# Supplementary material for: Integrated Network Pharmacology and Cross-Species Analysis Suggest a Potential Role of AKT1/HIF1A Axis in Shuanghuanglian for Pneumonia–Myocarditis Comorbidity
Source: Vet Sci. 2026 Jun 12;13(6):578. doi: 10.3390/vetsci13060578 (PMC13307895; doi:10.3390/vetsci13060578)
Supplement: Supplementary file 1 [file vetsci-13-00578-s001.zip › Table S1.csv]

drug	MOLID	moleculename	GeneNames
huangqin	MOL002879	Diop	SCN5A
huangqin	MOL002879	Diop	ADRB2
huangqin	MOL002879	Diop	CHRM3
huangqin	MOL000358	beta-sitosterol	PGR
huangqin	MOL000358	beta-sitosterol	NCOA2
huangqin	MOL000358	beta-sitosterol	PTGS1
huangqin	MOL000358	beta-sitosterol	PTGS2
huangqin	MOL000358	beta-sitosterol	HSP90AA1
huangqin	MOL000358	beta-sitosterol	PIK3CG
huangqin	MOL000358	beta-sitosterol	KCNH2
huangqin	MOL000358	beta-sitosterol	PRKACA
huangqin	MOL000358	beta-sitosterol	DRD1
huangqin	MOL000358	beta-sitosterol	CHRM3
huangqin	MOL000358	beta-sitosterol	CHRM1
huangqin	MOL000358	beta-sitosterol	SCN5A
huangqin	MOL000358	beta-sitosterol	GABRA2
huangqin	MOL000358	beta-sitosterol	CHRM4
huangqin	MOL000358	beta-sitosterol	PDE3A
huangqin	MOL000358	beta-sitosterol	HTR2A
huangqin	MOL000358	beta-sitosterol	GABRA5
huangqin	MOL000358	beta-sitosterol	ADRA1A
huangqin	MOL000358	beta-sitosterol	GABRA3
huangqin	MOL000358	beta-sitosterol	CHRM2
huangqin	MOL000358	beta-sitosterol	ADRA1B
huangqin	MOL000358	beta-sitosterol	ADRB2
huangqin	MOL000358	beta-sitosterol	CHRNA2
huangqin	MOL000358	beta-sitosterol	SLC6A4
huangqin	MOL000358	beta-sitosterol	OPRM1
huangqin	MOL000358	beta-sitosterol	GABRA1
huangqin	MOL000358	beta-sitosterol	CHRNA7
huangqin	MOL000358	beta-sitosterol	camC
huangqin	MOL000358	beta-sitosterol	BCL2
huangqin	MOL000358	beta-sitosterol	JUN
huangqin	MOL000358	beta-sitosterol	PON1
huangqin	MOL000358	beta-sitosterol	MAP2
huangqin	MOL000358	beta-sitosterol	CASP9
huangqin	MOL000358	beta-sitosterol	CASP3
huangqin	MOL000358	beta-sitosterol	BAX
huangqin	MOL000358	beta-sitosterol	CASP8
huangqin	MOL000358	beta-sitosterol	PRKCA
huangqin	MOL000358	beta-sitosterol	TGFB1I1
huangqin	MOL000449	Stigmasterol	PGR
huangqin	MOL000449	Stigmasterol	NR3C2
huangqin	MOL000449	Stigmasterol	NCOA2
huangqin	MOL000449	Stigmasterol	ADH1C
huangqin	MOL000449	Stigmasterol	IGHG1
huangqin	MOL000449	Stigmasterol	RXRA
huangqin	MOL000449	Stigmasterol	NCOA1
huangqin	MOL000449	Stigmasterol	PTGS1
huangqin	MOL000449	Stigmasterol	PTGS2
huangqin	MOL000449	Stigmasterol	ADRA2A
huangqin	MOL000449	Stigmasterol	SLC6A2
huangqin	MOL000449	Stigmasterol	SLC6A3
huangqin	MOL000449	Stigmasterol	ADRB2
huangqin	MOL000449	Stigmasterol	AKR1B1
huangqin	MOL000449	Stigmasterol	PLAU
huangqin	MOL000449	Stigmasterol	LTA4H
huangqin	MOL000449	Stigmasterol	MAOB
huangqin	MOL000449	Stigmasterol	MAOA
huangqin	MOL000449	Stigmasterol	PRKACA
huangqin	MOL000449	Stigmasterol	CTRB1
huangqin	MOL000449	Stigmasterol	CHRM3
huangqin	MOL000449	Stigmasterol	CHRM1
huangqin	MOL000449	Stigmasterol	ADRB1
huangqin	MOL000449	Stigmasterol	SCN5A
huangqin	MOL000449	Stigmasterol	HTR2A
huangqin	MOL000449	Stigmasterol	ADRA1A
huangqin	MOL000449	Stigmasterol	GABRA3
huangqin	MOL000449	Stigmasterol	CHRM2
huangqin	MOL000449	Stigmasterol	ADRA1B
huangqin	MOL000449	Stigmasterol	GABRA1
huangqin	MOL000449	Stigmasterol	CHRNA7
huangqin	MOL000359	sitosterol	PGR
huangqin	MOL000359	sitosterol	NCOA2
huangqin	MOL000359	sitosterol	NR3C2
huangqin	MOL000073	ent-Epicatechin	PTGS1
huangqin	MOL000073	ent-Epicatechin	ESR1
huangqin	MOL000073	ent-Epicatechin	PTGS2
huangqin	MOL000073	ent-Epicatechin	HSP90AA1
huangqin	MOL000073	ent-Epicatechin	ampC
huangqin	MOL000073	ent-Epicatechin	PRKACA
huangqin	MOL001458	coptisine	NOS2
huangqin	MOL001458	coptisine	PTGS1
huangqin	MOL001458	coptisine	KCNH2
huangqin	MOL001458	coptisine	ESR1
huangqin	MOL001458	coptisine	AR
huangqin	MOL001458	coptisine	SCN5A
huangqin	MOL001458	coptisine	PTGS2
huangqin	MOL001458	coptisine	NOS3
huangqin	MOL001458	coptisine	PRSS1
huangqin	MOL000173	wogonin	NOS2
huangqin	MOL000173	wogonin	PTGS1
huangqin	MOL000173	wogonin	ESR1
huangqin	MOL000173	wogonin	AR
huangqin	MOL000173	wogonin	SCN5A
huangqin	MOL000173	wogonin	PPARG
huangqin	MOL000173	wogonin	PTGS2
huangqin	MOL000173	wogonin	RXRA
huangqin	MOL000173	wogonin	PDE3A
huangqin	MOL000173	wogonin	DPP4
huangqin	MOL000173	wogonin	MAPK14
huangqin	MOL000173	wogonin	GSK3B
huangqin	MOL000173	wogonin	HSP90AA1
huangqin	MOL000173	wogonin	CDK2
huangqin	MOL000173	wogonin	PIK3CG
huangqin	MOL000173	wogonin	CHEK1
huangqin	MOL000173	wogonin	PRKACA
huangqin	MOL000173	wogonin	PRSS1
huangqin	MOL000173	wogonin	CALM1
huangqin	MOL000173	wogonin	ADRB2
huangqin	MOL000173	wogonin	GABRA1
huangqin	MOL000173	wogonin	BCL2
huangqin	MOL000173	wogonin	KDR
huangqin	MOL000173	wogonin	TNF
huangqin	MOL000173	wogonin	JUN
huangqin	MOL000173	wogonin	IL6
huangqin	MOL000173	wogonin	TP53
huangqin	MOL000173	wogonin	MMP1
huangqin	MOL000173	wogonin	CCL2
huangqin	MOL000173	wogonin	PTGER3
huangqin	MOL000173	wogonin	RELA
huangqin	MOL000173	wogonin	AKT1
huangqin	MOL000173	wogonin	CCND1
huangqin	MOL000173	wogonin	CDKN1A
huangqin	MOL000173	wogonin	CASP9
huangqin	MOL000173	wogonin	CASP3
huangqin	MOL000173	wogonin	MCL1
huangqin	MOL000173	wogonin	EIF6
huangqin	MOL000173	wogonin	BAX
huangqin	MOL000173	wogonin	AHSA1
huangqin	MOL000173	wogonin	CXCL8
huangqin	MOL000173	wogonin	BBC3
huangqin	MOL000173	wogonin	TEP1
huangqin	MOL000173	wogonin	PRKCD
huangqin	MOL000173	wogonin	FSD2
huangqin	MOL001689	acacetin	NOS2
huangqin	MOL001689	acacetin	PTGS1
huangqin	MOL001689	acacetin	AR
huangqin	MOL001689	acacetin	PTGS2
huangqin	MOL001689	acacetin	DPP4
huangqin	MOL001689	acacetin	HSP90AA1
huangqin	MOL001689	acacetin	CDK2
huangqin	MOL001689	acacetin	PRKACA
huangqin	MOL001689	acacetin	PRSS1
huangqin	MOL001689	acacetin	NCOA2
huangqin	MOL001689	acacetin	NCOA1
huangqin	MOL001689	acacetin	CALM1
huangqin	MOL001689	acacetin	PIK3CG
huangqin	MOL001689	acacetin	CHEK1
huangqin	MOL001689	acacetin	ADRB2
huangqin	MOL001689	acacetin	PDE3A
huangqin	MOL001689	acacetin	BCL2
huangqin	MOL001689	acacetin	TP53
huangqin	MOL001689	acacetin	FASN
huangqin	MOL001689	acacetin	RELA
huangqin	MOL001689	acacetin	CDKN1A
huangqin	MOL001689	acacetin	CASP3
huangqin	MOL001689	acacetin	BAX
huangqin	MOL001689	acacetin	CYP19A1
huangqin	MOL001689	acacetin	CASP8
huangqin	MOL001689	acacetin	FASLG
huangqin	MOL002714	baicalein	PTGS1
huangqin	MOL002714	baicalein	AR
huangqin	MOL002714	baicalein	PTGS2
huangqin	MOL002714	baicalein	HSP90AA1
huangqin	MOL002714	baicalein	PRKACA
huangqin	MOL002714	baicalein	DPP4
huangqin	MOL002714	baicalein	PIK3CG
huangqin	MOL002714	baicalein	PDE3A
huangqin	MOL002714	baicalein	PRSS1
huangqin	MOL002714	baicalein	NCOA2
huangqin	MOL002714	baicalein	NCOA1
huangqin	MOL002714	baicalein	CALM1
huangqin	MOL002714	baicalein	VEGFA
huangqin	MOL002714	baicalein	BCL2
huangqin	MOL002714	baicalein	TP53
huangqin	MOL002714	baicalein	CDK1
huangqin	MOL002714	baicalein	MPO
huangqin	MOL002714	baicalein	AHR
huangqin	MOL002714	baicalein	CYCS
huangqin	MOL002714	baicalein	EGLN1
huangqin	MOL002714	baicalein	RELA
huangqin	MOL002714	baicalein	AKT1
huangqin	MOL002714	baicalein	MMP9
huangqin	MOL002714	baicalein	CASP3
huangqin	MOL002714	baicalein	CCNB1
huangqin	MOL002714	baicalein	FOS
huangqin	MOL002714	baicalein	BAX
huangqin	MOL002714	baicalein	HIF1A
huangqin	MOL002714	baicalein	IGF2
huangqin	MOL002714	baicalein	FOSL2
huangqin	MOL002714	baicalein	FOSL1
huangqin	MOL002714	baicalein	NFATC1
huangqin	MOL002714	baicalein	TDRD7
huangqin	MOL002714	baicalein	NOX5
huangqin	MOL002714	baicalein	FABP5
huangqin	MOL002714	baicalein	APOD
huangqin	MOL012245	5,7,4'-trihydroxy-6-methoxyflavanone	PTGS1
huangqin	MOL012245	5,7,4'-trihydroxy-6-methoxyflavanone	PTGS2
huangqin	MOL012245	5,7,4'-trihydroxy-6-methoxyflavanone	CA2
huangqin	MOL012245	5,7,4'-trihydroxy-6-methoxyflavanone	HSP90AA1
huangqin	MOL012245	5,7,4'-trihydroxy-6-methoxyflavanone	PRKACA
huangqin	MOL012245	5,7,4'-trihydroxy-6-methoxyflavanone	CALM1
huangqin	MOL012246	5,7,4'-trihydroxy-8-methoxyflavanone	PTGS1
huangqin	MOL012246	5,7,4'-trihydroxy-8-methoxyflavanone	PTGS2
huangqin	MOL012246	5,7,4'-trihydroxy-8-methoxyflavanone	CA2
huangqin	MOL012246	5,7,4'-trihydroxy-8-methoxyflavanone	HSP90AA1
huangqin	MOL012246	5,7,4'-trihydroxy-8-methoxyflavanone	PIK3CG
huangqin	MOL012246	5,7,4'-trihydroxy-8-methoxyflavanone	PRKACA
huangqin	MOL012266	rivularin	NOS2
huangqin	MOL012266	rivularin	PTGS1
huangqin	MOL012266	rivularin	F2
huangqin	MOL012266	rivularin	KCNH2
huangqin	MOL012266	rivularin	AR
huangqin	MOL012266	rivularin	SCN5A
huangqin	MOL012266	rivularin	F10
huangqin	MOL012266	rivularin	PTGS2
huangqin	MOL012266	rivularin	NOS3
huangqin	MOL012266	rivularin	CA2
huangqin	MOL012266	rivularin	F7
huangqin	MOL012266	rivularin	KDR
huangqin	MOL012266	rivularin	RXRA
huangqin	MOL012266	rivularin	TOP2A
huangqin	MOL012266	rivularin	ESR2
huangqin	MOL012266	rivularin	DPP4
huangqin	MOL012266	rivularin	HSP90AA1
huangqin	MOL012266	rivularin	PRSS1
huangqin	MOL012266	rivularin	NCOA2
huangqin	MOL012266	rivularin	NCOA1
huangqin	MOL012266	rivularin	KCNMA1
huangqin	MOL012266	rivularin	CALM1
huangqin	MOL002915	Salvigenin	NOS2
huangqin	MOL002915	Salvigenin	PTGS1
huangqin	MOL002915	Salvigenin	F2
huangqin	MOL002915	Salvigenin	SCN5A
huangqin	MOL002915	Salvigenin	F10
huangqin	MOL002915	Salvigenin	PTGS2
huangqin	MOL002915	Salvigenin	NOS3
huangqin	MOL002915	Salvigenin	RXRA
huangqin	MOL002915	Salvigenin	ACHE
huangqin	MOL002915	Salvigenin	ADRA1B
huangqin	MOL002915	Salvigenin	ADRB2
huangqin	MOL002915	Salvigenin	DPP4
huangqin	MOL002915	Salvigenin	HSP90AA1
huangqin	MOL002915	Salvigenin	IGHG1
huangqin	MOL002915	Salvigenin	PRSS1
huangqin	MOL002915	Salvigenin	NCOA2
huangqin	MOL002915	Salvigenin	CALM1
huangqin	MOL002915	Salvigenin	F7
huangqin	MOL008206	Moslosooflavone	NOS2
huangqin	MOL008206	Moslosooflavone	PTGS1
huangqin	MOL008206	Moslosooflavone	F2
huangqin	MOL008206	Moslosooflavone	AR
huangqin	MOL008206	Moslosooflavone	SCN5A
huangqin	MOL008206	Moslosooflavone	PPARG
huangqin	MOL008206	Moslosooflavone	PTGS2
huangqin	MOL008206	Moslosooflavone	RXRA
huangqin	MOL008206	Moslosooflavone	ESR2
huangqin	MOL008206	Moslosooflavone	GABRA1
huangqin	MOL008206	Moslosooflavone	DPP4
huangqin	MOL008206	Moslosooflavone	MAPK14
huangqin	MOL008206	Moslosooflavone	GSK3B
huangqin	MOL008206	Moslosooflavone	HSP90AA1
huangqin	MOL008206	Moslosooflavone	CDK2
huangqin	MOL008206	Moslosooflavone	PIK3CG
huangqin	MOL008206	Moslosooflavone	CHEK1
huangqin	MOL008206	Moslosooflavone	PRKACA
huangqin	MOL008206	Moslosooflavone	PRSS1
huangqin	MOL008206	Moslosooflavone	NCOA1
huangqin	MOL008206	Moslosooflavone	KCNMA1
huangqin	MOL008206	Moslosooflavone	CALM1
huangqin	MOL008206	Moslosooflavone	ADRA1B
huangqin	MOL008206	Moslosooflavone	ADRB2
huangqin	MOL008206	Moslosooflavone	CHRNA7
huangqin	MOL010415	11,13-Eicosadienoic acid, methyl ester	NCOA2
huangqin	MOL002928	oroxylin a	NOS2
huangqin	MOL002928	oroxylin a	PTGS1
huangqin	MOL002928	oroxylin a	AR
huangqin	MOL002928	oroxylin a	SCN5A
huangqin	MOL002928	oroxylin a	PTGS2
huangqin	MOL002928	oroxylin a	RXRA
huangqin	MOL002928	oroxylin a	PDE3A
huangqin	MOL002928	oroxylin a	ADRA1B
huangqin	MOL002928	oroxylin a	ADRB2
huangqin	MOL002928	oroxylin a	DPP4
huangqin	MOL002928	oroxylin a	HSP90AA1
huangqin	MOL002928	oroxylin a	PIK3CG
huangqin	MOL002928	oroxylin a	PRKACA
huangqin	MOL002928	oroxylin a	PRSS1
huangqin	MOL002928	oroxylin a	NCOA1
huangqin	MOL002928	oroxylin a	CALM1
huangqin	MOL002928	oroxylin a	NCOA2
huangqin	MOL002928	oroxylin a	PKIA
huangqin	MOL002928	oroxylin a	BCL2
huangqin	MOL002928	oroxylin a	IL6
huangqin	MOL002928	oroxylin a	CDK1
huangqin	MOL002928	oroxylin a	CYP1A2
huangqin	MOL002928	oroxylin a	CDK7
huangqin	MOL002928	oroxylin a	CYP2C9
huangqin	MOL002928	oroxylin a	CASP3
huangqin	MOL002928	oroxylin a	CCNB1
huangqin	MOL002932	Panicolin	NOS2
huangqin	MOL002932	Panicolin	PTGS1
huangqin	MOL002932	Panicolin	AR
huangqin	MOL002932	Panicolin	SCN5A
huangqin	MOL002932	Panicolin	PTGS2
huangqin	MOL002932	Panicolin	ESR2
huangqin	MOL002932	Panicolin	DPP4
huangqin	MOL002932	Panicolin	HSP90AA1
huangqin	MOL002932	Panicolin	CDK2
huangqin	MOL002932	Panicolin	CHEK1
huangqin	MOL002932	Panicolin	PRSS1
huangqin	MOL002932	Panicolin	CALM1
huangqin	MOL002932	Panicolin	PIK3CG
huangqin	MOL002932	Panicolin	NCOA1
huangqin	MOL002914	Eriodyctiol (flavanone)	PTGS1
huangqin	MOL002914	Eriodyctiol (flavanone)	PTGS2
huangqin	MOL002914	Eriodyctiol (flavanone)	HSP90AA1
huangqin	MOL002914	Eriodyctiol (flavanone)	PRKACA
huangqin	MOL002914	Eriodyctiol (flavanone)	NCOA2
huangqin	MOL002914	Eriodyctiol (flavanone)	PIK3CG
huangqin	MOL002914	Eriodyctiol (flavanone)	PYGM
huangqin	MOL002914	Eriodyctiol (flavanone)	CALM1
huangqin	MOL000228	(2R)-7-hydroxy-5-methoxy-2-phenylchroman-4-one	PTGS1
huangqin	MOL000228	(2R)-7-hydroxy-5-methoxy-2-phenylchroman-4-one	DRD1
huangqin	MOL000228	(2R)-7-hydroxy-5-methoxy-2-phenylchroman-4-one	CHRM3
huangqin	MOL000228	(2R)-7-hydroxy-5-methoxy-2-phenylchroman-4-one	CHRM1
huangqin	MOL000228	(2R)-7-hydroxy-5-methoxy-2-phenylchroman-4-one	ESR1
huangqin	MOL000228	(2R)-7-hydroxy-5-methoxy-2-phenylchroman-4-one	SCN5A
huangqin	MOL000228	(2R)-7-hydroxy-5-methoxy-2-phenylchroman-4-one	PTGS2
huangqin	MOL000228	(2R)-7-hydroxy-5-methoxy-2-phenylchroman-4-one	RXRA
huangqin	MOL000228	(2R)-7-hydroxy-5-methoxy-2-phenylchroman-4-one	PDE3A
huangqin	MOL000228	(2R)-7-hydroxy-5-methoxy-2-phenylchroman-4-one	ADRA1A
huangqin	MOL000228	(2R)-7-hydroxy-5-methoxy-2-phenylchroman-4-one	ADRA1B
huangqin	MOL000228	(2R)-7-hydroxy-5-methoxy-2-phenylchroman-4-one	SLC6A3
huangqin	MOL000228	(2R)-7-hydroxy-5-methoxy-2-phenylchroman-4-one	ADRB2
huangqin	MOL000228	(2R)-7-hydroxy-5-methoxy-2-phenylchroman-4-one	SLC6A4
huangqin	MOL000228	(2R)-7-hydroxy-5-methoxy-2-phenylchroman-4-one	GABRA1
huangqin	MOL000228	(2R)-7-hydroxy-5-methoxy-2-phenylchroman-4-one	HSP90AA1
huangqin	MOL000228	(2R)-7-hydroxy-5-methoxy-2-phenylchroman-4-one	PIK3CG
huangqin	MOL000228	(2R)-7-hydroxy-5-methoxy-2-phenylchroman-4-one	PRKACA
huangqin	MOL000228	(2R)-7-hydroxy-5-methoxy-2-phenylchroman-4-one	PKIA
huangqin	MOL000228	(2R)-7-hydroxy-5-methoxy-2-phenylchroman-4-one	CHRNA7
huangqin	MOL000228	(2R)-7-hydroxy-5-methoxy-2-phenylchroman-4-one	MAOB
huangqin	MOL000228	(2R)-7-hydroxy-5-methoxy-2-phenylchroman-4-one	CALM1
huangqin	MOL002917	5,2',6'-Trihydroxy-7,8-dimethoxyflavone	NOS2
huangqin	MOL002917	5,2',6'-Trihydroxy-7,8-dimethoxyflavone	PTGS1
huangqin	MOL002917	5,2',6'-Trihydroxy-7,8-dimethoxyflavone	AR
huangqin	MOL002917	5,2',6'-Trihydroxy-7,8-dimethoxyflavone	SCN5A
huangqin	MOL002917	5,2',6'-Trihydroxy-7,8-dimethoxyflavone	F10
huangqin	MOL002917	5,2',6'-Trihydroxy-7,8-dimethoxyflavone	PTGS2
huangqin	MOL002917	5,2',6'-Trihydroxy-7,8-dimethoxyflavone	TOP2A
huangqin	MOL002917	5,2',6'-Trihydroxy-7,8-dimethoxyflavone	ESR2
huangqin	MOL002917	5,2',6'-Trihydroxy-7,8-dimethoxyflavone	DPP4
huangqin	MOL002917	5,2',6'-Trihydroxy-7,8-dimethoxyflavone	HSP90AA1
huangqin	MOL002917	5,2',6'-Trihydroxy-7,8-dimethoxyflavone	CDK2
huangqin	MOL002917	5,2',6'-Trihydroxy-7,8-dimethoxyflavone	PIK3CG
huangqin	MOL002917	5,2',6'-Trihydroxy-7,8-dimethoxyflavone	CHEK1
huangqin	MOL002917	5,2',6'-Trihydroxy-7,8-dimethoxyflavone	PRSS1
huangqin	MOL002917	5,2',6'-Trihydroxy-7,8-dimethoxyflavone	NCOA2
huangqin	MOL002917	5,2',6'-Trihydroxy-7,8-dimethoxyflavone	CALM1
huangqin	MOL002917	5,2',6'-Trihydroxy-7,8-dimethoxyflavone	KCNMA1
huangqin	MOL001490	bis[(2S)-2-ethylhexyl] benzene-1,2-dicarboxylate	SCN5A
huangqin	MOL002897	epiberberine	NOS2
huangqin	MOL002897	epiberberine	KCNH2
huangqin	MOL002897	epiberberine	ESR1
huangqin	MOL002897	epiberberine	AR
huangqin	MOL002897	epiberberine	PTGS2
huangqin	MOL002897	epiberberine	NOS3
huangqin	MOL002897	epiberberine	RXRA
huangqin	MOL002897	epiberberine	PRKACA
huangqin	MOL002897	epiberberine	PRSS1
huangqin	MOL002897	epiberberine	NCOA2
huangqin	MOL002897	epiberberine	PDE10A
huangqin	MOL002909	5,7,2,5-tetrahydroxy-8,6-dimethoxyflavone	NOS2
huangqin	MOL002909	5,7,2,5-tetrahydroxy-8,6-dimethoxyflavone	F2
huangqin	MOL002909	5,7,2,5-tetrahydroxy-8,6-dimethoxyflavone	AR
huangqin	MOL002909	5,7,2,5-tetrahydroxy-8,6-dimethoxyflavone	F10
huangqin	MOL002909	5,7,2,5-tetrahydroxy-8,6-dimethoxyflavone	PTGS2
huangqin	MOL002909	5,7,2,5-tetrahydroxy-8,6-dimethoxyflavone	PTPN1
huangqin	MOL002909	5,7,2,5-tetrahydroxy-8,6-dimethoxyflavone	TOP2A
huangqin	MOL002909	5,7,2,5-tetrahydroxy-8,6-dimethoxyflavone	DPP4
huangqin	MOL002909	5,7,2,5-tetrahydroxy-8,6-dimethoxyflavone	PYGM
huangqin	MOL002909	5,7,2,5-tetrahydroxy-8,6-dimethoxyflavone	HSP90AA1
huangqin	MOL002909	5,7,2,5-tetrahydroxy-8,6-dimethoxyflavone	PRSS1
huangqin	MOL002909	5,7,2,5-tetrahydroxy-8,6-dimethoxyflavone	NCOA2
huangqin	MOL002909	5,7,2,5-tetrahydroxy-8,6-dimethoxyflavone	KCNMA1
huangqin	MOL002910	Carthamidin	PTGS1
huangqin	MOL002910	Carthamidin	PTGS2
huangqin	MOL002910	Carthamidin	HSP90AA1
huangqin	MOL002910	Carthamidin	PRKACA
huangqin	MOL002913	Dihydrobaicalin_qt	PTGS1
huangqin	MOL002913	Dihydrobaicalin_qt	PTGS2
huangqin	MOL002913	Dihydrobaicalin_qt	HSP90AA1
huangqin	MOL002913	Dihydrobaicalin_qt	PRKACA
huangqin	MOL002925	5,7,2',6'-Tetrahydroxyflavone	PTGS1
huangqin	MOL002925	5,7,2',6'-Tetrahydroxyflavone	AR
huangqin	MOL002925	5,7,2',6'-Tetrahydroxyflavone	PTGS2
huangqin	MOL002925	5,7,2',6'-Tetrahydroxyflavone	DPP4
huangqin	MOL002925	5,7,2',6'-Tetrahydroxyflavone	HSP90AA1
huangqin	MOL002925	5,7,2',6'-Tetrahydroxyflavone	PRKACA
huangqin	MOL002927	Skullcapflavone II	NOS2
huangqin	MOL002927	Skullcapflavone II	PTGS1
huangqin	MOL002927	Skullcapflavone II	F2
huangqin	MOL002927	Skullcapflavone II	KCNH2
huangqin	MOL002927	Skullcapflavone II	AR
huangqin	MOL002927	Skullcapflavone II	SCN5A
huangqin	MOL002927	Skullcapflavone II	F10
huangqin	MOL002927	Skullcapflavone II	PTGS2
huangqin	MOL002927	Skullcapflavone II	NOS3
huangqin	MOL002927	Skullcapflavone II	F7
huangqin	MOL002927	Skullcapflavone II	KDR
huangqin	MOL002927	Skullcapflavone II	CACNA2D1
huangqin	MOL002927	Skullcapflavone II	TOP2A
huangqin	MOL002927	Skullcapflavone II	DPP4
huangqin	MOL002927	Skullcapflavone II	HSP90AA1
huangqin	MOL002927	Skullcapflavone II	IGHG1
huangqin	MOL002927	Skullcapflavone II	PRSS1
huangqin	MOL002927	Skullcapflavone II	NCOA2
huangqin	MOL002927	Skullcapflavone II	NCOA1
huangqin	MOL002927	Skullcapflavone II	KCNMA1
huangqin	MOL002927	Skullcapflavone II	CALM1
huangqin	MOL002933	5,7,4'-Trihydroxy-8-methoxyflavone	NOS2
huangqin	MOL002933	5,7,4'-Trihydroxy-8-methoxyflavone	PTGS1
huangqin	MOL002933	5,7,4'-Trihydroxy-8-methoxyflavone	ESR1
huangqin	MOL002933	5,7,4'-Trihydroxy-8-methoxyflavone	AR
huangqin	MOL002933	5,7,4'-Trihydroxy-8-methoxyflavone	PPARG
huangqin	MOL002933	5,7,4'-Trihydroxy-8-methoxyflavone	PTGS2
huangqin	MOL002933	5,7,4'-Trihydroxy-8-methoxyflavone	DPP4
huangqin	MOL002933	5,7,4'-Trihydroxy-8-methoxyflavone	PYGM
huangqin	MOL002933	5,7,4'-Trihydroxy-8-methoxyflavone	MAPK14
huangqin	MOL002933	5,7,4'-Trihydroxy-8-methoxyflavone	GSK3B
huangqin	MOL002933	5,7,4'-Trihydroxy-8-methoxyflavone	HSP90AA1
huangqin	MOL002933	5,7,4'-Trihydroxy-8-methoxyflavone	CDK2
huangqin	MOL002933	5,7,4'-Trihydroxy-8-methoxyflavone	PIK3CG
huangqin	MOL002933	5,7,4'-Trihydroxy-8-methoxyflavone	CHEK1
huangqin	MOL002933	5,7,4'-Trihydroxy-8-methoxyflavone	PRSS1
huangqin	MOL002933	5,7,4'-Trihydroxy-8-methoxyflavone	NCOA2
huangqin	MOL002933	5,7,4'-Trihydroxy-8-methoxyflavone	CALM1
huangqin	MOL002933	5,7,4'-Trihydroxy-8-methoxyflavone	PRKACA
huangqin	MOL002934	NEOBAICALEIN	NOS2
huangqin	MOL002934	NEOBAICALEIN	F2
huangqin	MOL002934	NEOBAICALEIN	KCNH2
huangqin	MOL002934	NEOBAICALEIN	ESR1
huangqin	MOL002934	NEOBAICALEIN	AR
huangqin	MOL002934	NEOBAICALEIN	SCN5A
huangqin	MOL002934	NEOBAICALEIN	PPARG
huangqin	MOL002934	NEOBAICALEIN	F10
huangqin	MOL002934	NEOBAICALEIN	PTGS2
huangqin	MOL002934	NEOBAICALEIN	F7
huangqin	MOL002934	NEOBAICALEIN	PTPN1
huangqin	MOL002934	NEOBAICALEIN	TOP2A
huangqin	MOL002934	NEOBAICALEIN	ESR2
huangqin	MOL002934	NEOBAICALEIN	DPP4
huangqin	MOL002934	NEOBAICALEIN	PYGM
huangqin	MOL002934	NEOBAICALEIN	GSK3B
huangqin	MOL002934	NEOBAICALEIN	HSP90AA1
huangqin	MOL002934	NEOBAICALEIN	CHEK1
huangqin	MOL002934	NEOBAICALEIN	PRSS1
huangqin	MOL002934	NEOBAICALEIN	NCOA2
huangqin	MOL002934	NEOBAICALEIN	KCNMA1
huangqin	MOL002934	NEOBAICALEIN	CALM1
huangqin	MOL002937	DIHYDROOROXYLIN	PTGS1
huangqin	MOL002937	DIHYDROOROXYLIN	SCN5A
huangqin	MOL002937	DIHYDROOROXYLIN	PTGS2
huangqin	MOL002937	DIHYDROOROXYLIN	RXRA
huangqin	MOL002937	DIHYDROOROXYLIN	PDE3A
huangqin	MOL002937	DIHYDROOROXYLIN	ADRA1B
huangqin	MOL002937	DIHYDROOROXYLIN	ADRB2
huangqin	MOL002937	DIHYDROOROXYLIN	HSP90AA1
huangqin	MOL002937	DIHYDROOROXYLIN	PRKACA
huangqin	MOL002937	DIHYDROOROXYLIN	CALM1
huangqin	MOL002937	DIHYDROOROXYLIN	NCOA1
huangqin	MOL000525	Norwogonin	NOS2
huangqin	MOL000525	Norwogonin	PTGS1
huangqin	MOL000525	Norwogonin	AR
huangqin	MOL000525	Norwogonin	PPARG
huangqin	MOL000525	Norwogonin	PTGS2
huangqin	MOL000525	Norwogonin	PDE3A
huangqin	MOL000525	Norwogonin	DPP4
huangqin	MOL000525	Norwogonin	HSP90AA1
huangqin	MOL000525	Norwogonin	CDK2
huangqin	MOL000525	Norwogonin	PIK3CG
huangqin	MOL000525	Norwogonin	CHEK1
huangqin	MOL000525	Norwogonin	PRKACA
huangqin	MOL000552	5,2'-Dihydroxy-6,7,8-trimethoxyflavone	NOS2
huangqin	MOL000552	5,2'-Dihydroxy-6,7,8-trimethoxyflavone	PTGS1
huangqin	MOL000552	5,2'-Dihydroxy-6,7,8-trimethoxyflavone	F2
huangqin	MOL000552	5,2'-Dihydroxy-6,7,8-trimethoxyflavone	KCNH2
huangqin	MOL000552	5,2'-Dihydroxy-6,7,8-trimethoxyflavone	AR
huangqin	MOL000552	5,2'-Dihydroxy-6,7,8-trimethoxyflavone	SCN5A
huangqin	MOL000552	5,2'-Dihydroxy-6,7,8-trimethoxyflavone	F10
huangqin	MOL000552	5,2'-Dihydroxy-6,7,8-trimethoxyflavone	PTGS2
huangqin	MOL000552	5,2'-Dihydroxy-6,7,8-trimethoxyflavone	NOS3
huangqin	MOL000552	5,2'-Dihydroxy-6,7,8-trimethoxyflavone	F7
huangqin	MOL000552	5,2'-Dihydroxy-6,7,8-trimethoxyflavone	TOP2A
huangqin	MOL000552	5,2'-Dihydroxy-6,7,8-trimethoxyflavone	ESR2
huangqin	MOL000552	5,2'-Dihydroxy-6,7,8-trimethoxyflavone	DPP4
huangqin	MOL000552	5,2'-Dihydroxy-6,7,8-trimethoxyflavone	PPARD
huangqin	MOL000552	5,2'-Dihydroxy-6,7,8-trimethoxyflavone	HSP90AA1
huangqin	MOL000552	5,2'-Dihydroxy-6,7,8-trimethoxyflavone	PRSS1
huangqin	MOL000552	5,2'-Dihydroxy-6,7,8-trimethoxyflavone	NCOA2
huangqin	MOL000552	5,2'-Dihydroxy-6,7,8-trimethoxyflavone	CALM1
huangqin	MOL000552	5,2'-Dihydroxy-6,7,8-trimethoxyflavone	KDR
huangqin	MOL000552	5,2'-Dihydroxy-6,7,8-trimethoxyflavone	NCOA1
huangqin	MOL000552	5,2'-Dihydroxy-6,7,8-trimethoxyflavone	KCNMA1
jinyinhua	MOL000422	kaempferol	NOS2
jinyinhua	MOL000422	kaempferol	PTGS1
jinyinhua	MOL000422	kaempferol	AR
jinyinhua	MOL000422	kaempferol	PPARG
jinyinhua	MOL000422	kaempferol	PTGS2
jinyinhua	MOL000422	kaempferol	HSP90AA1
jinyinhua	MOL000422	kaempferol	PIK3CG
jinyinhua	MOL000422	kaempferol	PRKACA
jinyinhua	MOL000422	kaempferol	NCOA2
jinyinhua	MOL000422	kaempferol	DPP4
jinyinhua	MOL000422	kaempferol	PRSS1
jinyinhua	MOL000422	kaempferol	PGR
jinyinhua	MOL000422	kaempferol	F2
jinyinhua	MOL000422	kaempferol	CHRM1
jinyinhua	MOL000422	kaempferol	NOS3
jinyinhua	MOL000422	kaempferol	GABRA2
jinyinhua	MOL000422	kaempferol	ACHE
jinyinhua	MOL000422	kaempferol	SLC6A2
jinyinhua	MOL000422	kaempferol	CHRM2
jinyinhua	MOL000422	kaempferol	ADRA1B
jinyinhua	MOL000422	kaempferol	GABRA1
jinyinhua	MOL000422	kaempferol	TOP2A
jinyinhua	MOL000422	kaempferol	F7
jinyinhua	MOL000422	kaempferol	CALM1
jinyinhua	MOL000422	kaempferol	BCL2
jinyinhua	MOL000422	kaempferol	TNF
jinyinhua	MOL000422	kaempferol	JUN
jinyinhua	MOL000422	kaempferol	MAPK8
jinyinhua	MOL000422	kaempferol	XDH
jinyinhua	MOL000422	kaempferol	MMP1
jinyinhua	MOL000422	kaempferol	CDK1
jinyinhua	MOL000422	kaempferol	pbsA1
jinyinhua	MOL000422	kaempferol	CYP3A4
jinyinhua	MOL000422	kaempferol	CYP1A2
jinyinhua	MOL000422	kaempferol	SELE
jinyinhua	MOL000422	kaempferol	VCAM1
jinyinhua	MOL000422	kaempferol	ALOX5
jinyinhua	MOL000422	kaempferol	GSTP1
jinyinhua	MOL000422	kaempferol	AHR
jinyinhua	MOL000422	kaempferol	INSR
jinyinhua	MOL000422	kaempferol	PPP3CA
jinyinhua	MOL000422	kaempferol	GSTM1
jinyinhua	MOL000422	kaempferol	GSTM2
jinyinhua	MOL000422	kaempferol	AKR1C3
jinyinhua	MOL000422	kaempferol	RELA
jinyinhua	MOL000422	kaempferol	AKT1
jinyinhua	MOL000422	kaempferol	CASP3
jinyinhua	MOL000422	kaempferol	PPARG
jinyinhua	MOL000422	kaempferol	ICAM1
jinyinhua	MOL000422	kaempferol	SLC2A4
jinyinhua	MOL000422	kaempferol	BAX
jinyinhua	MOL000422	kaempferol	AHSA1
jinyinhua	MOL000422	kaempferol	PSMD3
jinyinhua	MOL000422	kaempferol	STAT1
jinyinhua	MOL000422	kaempferol	CYP1A1
jinyinhua	MOL000422	kaempferol	NR1I2
jinyinhua	MOL000422	kaempferol	CYP1B1
jinyinhua	MOL000422	kaempferol	HAS2
jinyinhua	MOL000422	kaempferol	NR1I3
jinyinhua	MOL000422	kaempferol	DIO1
jinyinhua	MOL000422	kaempferol	IKBKB
jinyinhua	MOL000422	kaempferol	SLPI
jinyinhua	MOL000098	quercetin	PTGS1
jinyinhua	MOL000098	quercetin	AR
jinyinhua	MOL000098	quercetin	PPARG
jinyinhua	MOL000098	quercetin	PTGS2
jinyinhua	MOL000098	quercetin	HSP90AA1
jinyinhua	MOL000098	quercetin	PIK3CG
jinyinhua	MOL000098	quercetin	NCOA2
jinyinhua	MOL000098	quercetin	DPP4
jinyinhua	MOL000098	quercetin	AKR1B1
jinyinhua	MOL000098	quercetin	PRSS1
jinyinhua	MOL000098	quercetin	TOP2A
jinyinhua	MOL000098	quercetin	F2
jinyinhua	MOL000098	quercetin	KCNH2
jinyinhua	MOL000098	quercetin	SCN5A
jinyinhua	MOL000098	quercetin	F10
jinyinhua	MOL000098	quercetin	ADRB2
jinyinhua	MOL000098	quercetin	MMP3
jinyinhua	MOL000098	quercetin	PRKACA
jinyinhua	MOL000098	quercetin	F7
jinyinhua	MOL000098	quercetin	NOS3
jinyinhua	MOL000098	quercetin	RXRA
jinyinhua	MOL000098	quercetin	ACHE
jinyinhua	MOL000098	quercetin	GABRA1
jinyinhua	MOL000098	quercetin	MAOB
jinyinhua	MOL000098	quercetin	EGFR
jinyinhua	MOL000098	quercetin	VEGFA
jinyinhua	MOL000098	quercetin	BCL2
jinyinhua	MOL000098	quercetin	PLAU
jinyinhua	MOL000098	quercetin	MMP2
jinyinhua	MOL000098	quercetin	MAPK1
jinyinhua	MOL000098	quercetin	EGF
jinyinhua	MOL000098	quercetin	RB1
jinyinhua	MOL000098	quercetin	TNF
jinyinhua	MOL000098	quercetin	JUN
jinyinhua	MOL000098	quercetin	IL6
jinyinhua	MOL000098	quercetin	TP53
jinyinhua	MOL000098	quercetin	POR
jinyinhua	MOL000098	quercetin	ODC1
jinyinhua	MOL000098	quercetin	XDH
jinyinhua	MOL000098	quercetin	topA
jinyinhua	MOL000098	quercetin	SOD1
jinyinhua	MOL000098	quercetin	MMP1
jinyinhua	MOL000098	quercetin	CDK1
jinyinhua	MOL000098	quercetin	HSPA5
jinyinhua	MOL000098	quercetin	ACACA
jinyinhua	MOL000098	quercetin	pbsA1
jinyinhua	MOL000098	quercetin	CYP3A4
jinyinhua	MOL000098	quercetin	CYP1A2
jinyinhua	MOL000098	quercetin	F3
jinyinhua	MOL000098	quercetin	GJA1
jinyinhua	MOL000098	quercetin	IL1B
jinyinhua	MOL000098	quercetin	CCL2
jinyinhua	MOL000098	quercetin	SELE
jinyinhua	MOL000098	quercetin	VCAM1
jinyinhua	MOL000098	quercetin	PTGER3
jinyinhua	MOL000098	quercetin	SULT1E1
jinyinhua	MOL000098	quercetin	MGAM
jinyinhua	MOL000098	quercetin	IL2
jinyinhua	MOL000098	quercetin	PLAT
jinyinhua	MOL000098	quercetin	THBD
jinyinhua	MOL000098	quercetin	COL1A1
jinyinhua	MOL000098	quercetin	IFNG
jinyinhua	MOL000098	quercetin	ALOX5
jinyinhua	MOL000098	quercetin	MPO
jinyinhua	MOL000098	quercetin	GSTP1
jinyinhua	MOL000098	quercetin	NQO1
jinyinhua	MOL000098	quercetin	AHR
jinyinhua	MOL000098	quercetin	COL3A1
jinyinhua	MOL000098	quercetin	gyrB
jinyinhua	MOL000098	quercetin	INSR
jinyinhua	MOL000098	quercetin	ACP3
jinyinhua	MOL000098	quercetin	CTSD
jinyinhua	MOL000098	quercetin	PON1
jinyinhua	MOL000098	quercetin	GSTM1
jinyinhua	MOL000098	quercetin	GSTM2
jinyinhua	MOL000098	quercetin	RELA
jinyinhua	MOL000098	quercetin	AKT1
jinyinhua	MOL000098	quercetin	CCND1
jinyinhua	MOL000098	quercetin	BCL2L11
jinyinhua	MOL000098	quercetin	CDKN1A
jinyinhua	MOL000098	quercetin	CASP9
jinyinhua	MOL000098	quercetin	MMP9
jinyinhua	MOL000098	quercetin	IL10
jinyinhua	MOL000098	quercetin	CASP3
jinyinhua	MOL000098	quercetin	NFKBIA
jinyinhua	MOL000098	quercetin	ERBB2
jinyinhua	MOL000098	quercetin	PPARG
jinyinhua	MOL000098	quercetin	ICAM1
jinyinhua	MOL000098	quercetin	BIRC5
jinyinhua	MOL000098	quercetin	CCNB1
jinyinhua	MOL000098	quercetin	TOP2A
jinyinhua	MOL000098	quercetin	SLC2A4
jinyinhua	MOL000098	quercetin	CD40LG
jinyinhua	MOL000098	quercetin	FOS
jinyinhua	MOL000098	quercetin	EIF6
jinyinhua	MOL000098	quercetin	BAX
jinyinhua	MOL000098	quercetin	AHSA1
jinyinhua	MOL000098	quercetin	HIF1A
jinyinhua	MOL000098	quercetin	RUNX1T1
jinyinhua	MOL000098	quercetin	SERPINE1
jinyinhua	MOL000098	quercetin	PSMD3
jinyinhua	MOL000098	quercetin	ELK1
jinyinhua	MOL000098	quercetin	CASP8
jinyinhua	MOL000098	quercetin	RAF1
jinyinhua	MOL000098	quercetin	PRKCA
jinyinhua	MOL000098	quercetin	STAT1
jinyinhua	MOL000098	quercetin	CAV1
jinyinhua	MOL000098	quercetin	MYC
jinyinhua	MOL000098	quercetin	CYP1A1
jinyinhua	MOL000098	quercetin	CXCL8
jinyinhua	MOL000098	quercetin	PRKCB
jinyinhua	MOL000098	quercetin	DUOX2
jinyinhua	MOL000098	quercetin	NOS3
jinyinhua	MOL000098	quercetin	HSPB1
jinyinhua	MOL000098	quercetin	TGFB1I1
jinyinhua	MOL000098	quercetin	NR1I2
jinyinhua	MOL000098	quercetin	CYP1B1
jinyinhua	MOL000098	quercetin	IL1A
jinyinhua	MOL000098	quercetin	NCF1
jinyinhua	MOL000098	quercetin	ABCG2
jinyinhua	MOL000098	quercetin	HAS2
jinyinhua	MOL000098	quercetin	NFE2L2
jinyinhua	MOL000098	quercetin	PARP1
jinyinhua	MOL000098	quercetin	CXCL11
jinyinhua	MOL000098	quercetin	CXCL2
jinyinhua	MOL000098	quercetin	DCAF5
jinyinhua	MOL000098	quercetin	NR1I3
jinyinhua	MOL000098	quercetin	CHEK2
jinyinhua	MOL000098	quercetin	CLDN4
jinyinhua	MOL000098	quercetin	PPARA
jinyinhua	MOL000098	quercetin	PPARD
jinyinhua	MOL000098	quercetin	HSF1
jinyinhua	MOL000098	quercetin	CRP
jinyinhua	MOL000098	quercetin	CXCL10
jinyinhua	MOL000098	quercetin	CHUK
jinyinhua	MOL000098	quercetin	SPP1
jinyinhua	MOL000098	quercetin	RUNX2
jinyinhua	MOL000098	quercetin	RASSF1
jinyinhua	MOL000098	quercetin	E2F1
jinyinhua	MOL000098	quercetin	E2F2
jinyinhua	MOL000098	quercetin	IGFBP3
jinyinhua	MOL000098	quercetin	IGF2
jinyinhua	MOL000098	quercetin	IRF1
jinyinhua	MOL000098	quercetin	ERBB3
jinyinhua	MOL000098	quercetin	DIO1
jinyinhua	MOL000098	quercetin	PCOLCE
jinyinhua	MOL000098	quercetin	NPEPPS
jinyinhua	MOL000098	quercetin	HK2
jinyinhua	MOL000098	quercetin	NKX3-1
jinyinhua	MOL000098	quercetin	RASA1
jinyinhua	MOL001494	Mandenol	PTGS1
jinyinhua	MOL001494	Mandenol	PTGS2
jinyinhua	MOL001494	Mandenol	NCOA2
jinyinhua	MOL000358	beta-sitosterol	PGR
jinyinhua	MOL000358	beta-sitosterol	NCOA2
jinyinhua	MOL000358	beta-sitosterol	PTGS1
jinyinhua	MOL000358	beta-sitosterol	PTGS2
jinyinhua	MOL000358	beta-sitosterol	HSP90AA1
jinyinhua	MOL000358	beta-sitosterol	PIK3CG
jinyinhua	MOL000358	beta-sitosterol	KCNH2
jinyinhua	MOL000358	beta-sitosterol	PRKACA
jinyinhua	MOL000358	beta-sitosterol	DRD1
jinyinhua	MOL000358	beta-sitosterol	CHRM3
jinyinhua	MOL000358	beta-sitosterol	CHRM1
jinyinhua	MOL000358	beta-sitosterol	SCN5A
jinyinhua	MOL000358	beta-sitosterol	GABRA2
jinyinhua	MOL000358	beta-sitosterol	CHRM4
jinyinhua	MOL000358	beta-sitosterol	PDE3A
jinyinhua	MOL000358	beta-sitosterol	HTR2A
jinyinhua	MOL000358	beta-sitosterol	GABRA5
jinyinhua	MOL000358	beta-sitosterol	ADRA1A
jinyinhua	MOL000358	beta-sitosterol	GABRA3
jinyinhua	MOL000358	beta-sitosterol	CHRM2
jinyinhua	MOL000358	beta-sitosterol	ADRA1B
jinyinhua	MOL000358	beta-sitosterol	ADRB2
jinyinhua	MOL000358	beta-sitosterol	CHRNA2
jinyinhua	MOL000358	beta-sitosterol	SLC6A4
jinyinhua	MOL000358	beta-sitosterol	OPRM1
jinyinhua	MOL000358	beta-sitosterol	GABRA1
jinyinhua	MOL000358	beta-sitosterol	CHRNA7
jinyinhua	MOL000358	beta-sitosterol	camC
jinyinhua	MOL000358	beta-sitosterol	BCL2
jinyinhua	MOL000358	beta-sitosterol	JUN
jinyinhua	MOL000358	beta-sitosterol	PON1
jinyinhua	MOL000358	beta-sitosterol	MAP2
jinyinhua	MOL000358	beta-sitosterol	CASP9
jinyinhua	MOL000358	beta-sitosterol	CASP3
jinyinhua	MOL000358	beta-sitosterol	BAX
jinyinhua	MOL000358	beta-sitosterol	CASP8
jinyinhua	MOL000358	beta-sitosterol	PRKCA
jinyinhua	MOL000358	beta-sitosterol	TGFB1I1
jinyinhua	MOL000449	Stigmasterol	PGR
jinyinhua	MOL000449	Stigmasterol	NR3C2
jinyinhua	MOL000449	Stigmasterol	NCOA2
jinyinhua	MOL000449	Stigmasterol	ADH1C
jinyinhua	MOL000449	Stigmasterol	IGHG1
jinyinhua	MOL000449	Stigmasterol	RXRA
jinyinhua	MOL000449	Stigmasterol	NCOA1
jinyinhua	MOL000449	Stigmasterol	PTGS1
jinyinhua	MOL000449	Stigmasterol	PTGS2
jinyinhua	MOL000449	Stigmasterol	ADRA2A
jinyinhua	MOL000449	Stigmasterol	SLC6A2
jinyinhua	MOL000449	Stigmasterol	SLC6A3
jinyinhua	MOL000449	Stigmasterol	ADRB2
jinyinhua	MOL000449	Stigmasterol	AKR1B1
jinyinhua	MOL000449	Stigmasterol	PLAU
jinyinhua	MOL000449	Stigmasterol	LTA4H
jinyinhua	MOL000449	Stigmasterol	MAOB
jinyinhua	MOL000449	Stigmasterol	MAOA
jinyinhua	MOL000449	Stigmasterol	PRKACA
jinyinhua	MOL000449	Stigmasterol	CTRB1
jinyinhua	MOL000449	Stigmasterol	CHRM3
jinyinhua	MOL000449	Stigmasterol	CHRM1
jinyinhua	MOL000449	Stigmasterol	ADRB1
jinyinhua	MOL000449	Stigmasterol	SCN5A
jinyinhua	MOL000449	Stigmasterol	HTR2A
jinyinhua	MOL000449	Stigmasterol	ADRA1A
jinyinhua	MOL000449	Stigmasterol	GABRA3
jinyinhua	MOL000449	Stigmasterol	CHRM2
jinyinhua	MOL000449	Stigmasterol	ADRA1B
jinyinhua	MOL000449	Stigmasterol	GABRA1
jinyinhua	MOL000449	Stigmasterol	CHRNA7
jinyinhua	MOL000006	luteolin	PTGS1
jinyinhua	MOL000006	luteolin	AR
jinyinhua	MOL000006	luteolin	PTGS2
jinyinhua	MOL000006	luteolin	HSP90AA1
jinyinhua	MOL000006	luteolin	PRSS1
jinyinhua	MOL000006	luteolin	NCOA2
jinyinhua	MOL000006	luteolin	PRKACA
jinyinhua	MOL000006	luteolin	DPP4
jinyinhua	MOL000006	luteolin	PIK3CG
jinyinhua	MOL000006	luteolin	EGFR
jinyinhua	MOL000006	luteolin	VEGFA
jinyinhua	MOL000006	luteolin	MMP2
jinyinhua	MOL000006	luteolin	MAPK1
jinyinhua	MOL000006	luteolin	RB1
jinyinhua	MOL000006	luteolin	CDK4
jinyinhua	MOL000006	luteolin	TNF
jinyinhua	MOL000006	luteolin	JUN
jinyinhua	MOL000006	luteolin	IL6
jinyinhua	MOL000006	luteolin	TP53
jinyinhua	MOL000006	luteolin	XDH
jinyinhua	MOL000006	luteolin	topA
jinyinhua	MOL000006	luteolin	APP
jinyinhua	MOL000006	luteolin	MMP1
jinyinhua	MOL000006	luteolin	pbsA1
jinyinhua	MOL000006	luteolin	CASP7
jinyinhua	MOL000006	luteolin	IL2
jinyinhua	MOL000006	luteolin	IFNG
jinyinhua	MOL000006	luteolin	GSTP1
jinyinhua	MOL000006	luteolin	INSR
jinyinhua	MOL000006	luteolin	MET
jinyinhua	MOL000006	luteolin	RELA
jinyinhua	MOL000006	luteolin	AKT1
jinyinhua	MOL000006	luteolin	CCND1
jinyinhua	MOL000006	luteolin	BCL2L11
jinyinhua	MOL000006	luteolin	CDKN1A
jinyinhua	MOL000006	luteolin	CASP9
jinyinhua	MOL000006	luteolin	MMP9
jinyinhua	MOL000006	luteolin	IL10
jinyinhua	MOL000006	luteolin	CASP3
jinyinhua	MOL000006	luteolin	NFKBIA
jinyinhua	MOL000006	luteolin	MDM2
jinyinhua	MOL000006	luteolin	PCNA
jinyinhua	MOL000006	luteolin	ERBB2
jinyinhua	MOL000006	luteolin	PPARG
jinyinhua	MOL000006	luteolin	ICAM1
jinyinhua	MOL000006	luteolin	MCL1
jinyinhua	MOL000006	luteolin	BIRC5
jinyinhua	MOL000006	luteolin	CCNB1
jinyinhua	MOL000006	luteolin	TYR
jinyinhua	MOL000006	luteolin	IL4
jinyinhua	MOL000006	luteolin	TOP2A
jinyinhua	MOL000006	luteolin	XIAP
jinyinhua	MOL000006	luteolin	SLC2A4
jinyinhua	MOL000006	luteolin	CD40LG
jinyinhua	MOL000006	luteolin	PTGES
jinyinhua	MOL000006	luteolin	NUF2
jinyinhua	MOL000006	luteolin	ADCY2
jinyinhua	MOL002773	beta-carotene	VEGFA
jinyinhua	MOL002773	beta-carotene	BCL2
jinyinhua	MOL002773	beta-carotene	MMP2
jinyinhua	MOL002773	beta-carotene	JUN
jinyinhua	MOL002773	beta-carotene	PTGS2
jinyinhua	MOL002773	beta-carotene	MMP1
jinyinhua	MOL002773	beta-carotene	pbsA1
jinyinhua	MOL002773	beta-carotene	CYP3A4
jinyinhua	MOL002773	beta-carotene	CYP1A2
jinyinhua	MOL002773	beta-carotene	CASP7
jinyinhua	MOL002773	beta-carotene	F3
jinyinhua	MOL002773	beta-carotene	GJA1
jinyinhua	MOL002773	beta-carotene	MMP10
jinyinhua	MOL002773	beta-carotene	AKT1
jinyinhua	MOL002773	beta-carotene	CASP9
jinyinhua	MOL002773	beta-carotene	CASP3
jinyinhua	MOL002773	beta-carotene	CASP8
jinyinhua	MOL002773	beta-carotene	CAV1
jinyinhua	MOL002773	beta-carotene	MYC
jinyinhua	MOL002773	beta-carotene	CTNNB1
jinyinhua	MOL003044	Chryseriol	NOS2
jinyinhua	MOL003044	Chryseriol	PTGS1
jinyinhua	MOL003044	Chryseriol	ESR1
jinyinhua	MOL003044	Chryseriol	AR
jinyinhua	MOL003044	Chryseriol	PPARG
jinyinhua	MOL003044	Chryseriol	PTGS2
jinyinhua	MOL003044	Chryseriol	DPP4
jinyinhua	MOL003044	Chryseriol	MAPK14
jinyinhua	MOL003044	Chryseriol	GSK3B
jinyinhua	MOL003044	Chryseriol	HSP90AA1
jinyinhua	MOL003044	Chryseriol	CDK2
jinyinhua	MOL003044	Chryseriol	PIK3CG
jinyinhua	MOL003044	Chryseriol	CHEK1
jinyinhua	MOL003044	Chryseriol	PRKACA
jinyinhua	MOL003044	Chryseriol	PRSS1
jinyinhua	MOL003044	Chryseriol	NCOA2
jinyinhua	MOL003044	Chryseriol	NCOA1
jinyinhua	MOL003044	Chryseriol	CALM1
jinyinhua	MOL001495	Ethyl linolenate	PTGS1
jinyinhua	MOL001495	Ethyl linolenate	NCOA2
jinyinhua	MOL003036	ZINC03978781	PGR
jinyinhua	MOL003036	ZINC03978781	NCOA2
jinyinhua	MOL003036	ZINC03978781	NR3C2
jinyinhua	MOL002914	Eriodyctiol (flavanone)	PTGS1
jinyinhua	MOL002914	Eriodyctiol (flavanone)	PTGS2
jinyinhua	MOL002914	Eriodyctiol (flavanone)	HSP90AA1
jinyinhua	MOL002914	Eriodyctiol (flavanone)	PRKACA
jinyinhua	MOL002914	Eriodyctiol (flavanone)	NCOA2
jinyinhua	MOL002914	Eriodyctiol (flavanone)	PIK3CG
jinyinhua	MOL002914	Eriodyctiol (flavanone)	PYGM
jinyinhua	MOL002914	Eriodyctiol (flavanone)	CALM1
jinyinhua	MOL003006	(-)-(3R,8S,9R,9aS,10aS)-9-ethenyl-8-(beta-D-glucopyranosyloxy)-2,3,9,9a,10,10a-hexahydro-5-oxo-5H,8H-pyrano[4,3-d]oxazolo[3,2-a]pyridine-3-carboxylic acid_qt	PTGS2
jinyinhua	MOL003006	(-)-(3R,8S,9R,9aS,10aS)-9-ethenyl-8-(beta-D-glucopyranosyloxy)-2,3,9,9a,10,10a-hexahydro-5-oxo-5H,8H-pyrano[4,3-d]oxazolo[3,2-a]pyridine-3-carboxylic acid_qt	CA2
jinyinhua	MOL003006	(-)-(3R,8S,9R,9aS,10aS)-9-ethenyl-8-(beta-D-glucopyranosyloxy)-2,3,9,9a,10,10a-hexahydro-5-oxo-5H,8H-pyrano[4,3-d]oxazolo[3,2-a]pyridine-3-carboxylic acid_qt	GABRA1
jinyinhua	MOL003006	(-)-(3R,8S,9R,9aS,10aS)-9-ethenyl-8-(beta-D-glucopyranosyloxy)-2,3,9,9a,10,10a-hexahydro-5-oxo-5H,8H-pyrano[4,3-d]oxazolo[3,2-a]pyridine-3-carboxylic acid_qt	DPP4
jinyinhua	MOL003014	secologanic dibutylacetal_qt	F2
jinyinhua	MOL003014	secologanic dibutylacetal_qt	ESR1
jinyinhua	MOL003014	secologanic dibutylacetal_qt	PTGS2
jinyinhua	MOL003095	5-hydroxy-7-methoxy-2-(3,4,5-trimethoxyphenyl)chromone	NOS2
jinyinhua	MOL003095	5-hydroxy-7-methoxy-2-(3,4,5-trimethoxyphenyl)chromone	PTGS1
jinyinhua	MOL003095	5-hydroxy-7-methoxy-2-(3,4,5-trimethoxyphenyl)chromone	F2
jinyinhua	MOL003095	5-hydroxy-7-methoxy-2-(3,4,5-trimethoxyphenyl)chromone	KCNH2
jinyinhua	MOL003095	5-hydroxy-7-methoxy-2-(3,4,5-trimethoxyphenyl)chromone	ESR1
jinyinhua	MOL003095	5-hydroxy-7-methoxy-2-(3,4,5-trimethoxyphenyl)chromone	AR
jinyinhua	MOL003095	5-hydroxy-7-methoxy-2-(3,4,5-trimethoxyphenyl)chromone	SCN5A
jinyinhua	MOL003095	5-hydroxy-7-methoxy-2-(3,4,5-trimethoxyphenyl)chromone	PPARG
jinyinhua	MOL003095	5-hydroxy-7-methoxy-2-(3,4,5-trimethoxyphenyl)chromone	F10
jinyinhua	MOL003095	5-hydroxy-7-methoxy-2-(3,4,5-trimethoxyphenyl)chromone	PTGS2
jinyinhua	MOL003095	5-hydroxy-7-methoxy-2-(3,4,5-trimethoxyphenyl)chromone	NOS3
jinyinhua	MOL003095	5-hydroxy-7-methoxy-2-(3,4,5-trimethoxyphenyl)chromone	CACNA2D1
jinyinhua	MOL003095	5-hydroxy-7-methoxy-2-(3,4,5-trimethoxyphenyl)chromone	TOP2A
jinyinhua	MOL003095	5-hydroxy-7-methoxy-2-(3,4,5-trimethoxyphenyl)chromone	ESR2
jinyinhua	MOL003095	5-hydroxy-7-methoxy-2-(3,4,5-trimethoxyphenyl)chromone	DPP4
jinyinhua	MOL003095	5-hydroxy-7-methoxy-2-(3,4,5-trimethoxyphenyl)chromone	MAPK14
jinyinhua	MOL003095	5-hydroxy-7-methoxy-2-(3,4,5-trimethoxyphenyl)chromone	GSK3B
jinyinhua	MOL003095	5-hydroxy-7-methoxy-2-(3,4,5-trimethoxyphenyl)chromone	HSP90AA1
jinyinhua	MOL003095	5-hydroxy-7-methoxy-2-(3,4,5-trimethoxyphenyl)chromone	CHEK1
jinyinhua	MOL003095	5-hydroxy-7-methoxy-2-(3,4,5-trimethoxyphenyl)chromone	PRSS1
jinyinhua	MOL003095	5-hydroxy-7-methoxy-2-(3,4,5-trimethoxyphenyl)chromone	NCOA2
jinyinhua	MOL003095	5-hydroxy-7-methoxy-2-(3,4,5-trimethoxyphenyl)chromone	NCOA1
jinyinhua	MOL003095	5-hydroxy-7-methoxy-2-(3,4,5-trimethoxyphenyl)chromone	KCNMA1
jinyinhua	MOL003095	5-hydroxy-7-methoxy-2-(3,4,5-trimethoxyphenyl)chromone	CALM1
jinyinhua	MOL003095	5-hydroxy-7-methoxy-2-(3,4,5-trimethoxyphenyl)chromone	ADRB2
jinyinhua	MOL003095	5-hydroxy-7-methoxy-2-(3,4,5-trimethoxyphenyl)chromone	BACE1
jinyinhua	MOL003111	Centauroside_qt	F2
jinyinhua	MOL003111	Centauroside_qt	ESR1
jinyinhua	MOL003111	Centauroside_qt	AR
jinyinhua	MOL003111	Centauroside_qt	CA2
jinyinhua	MOL003111	Centauroside_qt	DPP4
jinyinhua	MOL003111	Centauroside_qt	HSP90AA1
jinyinhua	MOL003111	Centauroside_qt	PRSS1
jinyinhua	MOL003111	Centauroside_qt	NCOA2
jinyinhua	MOL003111	Centauroside_qt	NCOA1
jinyinhua	MOL003117	Ioniceracetalides B_qt	NOS2
jinyinhua	MOL003117	Ioniceracetalides B_qt	F2
jinyinhua	MOL003117	Ioniceracetalides B_qt	PTGS2
jinyinhua	MOL003117	Ioniceracetalides B_qt	GABRA1
jinyinhua	MOL003117	Ioniceracetalides B_qt	DPP4
jinyinhua	MOL003117	Ioniceracetalides B_qt	ampC
jinyinhua	MOL003128	dinethylsecologanoside	AR
jinyinhua	MOL003128	dinethylsecologanoside	CA2
lianqiao	MOL000422	kaempferol	NOS2
lianqiao	MOL000422	kaempferol	PTGS1
lianqiao	MOL000422	kaempferol	AR
lianqiao	MOL000422	kaempferol	PPARG
lianqiao	MOL000422	kaempferol	PTGS2
lianqiao	MOL000422	kaempferol	HSP90AA1
lianqiao	MOL000422	kaempferol	PIK3CG
lianqiao	MOL000422	kaempferol	PRKACA
lianqiao	MOL000422	kaempferol	NCOA2
lianqiao	MOL000422	kaempferol	DPP4
lianqiao	MOL000422	kaempferol	PRSS1
lianqiao	MOL000422	kaempferol	PGR
lianqiao	MOL000422	kaempferol	F2
lianqiao	MOL000422	kaempferol	CHRM1
lianqiao	MOL000422	kaempferol	NOS3
lianqiao	MOL000422	kaempferol	GABRA2
lianqiao	MOL000422	kaempferol	ACHE
lianqiao	MOL000422	kaempferol	SLC6A2
lianqiao	MOL000422	kaempferol	CHRM2
lianqiao	MOL000422	kaempferol	ADRA1B
lianqiao	MOL000422	kaempferol	GABRA1
lianqiao	MOL000422	kaempferol	TOP2A
lianqiao	MOL000422	kaempferol	F7
lianqiao	MOL000422	kaempferol	CALM1
lianqiao	MOL000422	kaempferol	BCL2
lianqiao	MOL000422	kaempferol	TNF
lianqiao	MOL000422	kaempferol	JUN
lianqiao	MOL000422	kaempferol	MAPK8
lianqiao	MOL000422	kaempferol	XDH
lianqiao	MOL000422	kaempferol	MMP1
lianqiao	MOL000422	kaempferol	CDK1
lianqiao	MOL000422	kaempferol	pbsA1
lianqiao	MOL000422	kaempferol	CYP3A4
lianqiao	MOL000422	kaempferol	CYP1A2
lianqiao	MOL000422	kaempferol	SELE
lianqiao	MOL000422	kaempferol	VCAM1
lianqiao	MOL000422	kaempferol	ALOX5
lianqiao	MOL000422	kaempferol	GSTP1
lianqiao	MOL000422	kaempferol	AHR
lianqiao	MOL000422	kaempferol	INSR
lianqiao	MOL000422	kaempferol	PPP3CA
lianqiao	MOL000422	kaempferol	GSTM1
lianqiao	MOL000422	kaempferol	GSTM2
lianqiao	MOL000422	kaempferol	AKR1C3
lianqiao	MOL000422	kaempferol	RELA
lianqiao	MOL000422	kaempferol	AKT1
lianqiao	MOL000422	kaempferol	CASP3
lianqiao	MOL000422	kaempferol	PPARG
lianqiao	MOL000422	kaempferol	ICAM1
lianqiao	MOL000422	kaempferol	SLC2A4
lianqiao	MOL000422	kaempferol	BAX
lianqiao	MOL000422	kaempferol	AHSA1
lianqiao	MOL000422	kaempferol	PSMD3
lianqiao	MOL000422	kaempferol	STAT1
lianqiao	MOL000422	kaempferol	CYP1A1
lianqiao	MOL000422	kaempferol	NR1I2
lianqiao	MOL000422	kaempferol	CYP1B1
lianqiao	MOL000422	kaempferol	HAS2
lianqiao	MOL000422	kaempferol	NR1I3
lianqiao	MOL000422	kaempferol	DIO1
lianqiao	MOL000422	kaempferol	IKBKB
lianqiao	MOL000422	kaempferol	SLPI
lianqiao	MOL000098	quercetin	PTGS1
lianqiao	MOL000098	quercetin	AR
lianqiao	MOL000098	quercetin	PPARG
lianqiao	MOL000098	quercetin	PTGS2
lianqiao	MOL000098	quercetin	HSP90AA1
lianqiao	MOL000098	quercetin	PIK3CG
lianqiao	MOL000098	quercetin	NCOA2
lianqiao	MOL000098	quercetin	DPP4
lianqiao	MOL000098	quercetin	AKR1B1
lianqiao	MOL000098	quercetin	PRSS1
lianqiao	MOL000098	quercetin	TOP2A
lianqiao	MOL000098	quercetin	F2
lianqiao	MOL000098	quercetin	KCNH2
lianqiao	MOL000098	quercetin	SCN5A
lianqiao	MOL000098	quercetin	F10
lianqiao	MOL000098	quercetin	ADRB2
lianqiao	MOL000098	quercetin	MMP3
lianqiao	MOL000098	quercetin	PRKACA
lianqiao	MOL000098	quercetin	F7
lianqiao	MOL000098	quercetin	NOS3
lianqiao	MOL000098	quercetin	RXRA
lianqiao	MOL000098	quercetin	ACHE
lianqiao	MOL000098	quercetin	GABRA1
lianqiao	MOL000098	quercetin	MAOB
lianqiao	MOL000098	quercetin	EGFR
lianqiao	MOL000098	quercetin	VEGFA
lianqiao	MOL000098	quercetin	BCL2
lianqiao	MOL000098	quercetin	PLAU
lianqiao	MOL000098	quercetin	MMP2
lianqiao	MOL000098	quercetin	MAPK1
lianqiao	MOL000098	quercetin	EGF
lianqiao	MOL000098	quercetin	RB1
lianqiao	MOL000098	quercetin	TNF
lianqiao	MOL000098	quercetin	JUN
lianqiao	MOL000098	quercetin	IL6
lianqiao	MOL000098	quercetin	TP53
lianqiao	MOL000098	quercetin	POR
lianqiao	MOL000098	quercetin	ODC1
lianqiao	MOL000098	quercetin	XDH
lianqiao	MOL000098	quercetin	topA
lianqiao	MOL000098	quercetin	SOD1
lianqiao	MOL000098	quercetin	MMP1
lianqiao	MOL000098	quercetin	CDK1
lianqiao	MOL000098	quercetin	HSPA5
lianqiao	MOL000098	quercetin	ACACA
lianqiao	MOL000098	quercetin	pbsA1
lianqiao	MOL000098	quercetin	CYP3A4
lianqiao	MOL000098	quercetin	CYP1A2
lianqiao	MOL000098	quercetin	F3
lianqiao	MOL000098	quercetin	GJA1
lianqiao	MOL000098	quercetin	IL1B
lianqiao	MOL000098	quercetin	CCL2
lianqiao	MOL000098	quercetin	SELE
lianqiao	MOL000098	quercetin	VCAM1
lianqiao	MOL000098	quercetin	PTGER3
lianqiao	MOL000098	quercetin	SULT1E1
lianqiao	MOL000098	quercetin	MGAM
lianqiao	MOL000098	quercetin	IL2
lianqiao	MOL000098	quercetin	PLAT
lianqiao	MOL000098	quercetin	THBD
lianqiao	MOL000098	quercetin	COL1A1
lianqiao	MOL000098	quercetin	IFNG
lianqiao	MOL000098	quercetin	ALOX5
lianqiao	MOL000098	quercetin	MPO
lianqiao	MOL000098	quercetin	GSTP1
lianqiao	MOL000098	quercetin	NQO1
lianqiao	MOL000098	quercetin	AHR
lianqiao	MOL000098	quercetin	COL3A1
lianqiao	MOL000098	quercetin	gyrB
lianqiao	MOL000098	quercetin	INSR
lianqiao	MOL000098	quercetin	ACP3
lianqiao	MOL000098	quercetin	CTSD
lianqiao	MOL000098	quercetin	PON1
lianqiao	MOL000098	quercetin	GSTM1
lianqiao	MOL000098	quercetin	GSTM2
lianqiao	MOL000098	quercetin	RELA
lianqiao	MOL000098	quercetin	AKT1
lianqiao	MOL000098	quercetin	CCND1
lianqiao	MOL000098	quercetin	BCL2L11
lianqiao	MOL000098	quercetin	CDKN1A
lianqiao	MOL000098	quercetin	CASP9
lianqiao	MOL000098	quercetin	MMP9
lianqiao	MOL000098	quercetin	IL10
lianqiao	MOL000098	quercetin	CASP3
lianqiao	MOL000098	quercetin	NFKBIA
lianqiao	MOL000098	quercetin	ERBB2
lianqiao	MOL000098	quercetin	PPARG
lianqiao	MOL000098	quercetin	ICAM1
lianqiao	MOL000098	quercetin	BIRC5
lianqiao	MOL000098	quercetin	CCNB1
lianqiao	MOL000098	quercetin	TOP2A
lianqiao	MOL000098	quercetin	SLC2A4
lianqiao	MOL000098	quercetin	CD40LG
lianqiao	MOL000098	quercetin	FOS
lianqiao	MOL000098	quercetin	EIF6
lianqiao	MOL000098	quercetin	BAX
lianqiao	MOL000098	quercetin	AHSA1
lianqiao	MOL000098	quercetin	HIF1A
lianqiao	MOL000098	quercetin	RUNX1T1
lianqiao	MOL000098	quercetin	SERPINE1
lianqiao	MOL000098	quercetin	PSMD3
lianqiao	MOL000098	quercetin	ELK1
lianqiao	MOL000098	quercetin	CASP8
lianqiao	MOL000098	quercetin	RAF1
lianqiao	MOL000098	quercetin	PRKCA
lianqiao	MOL000098	quercetin	STAT1
lianqiao	MOL000098	quercetin	CAV1
lianqiao	MOL000098	quercetin	MYC
lianqiao	MOL000098	quercetin	CYP1A1
lianqiao	MOL000098	quercetin	CXCL8
lianqiao	MOL000098	quercetin	PRKCB
lianqiao	MOL000098	quercetin	DUOX2
lianqiao	MOL000098	quercetin	NOS3
lianqiao	MOL000098	quercetin	HSPB1
lianqiao	MOL000098	quercetin	TGFB1I1
lianqiao	MOL000098	quercetin	NR1I2
lianqiao	MOL000098	quercetin	CYP1B1
lianqiao	MOL000098	quercetin	IL1A
lianqiao	MOL000098	quercetin	NCF1
lianqiao	MOL000098	quercetin	ABCG2
lianqiao	MOL000098	quercetin	HAS2
lianqiao	MOL000098	quercetin	NFE2L2
lianqiao	MOL000098	quercetin	PARP1
lianqiao	MOL000098	quercetin	CXCL11
lianqiao	MOL000098	quercetin	CXCL2
lianqiao	MOL000098	quercetin	DCAF5
lianqiao	MOL000098	quercetin	NR1I3
lianqiao	MOL000098	quercetin	CHEK2
lianqiao	MOL000098	quercetin	CLDN4
lianqiao	MOL000098	quercetin	PPARA
lianqiao	MOL000098	quercetin	PPARD
lianqiao	MOL000098	quercetin	HSF1
lianqiao	MOL000098	quercetin	CRP
lianqiao	MOL000098	quercetin	CXCL10
lianqiao	MOL000098	quercetin	CHUK
lianqiao	MOL000098	quercetin	SPP1
lianqiao	MOL000098	quercetin	RUNX2
lianqiao	MOL000098	quercetin	RASSF1
lianqiao	MOL000098	quercetin	E2F1
lianqiao	MOL000098	quercetin	E2F2
lianqiao	MOL000098	quercetin	IGFBP3
lianqiao	MOL000098	quercetin	IGF2
lianqiao	MOL000098	quercetin	IRF1
lianqiao	MOL000098	quercetin	ERBB3
lianqiao	MOL000098	quercetin	DIO1
lianqiao	MOL000098	quercetin	PCOLCE
lianqiao	MOL000098	quercetin	NPEPPS
lianqiao	MOL000098	quercetin	HK2
lianqiao	MOL000098	quercetin	NKX3-1
lianqiao	MOL000098	quercetin	RASA1
lianqiao	MOL000358	beta-sitosterol	PGR
lianqiao	MOL000358	beta-sitosterol	NCOA2
lianqiao	MOL000358	beta-sitosterol	PTGS1
lianqiao	MOL000358	beta-sitosterol	PTGS2
lianqiao	MOL000358	beta-sitosterol	HSP90AA1
lianqiao	MOL000358	beta-sitosterol	PIK3CG
lianqiao	MOL000358	beta-sitosterol	KCNH2
lianqiao	MOL000358	beta-sitosterol	PRKACA
lianqiao	MOL000358	beta-sitosterol	DRD1
lianqiao	MOL000358	beta-sitosterol	CHRM3
lianqiao	MOL000358	beta-sitosterol	CHRM1
lianqiao	MOL000358	beta-sitosterol	SCN5A
lianqiao	MOL000358	beta-sitosterol	GABRA2
lianqiao	MOL000358	beta-sitosterol	CHRM4
lianqiao	MOL000358	beta-sitosterol	PDE3A
lianqiao	MOL000358	beta-sitosterol	HTR2A
lianqiao	MOL000358	beta-sitosterol	GABRA5
lianqiao	MOL000358	beta-sitosterol	ADRA1A
lianqiao	MOL000358	beta-sitosterol	GABRA3
lianqiao	MOL000358	beta-sitosterol	CHRM2
lianqiao	MOL000358	beta-sitosterol	ADRA1B
lianqiao	MOL000358	beta-sitosterol	ADRB2
lianqiao	MOL000358	beta-sitosterol	CHRNA2
lianqiao	MOL000358	beta-sitosterol	SLC6A4
lianqiao	MOL000358	beta-sitosterol	OPRM1
lianqiao	MOL000358	beta-sitosterol	GABRA1
lianqiao	MOL000358	beta-sitosterol	CHRNA7
lianqiao	MOL000358	beta-sitosterol	camC
lianqiao	MOL000358	beta-sitosterol	BCL2
lianqiao	MOL000358	beta-sitosterol	JUN
lianqiao	MOL000358	beta-sitosterol	PON1
lianqiao	MOL000358	beta-sitosterol	MAP2
lianqiao	MOL000358	beta-sitosterol	CASP9
lianqiao	MOL000358	beta-sitosterol	CASP3
lianqiao	MOL000358	beta-sitosterol	BAX
lianqiao	MOL000358	beta-sitosterol	CASP8
lianqiao	MOL000358	beta-sitosterol	PRKCA
lianqiao	MOL000358	beta-sitosterol	TGFB1I1
lianqiao	MOL000211	Mairin	PGR
lianqiao	MOL000006	luteolin	PTGS1
lianqiao	MOL000006	luteolin	AR
lianqiao	MOL000006	luteolin	PTGS2
lianqiao	MOL000006	luteolin	HSP90AA1
lianqiao	MOL000006	luteolin	PRSS1
lianqiao	MOL000006	luteolin	NCOA2
lianqiao	MOL000006	luteolin	PRKACA
lianqiao	MOL000006	luteolin	DPP4
lianqiao	MOL000006	luteolin	PIK3CG
lianqiao	MOL000006	luteolin	EGFR
lianqiao	MOL000006	luteolin	VEGFA
lianqiao	MOL000006	luteolin	MMP2
lianqiao	MOL000006	luteolin	MAPK1
lianqiao	MOL000006	luteolin	RB1
lianqiao	MOL000006	luteolin	CDK4
lianqiao	MOL000006	luteolin	TNF
lianqiao	MOL000006	luteolin	JUN
lianqiao	MOL000006	luteolin	IL6
lianqiao	MOL000006	luteolin	TP53
lianqiao	MOL000006	luteolin	XDH
lianqiao	MOL000006	luteolin	topA
lianqiao	MOL000006	luteolin	APP
lianqiao	MOL000006	luteolin	MMP1
lianqiao	MOL000006	luteolin	pbsA1
lianqiao	MOL000006	luteolin	CASP7
lianqiao	MOL000006	luteolin	IL2
lianqiao	MOL000006	luteolin	IFNG
lianqiao	MOL000006	luteolin	GSTP1
lianqiao	MOL000006	luteolin	INSR
lianqiao	MOL000006	luteolin	MET
lianqiao	MOL000006	luteolin	RELA
lianqiao	MOL000006	luteolin	AKT1
lianqiao	MOL000006	luteolin	CCND1
lianqiao	MOL000006	luteolin	BCL2L11
lianqiao	MOL000006	luteolin	CDKN1A
lianqiao	MOL000006	luteolin	CASP9
lianqiao	MOL000006	luteolin	MMP9
lianqiao	MOL000006	luteolin	IL10
lianqiao	MOL000006	luteolin	CASP3
lianqiao	MOL000006	luteolin	NFKBIA
lianqiao	MOL000006	luteolin	MDM2
lianqiao	MOL000006	luteolin	PCNA
lianqiao	MOL000006	luteolin	ERBB2
lianqiao	MOL000006	luteolin	PPARG
lianqiao	MOL000006	luteolin	ICAM1
lianqiao	MOL000006	luteolin	MCL1
lianqiao	MOL000006	luteolin	BIRC5
lianqiao	MOL000006	luteolin	CCNB1
lianqiao	MOL000006	luteolin	TYR
lianqiao	MOL000006	luteolin	IL4
lianqiao	MOL000006	luteolin	TOP2A
lianqiao	MOL000006	luteolin	XIAP
lianqiao	MOL000006	luteolin	SLC2A4
lianqiao	MOL000006	luteolin	CD40LG
lianqiao	MOL000006	luteolin	PTGES
lianqiao	MOL000006	luteolin	NUF2
lianqiao	MOL000006	luteolin	ADCY2
lianqiao	MOL003283	(2R,3R,4S)-4-(4-hydroxy-3-methoxy-phenyl)-7-methoxy-2,3-dimethylol-tetralin-6-ol	ESR1
lianqiao	MOL003283	(2R,3R,4S)-4-(4-hydroxy-3-methoxy-phenyl)-7-methoxy-2,3-dimethylol-tetralin-6-ol	AR
lianqiao	MOL003283	(2R,3R,4S)-4-(4-hydroxy-3-methoxy-phenyl)-7-methoxy-2,3-dimethylol-tetralin-6-ol	PPARG
lianqiao	MOL003283	(2R,3R,4S)-4-(4-hydroxy-3-methoxy-phenyl)-7-methoxy-2,3-dimethylol-tetralin-6-ol	F10
lianqiao	MOL003283	(2R,3R,4S)-4-(4-hydroxy-3-methoxy-phenyl)-7-methoxy-2,3-dimethylol-tetralin-6-ol	PTGS2
lianqiao	MOL003283	(2R,3R,4S)-4-(4-hydroxy-3-methoxy-phenyl)-7-methoxy-2,3-dimethylol-tetralin-6-ol	NOS3
lianqiao	MOL003283	(2R,3R,4S)-4-(4-hydroxy-3-methoxy-phenyl)-7-methoxy-2,3-dimethylol-tetralin-6-ol	CA2
lianqiao	MOL003283	(2R,3R,4S)-4-(4-hydroxy-3-methoxy-phenyl)-7-methoxy-2,3-dimethylol-tetralin-6-ol	F7
lianqiao	MOL003283	(2R,3R,4S)-4-(4-hydroxy-3-methoxy-phenyl)-7-methoxy-2,3-dimethylol-tetralin-6-ol	ADRB2
lianqiao	MOL003283	(2R,3R,4S)-4-(4-hydroxy-3-methoxy-phenyl)-7-methoxy-2,3-dimethylol-tetralin-6-ol	TOP2A
lianqiao	MOL003283	(2R,3R,4S)-4-(4-hydroxy-3-methoxy-phenyl)-7-methoxy-2,3-dimethylol-tetralin-6-ol	ESR2
lianqiao	MOL003283	(2R,3R,4S)-4-(4-hydroxy-3-methoxy-phenyl)-7-methoxy-2,3-dimethylol-tetralin-6-ol	MAPK14
lianqiao	MOL003283	(2R,3R,4S)-4-(4-hydroxy-3-methoxy-phenyl)-7-methoxy-2,3-dimethylol-tetralin-6-ol	GSK3B
lianqiao	MOL003283	(2R,3R,4S)-4-(4-hydroxy-3-methoxy-phenyl)-7-methoxy-2,3-dimethylol-tetralin-6-ol	HSP90AA1
lianqiao	MOL003283	(2R,3R,4S)-4-(4-hydroxy-3-methoxy-phenyl)-7-methoxy-2,3-dimethylol-tetralin-6-ol	CHEK1
lianqiao	MOL003283	(2R,3R,4S)-4-(4-hydroxy-3-methoxy-phenyl)-7-methoxy-2,3-dimethylol-tetralin-6-ol	PIM1
lianqiao	MOL003283	(2R,3R,4S)-4-(4-hydroxy-3-methoxy-phenyl)-7-methoxy-2,3-dimethylol-tetralin-6-ol	NCOA2
lianqiao	MOL003283	(2R,3R,4S)-4-(4-hydroxy-3-methoxy-phenyl)-7-methoxy-2,3-dimethylol-tetralin-6-ol	CALM1
lianqiao	MOL003283	(2R,3R,4S)-4-(4-hydroxy-3-methoxy-phenyl)-7-methoxy-2,3-dimethylol-tetralin-6-ol	SCN5A
lianqiao	MOL003283	(2R,3R,4S)-4-(4-hydroxy-3-methoxy-phenyl)-7-methoxy-2,3-dimethylol-tetralin-6-ol	CCNA2
lianqiao	MOL003283	(2R,3R,4S)-4-(4-hydroxy-3-methoxy-phenyl)-7-methoxy-2,3-dimethylol-tetralin-6-ol	PTGS1
lianqiao	MOL003283	(2R,3R,4S)-4-(4-hydroxy-3-methoxy-phenyl)-7-methoxy-2,3-dimethylol-tetralin-6-ol	IGHG1
lianqiao	MOL000173	wogonin	NOS2
lianqiao	MOL000173	wogonin	PTGS1
lianqiao	MOL000173	wogonin	ESR1
lianqiao	MOL000173	wogonin	AR
lianqiao	MOL000173	wogonin	SCN5A
lianqiao	MOL000173	wogonin	PPARG
lianqiao	MOL000173	wogonin	PTGS2
lianqiao	MOL000173	wogonin	RXRA
lianqiao	MOL000173	wogonin	PDE3A
lianqiao	MOL000173	wogonin	DPP4
lianqiao	MOL000173	wogonin	MAPK14
lianqiao	MOL000173	wogonin	GSK3B
lianqiao	MOL000173	wogonin	HSP90AA1
lianqiao	MOL000173	wogonin	CDK2
lianqiao	MOL000173	wogonin	PIK3CG
lianqiao	MOL000173	wogonin	CHEK1
lianqiao	MOL000173	wogonin	PRKACA
lianqiao	MOL000173	wogonin	PRSS1
lianqiao	MOL000173	wogonin	CALM1
lianqiao	MOL000173	wogonin	ADRB2
lianqiao	MOL000173	wogonin	GABRA1
lianqiao	MOL000173	wogonin	BCL2
lianqiao	MOL000173	wogonin	KDR
lianqiao	MOL000173	wogonin	TNF
lianqiao	MOL000173	wogonin	JUN
lianqiao	MOL000173	wogonin	IL6
lianqiao	MOL000173	wogonin	TP53
lianqiao	MOL000173	wogonin	MMP1
lianqiao	MOL000173	wogonin	CCL2
lianqiao	MOL000173	wogonin	PTGER3
lianqiao	MOL000173	wogonin	RELA
lianqiao	MOL000173	wogonin	AKT1
lianqiao	MOL000173	wogonin	CCND1
lianqiao	MOL000173	wogonin	CDKN1A
lianqiao	MOL000173	wogonin	CASP9
lianqiao	MOL000173	wogonin	CASP3
lianqiao	MOL000173	wogonin	MCL1
lianqiao	MOL000173	wogonin	EIF6
lianqiao	MOL000173	wogonin	BAX
lianqiao	MOL000173	wogonin	AHSA1
lianqiao	MOL000173	wogonin	CXCL8
lianqiao	MOL000173	wogonin	BBC3
lianqiao	MOL000173	wogonin	TEP1
lianqiao	MOL000173	wogonin	PRKCD
lianqiao	MOL000173	wogonin	FSD2
lianqiao	MOL003347	hyperforin	CYP3A4
lianqiao	MOL003347	hyperforin	ICAM1
lianqiao	MOL003347	hyperforin	CXCL8
lianqiao	MOL003347	hyperforin	NR1I2
lianqiao	MOL000791	bicuculline	PTGS1
lianqiao	MOL000791	bicuculline	F2
lianqiao	MOL000791	bicuculline	KCNH2
lianqiao	MOL000791	bicuculline	AR
lianqiao	MOL000791	bicuculline	SCN5A
lianqiao	MOL000791	bicuculline	F10
lianqiao	MOL000791	bicuculline	PTGS2
lianqiao	MOL000791	bicuculline	KDR
lianqiao	MOL000791	bicuculline	ACHE
lianqiao	MOL000791	bicuculline	TOP2A
lianqiao	MOL000791	bicuculline	HSP90AA1
lianqiao	MOL000791	bicuculline	PTPN1
lianqiao	MOL000791	bicuculline	PRKACA
lianqiao	MOL000791	bicuculline	GJA1
lianqiao	MOL000791	bicuculline	GRM5
lianqiao	MOL000791	bicuculline	ALDH3A1
lianqiao	MOL000791	bicuculline	GNRHR
lianqiao	MOL000791	bicuculline	CRH
lianqiao	MOL000791	bicuculline	GRIN2D
lianqiao	MOL000791	bicuculline	SLC6A2
lianqiao	MOL000791	bicuculline	GRM1
lianqiao	MOL000791	bicuculline	FOS
lianqiao	MOL000791	bicuculline	GNRH1
lianqiao	MOL000791	bicuculline	VCP
lianqiao	MOL000791	bicuculline	GABBR1
lianqiao	MOL000791	bicuculline	BMPR2
lianqiao	MOL000791	bicuculline	GJB1
lianqiao	MOL003290	(3R,4R)-3,4-bis[(3,4-dimethoxyphenyl)methyl]oxolan-2-one	CHRM3
lianqiao	MOL003290	(3R,4R)-3,4-bis[(3,4-dimethoxyphenyl)methyl]oxolan-2-one	KCNH2
lianqiao	MOL003290	(3R,4R)-3,4-bis[(3,4-dimethoxyphenyl)methyl]oxolan-2-one	ESR1
lianqiao	MOL003290	(3R,4R)-3,4-bis[(3,4-dimethoxyphenyl)methyl]oxolan-2-one	SCN5A
lianqiao	MOL003290	(3R,4R)-3,4-bis[(3,4-dimethoxyphenyl)methyl]oxolan-2-one	F10
lianqiao	MOL003290	(3R,4R)-3,4-bis[(3,4-dimethoxyphenyl)methyl]oxolan-2-one	PTGS2
lianqiao	MOL003290	(3R,4R)-3,4-bis[(3,4-dimethoxyphenyl)methyl]oxolan-2-one	F7
lianqiao	MOL003290	(3R,4R)-3,4-bis[(3,4-dimethoxyphenyl)methyl]oxolan-2-one	PDE3A
lianqiao	MOL003290	(3R,4R)-3,4-bis[(3,4-dimethoxyphenyl)methyl]oxolan-2-one	ADRA1B
lianqiao	MOL003290	(3R,4R)-3,4-bis[(3,4-dimethoxyphenyl)methyl]oxolan-2-one	PTPN1
lianqiao	MOL003290	(3R,4R)-3,4-bis[(3,4-dimethoxyphenyl)methyl]oxolan-2-one	SLC6A3
lianqiao	MOL003290	(3R,4R)-3,4-bis[(3,4-dimethoxyphenyl)methyl]oxolan-2-one	ADRB2
lianqiao	MOL003290	(3R,4R)-3,4-bis[(3,4-dimethoxyphenyl)methyl]oxolan-2-one	ADRA1D
lianqiao	MOL003290	(3R,4R)-3,4-bis[(3,4-dimethoxyphenyl)methyl]oxolan-2-one	HSP90AA1
lianqiao	MOL003290	(3R,4R)-3,4-bis[(3,4-dimethoxyphenyl)methyl]oxolan-2-one	NCOA2
lianqiao	MOL003290	(3R,4R)-3,4-bis[(3,4-dimethoxyphenyl)methyl]oxolan-2-one	CALM1
lianqiao	MOL003295	(+)-pinoresinol monomethyl ether	PTGS1
lianqiao	MOL003295	(+)-pinoresinol monomethyl ether	KCNH2
lianqiao	MOL003295	(+)-pinoresinol monomethyl ether	SCN5A
lianqiao	MOL003295	(+)-pinoresinol monomethyl ether	F10
lianqiao	MOL003295	(+)-pinoresinol monomethyl ether	PTGS2
lianqiao	MOL003295	(+)-pinoresinol monomethyl ether	RXRA
lianqiao	MOL003295	(+)-pinoresinol monomethyl ether	PDE3A
lianqiao	MOL003295	(+)-pinoresinol monomethyl ether	ADRA1B
lianqiao	MOL003295	(+)-pinoresinol monomethyl ether	ADRB2
lianqiao	MOL003295	(+)-pinoresinol monomethyl ether	HSP90AA1
lianqiao	MOL003295	(+)-pinoresinol monomethyl ether	RXRB
lianqiao	MOL003295	(+)-pinoresinol monomethyl ether	NCOA2
lianqiao	MOL003295	(+)-pinoresinol monomethyl ether	NCOA1
lianqiao	MOL003295	(+)-pinoresinol monomethyl ether	CALM1
lianqiao	MOL003305	PHILLYRIN	TOP2A
lianqiao	MOL003306	ACon1_001697	PTGS1
lianqiao	MOL003306	ACon1_001697	KCNH2
lianqiao	MOL003306	ACon1_001697	SCN5A
lianqiao	MOL003306	ACon1_001697	F10
lianqiao	MOL003306	ACon1_001697	PTGS2
lianqiao	MOL003306	ACon1_001697	ADRA1B
lianqiao	MOL003306	ACon1_001697	ADRB2
lianqiao	MOL003306	ACon1_001697	HSP90AA1
lianqiao	MOL003306	ACon1_001697	PRKACA
lianqiao	MOL003306	ACon1_001697	NCOA2
lianqiao	MOL003306	ACon1_001697	NCOA1
lianqiao	MOL003306	ACon1_001697	CALM1
lianqiao	MOL003308	(+)-pinoresinol monomethyl ether-4-D-beta-glucoside_qt	KCNH2
lianqiao	MOL003308	(+)-pinoresinol monomethyl ether-4-D-beta-glucoside_qt	SCN5A
lianqiao	MOL003308	(+)-pinoresinol monomethyl ether-4-D-beta-glucoside_qt	F10
lianqiao	MOL003308	(+)-pinoresinol monomethyl ether-4-D-beta-glucoside_qt	PTGS2
lianqiao	MOL003308	(+)-pinoresinol monomethyl ether-4-D-beta-glucoside_qt	ADRB2
lianqiao	MOL003308	(+)-pinoresinol monomethyl ether-4-D-beta-glucoside_qt	HSP90AA1
lianqiao	MOL003308	(+)-pinoresinol monomethyl ether-4-D-beta-glucoside_qt	PRKACA
lianqiao	MOL003308	(+)-pinoresinol monomethyl ether-4-D-beta-glucoside_qt	NCOA2
lianqiao	MOL003308	(+)-pinoresinol monomethyl ether-4-D-beta-glucoside_qt	NCOA1
lianqiao	MOL003308	(+)-pinoresinol monomethyl ether-4-D-beta-glucoside_qt	CALM1
lianqiao	MOL003315	3beta-Acetyl-20,25-epoxydammarane-24alpha-ol	NR3C1
lianqiao	MOL003322	FORSYTHINOL	KCNH2
lianqiao	MOL003322	FORSYTHINOL	SCN5A
lianqiao	MOL003322	FORSYTHINOL	F10
lianqiao	MOL003322	FORSYTHINOL	PTGS2
lianqiao	MOL003322	FORSYTHINOL	ADRA1B
lianqiao	MOL003322	FORSYTHINOL	ADRB2
lianqiao	MOL003322	FORSYTHINOL	HSP90AA1
lianqiao	MOL003322	FORSYTHINOL	NCOA2
lianqiao	MOL003322	FORSYTHINOL	NCOA1
lianqiao	MOL003322	FORSYTHINOL	CALM1
lianqiao	MOL003330	(-)-Phillygenin	CHRM3
lianqiao	MOL003330	(-)-Phillygenin	KCNH2
lianqiao	MOL003330	(-)-Phillygenin	CHRM1
lianqiao	MOL003330	(-)-Phillygenin	SCN5A
lianqiao	MOL003330	(-)-Phillygenin	F10
lianqiao	MOL003330	(-)-Phillygenin	CHRM5
lianqiao	MOL003330	(-)-Phillygenin	PTGS2
lianqiao	MOL003330	(-)-Phillygenin	ADRA1B
lianqiao	MOL003330	(-)-Phillygenin	ADRB2
lianqiao	MOL003330	(-)-Phillygenin	HSP90AA1
lianqiao	MOL003330	(-)-Phillygenin	IGHG1
lianqiao	MOL003330	(-)-Phillygenin	NCOA2
lianqiao	MOL003330	(-)-Phillygenin	CALM1
lianqiao	MOL003370	Onjixanthone I	NOS2
lianqiao	MOL003370	Onjixanthone I	PTGS1
lianqiao	MOL003370	Onjixanthone I	SCN5A
lianqiao	MOL003370	Onjixanthone I	PTGS2
lianqiao	MOL003370	Onjixanthone I	RXRA
lianqiao	MOL003370	Onjixanthone I	ESR2
lianqiao	MOL003370	Onjixanthone I	DPP4
lianqiao	MOL003370	Onjixanthone I	HSP90AA1
lianqiao	MOL003370	Onjixanthone I	PIK3CG
lianqiao	MOL003370	Onjixanthone I	CHEK1
lianqiao	MOL003370	Onjixanthone I	KCNMA1
lianqiao	MOL003370	Onjixanthone I	CALM1
lianqiao	MOL000522	arctiin	KCNH2
lianqiao	MOL000522	arctiin	SCN5A
lianqiao	MOL000522	arctiin	F10
lianqiao	MOL000522	arctiin	PTGS2
lianqiao	MOL000522	arctiin	KDR
lianqiao	MOL000522	arctiin	PTPN1
lianqiao	MOL000522	arctiin	ADRB2
lianqiao	MOL000522	arctiin	HSP90AA1
lianqiao	MOL000522	arctiin	NCOA1
lianqiao	MOL000522	arctiin	MUC1
