# Supplementary material for: Integrated Network Pharmacology and Cross-Species Analysis Suggest a Potential Role of AKT1/HIF1A Axis in Shuanghuanglian for Pneumonia–Myocarditis Comorbidity
Source: Vet Sci. 2026 Jun 12;13(6):578. doi: 10.3390/vetsci13060578 (PMC13307895; doi:10.3390/vetsci13060578)
Supplement: Supplementary file 1 [file vetsci-13-00578-s001.zip › Table S2.csv]

ID	Description	GeneRatio	BgRatio	RichFactor	FoldEnrichment	zScore	pvalue	p.adjust	qvalue	geneID	Count
C0035126	Reperfusion Injury	73/245	300/21671	0.243333333	21.52357823	38.2774708	9.67E-78	6.95E-74	1.70E-74	ADRB2/PTGS1/PTGS2/OPRM1/BCL2/JUN/MAP2/CASP9/CASP3/BAX/CASP8/PRKCA/PLAU/ADRB1/NOS2/NOS3/PRSS1/PPARG/MAPK14/KDR/TNF/IL6/TP53/CCL2/RELA/CCND1/CDKN1A/CXCL8/CYP19A1/MPO/MMP9/CCNB1/FOS/HIF1A/FOSL2/FOSL1/F2/MAPK8/XDH/SELE/VCAM1/ALOX5/PPP3CA/ICAM1/STAT1/SLPI/MMP3/EGF/SOD1/HSPA5/IL1B/SULT1E1/PLAT/IFNG/IL10/BIRC5/CD40LG/CAV1/HSPB1/IL1A/ABCG2/NFE2L2/PARP1/CXCL2/CLDN4/PPARA/CXCL10/IRF1/MET/PTGES/BMPR2/GJB1/M…	73
C3714514	Infection	77/245	491/21671	0.156822811	13.87145767	30.84945162	1.77E-66	6.38E-63	1.56E-63	ADRB2/PTGS1/PTGS2/PIK3CG/BCL2/PON1/CASP9/CASP3/BAX/CASP8/PRKCA/PLAU/ESR1/NOS2/PPARG/DPP4/MAPK14/TNF/IL6/TP53/CCL2/RELA/AKT1/CXCL8/BBC3/FASN/FASLG/VEGFA/MPO/MMP9/FOS/HIF1A/IGF2/F10/XDH/SELE/VCAM1/ALOX5/GSTP1/ICAM1/STAT1/SLPI/MMP3/EGFR/MMP2/MAPK1/RB1/SOD1/F3/IL1B/IL2/PLAT/IFNG/BCL2L11/IL10/NFKBIA/BIRC5/RAF1/CAV1/MYC/HSPB1/PARP1/PPARA/CRP/CXCL10/CHUK/SPP1/RASSF1/E2F1/IRF1/APP/MDM2/PCNA/IL4/XIAP/CTNN…	77
C0007786	Brain Ischemia	66/245	358/21671	0.184357542	16.30698894	31.22848652	2.30E-61	5.52E-58	1.35E-58	SCN5A/PTGS2/HSP90AA1/PIK3CG/PRKACA/CHRM1/OPRM1/BCL2/JUN/MAP2/CASP9/CASP3/PRKCA/PLAU/NOS2/NOS3/MAPK14/GSK3B/KDR/TNF/IL6/TP53/CCL2/RELA/AKT1/AHSA1/BBC3/PRKCD/CYP19A1/FASLG/VEGFA/MPO/CYCS/EGLN1/MMP9/HIF1A/F2/ESR2/PTPN1/PPARD/MAPK8/SELE/ALOX5/ICAM1/MMP2/MAPK1/RB1/SOD1/GJA1/IL1B/PLAT/IFNG/NFKBIA/CD40LG/SERPINE1/CAV1/PRKCB/IL1A/PARP1/PPARA/CXCL10/SPP1/APP/PCNA/CRH/NR3C1	66
C0021368	Inflammation	69/245	467/21671	0.147751606	13.06908185	28.19458605	2.28E-57	4.11E-54	1.00E-54	PGR/PTGS2/HSP90AA1/PIK3CG/OPRM1/PON1/NR3C2/PLAU/NOS2/NOS3/PPARG/MAPK14/TNF/IL6/TP53/MMP1/CCL2/RELA/AKT1/CDKN1A/CXCL8/PRKCD/CYP19A1/FASLG/VEGFA/MPO/AHR/MMP9/HIF1A/APOD/F2/F7/PTPN1/SELE/VCAM1/ALOX5/ICAM1/CYP1A1/MMP3/EGFR/MMP2/EGF/SOD1/F3/IL1B/PLAT/THBD/IFNG/IL10/BIRC5/CD40LG/SERPINE1/IL1A/NFE2L2/PARP1/CXCL11/CXCL2/PPARA/CRP/CXCL10/SPP1/IRF1/APP/PTGES/MMP10/CTNNB1/CRH/NR3C1/MUC1	69
C0003130	Anoxia	57/245	287/21671	0.198606272	17.56733272	30.21280288	1.08E-54	1.55E-51	3.79E-52	SCN5A/PTGS2/KCNH2/PRKACA/CHRM1/PDE3A/CHRM2/BCL2/JUN/CASP9/CASP3/BAX/CTRB1/ESR1/NOS2/AR/NOS3/MAPK14/KDR/TNF/IL6/TP53/MMP1/CCL2/AKT1/CCND1/CXCL8/PRKCD/FASN/CYP19A1/VEGFA/MPO/AHR/EGLN1/MMP9/FOS/HIF1A/F7/KCNMA1/XDH/VCAM1/ICAM1/STAT1/MAPK1/HSPA5/IL1B/PLAT/IFNG/IL10/ERBB2/BIRC5/MYC/RUNX2/IGFBP3/APP/GJB1/MUC1	57
C0023267	Fibroid Tumor	64/245	413/21671	0.15496368	13.70701191	27.8804134	2.17E-54	2.59E-51	6.35E-52	PGR/NCOA2/PTGS2/PIK3CG/DRD1/BCL2/MAP2/CASP3/BAX/RXRA/NCOA1/AKR1B1/ESR1/AR/NOS3/PPARG/CDK2/TNF/IL6/TP53/MMP1/CCL2/CCND1/CDKN1A/MCL1/CXCL8/CYP19A1/VEGFA/MPO/AHR/HIF1A/IGF2/CA2/ESR2/INSR/GSTM1/SLC2A4/CYP1A1/CYP1B1/IKBKB/EGFR/MMP2/MAPK1/EGF/F3/GJA1/IL1B/IL2/COL1A1/COL3A1/ERBB2/SERPINE1/CAV1/MYC/PARP1/IGFBP3/ERBB3/MDM2/PCNA/IL4/CTNNB1/GNRHR/GNRH1/NR3C1	64
C0376618	Endotoxemia	63/245	401/21671	0.157107232	13.8966156	27.87443957	6.77E-54	6.95E-51	1.70E-51	PTGS2/PIK3CG/CHRM1/ADRA1A/BCL2/JUN/CASP9/CASP3/BAX/ADRA2A/NOS2/NOS3/PPARG/DPP4/MAPK14/GSK3B/TNF/IL6/CCL2/AHSA1/CXCL8/MPO/MMP9/FOS/HIF1A/F2/F10/F7/ESR2/SELE/VCAM1/ALOX5/ICAM1/STAT1/NR1I2/HAS2/SLPI/MMP3/EGFR/MMP2/MAPK1/F3/GJA1/IL1B/THBD/IFNG/IL10/SERPINE1/HSPB1/IL1A/NFE2L2/PARP1/CXCL11/CXCL2/HSF1/CRP/CXCL10/IGFBP3/IL4/PTGES/CTNNB1/GRM1/NR3C1	63
C0333516	Tumor necrosis	60/245	350/21671	0.171428571	15.16338192	28.56532378	1.33E-53	1.20E-50	2.93E-51	CHRM3/PTGS2/PIK3CG/BCL2/CASP3/BAX/CASP8/ESR1/NOS2/AR/PPARG/CHEK1/KDR/TNF/IL6/TP53/RELA/CCND1/CDKN1A/CXCL8/BBC3/VEGFA/MPO/MMP9/FOS/HIF1A/IGF2/FOSL1/F2/MAPK8/INSR/ICAM1/SLC2A4/STAT1/NR1I3/IKBKB/EGFR/MMP2/EGF/IL1B/IL2/IFNG/BCL2L11/IL10/NFKBIA/ERBB2/CD40LG/SERPINE1/RAF1/IL1A/NFE2L2/PARP1/CXCL11/CRP/CXCL10/RUNX2/MDM2/TYR/BACE1/MUC1	60
C0016057	Fibrosarcoma	63/245	413/21671	0.152542373	13.49283985	27.41049918	4.59E-53	3.67E-50	8.97E-51	PTGS2/HSP90AA1/PIK3CG/BCL2/JUN/CASP3/CASP8/PRKCA/AKR1B1/PLAU/MAPK14/GSK3B/KDR/TNF/IL6/TP53/MMP1/CCL2/RELA/AKT1/CCND1/CDKN1A/AHSA1/CXCL8/VEGFA/MMP9/FOS/HIF1A/IGF2/MAPK8/ICAM1/STAT1/MMP3/EGFR/MMP2/MAPK1/ODC1/HSPA5/F3/GJA1/IL1B/IL2/PLAT/COL1A1/IFNG/IL10/ERBB2/SERPINE1/ELK1/RAF1/CAV1/MYC/PRKCB/HSPB1/IL1A/ABCG2/PARP1/CXCL11/E2F1/MET/MDM2/CTNNB1/NR3C1	63
C0278595	Adult Fibrosarcoma	61/245	387/21671	0.157622739	13.94221378	27.47131029	3.26E-52	2.34E-49	5.73E-50	PTGS2/HSP90AA1/PIK3CG/BCL2/JUN/CASP3/CASP8/PRKCA/AKR1B1/PLAU/MAPK14/GSK3B/KDR/TNF/IL6/TP53/MMP1/CCL2/RELA/AKT1/CCND1/CDKN1A/AHSA1/CXCL8/VEGFA/MMP9/FOS/HIF1A/IGF2/MAPK8/ICAM1/STAT1/MMP3/EGFR/MMP2/MAPK1/HSPA5/F3/GJA1/IL1B/IL2/PLAT/COL1A1/IFNG/IL10/ERBB2/SERPINE1/ELK1/RAF1/MYC/PRKCB/HSPB1/IL1A/ABCG2/PARP1/CXCL11/E2F1/MET/MDM2/CTNNB1/NR3C1	61
C0858252	Breast adenocarcinoma	50/245	219/21671	0.228310502	20.19476284	30.52901985	4.01E-51	2.62E-48	6.41E-49	PTGS2/HSP90AA1/OPRM1/BCL2/CASP9/BAX/CASP8/AKR1B1/ESR1/AR/PPARG/MAPK14/KDR/TNF/TP53/AKT1/CDKN1A/MCL1/AHSA1/CYP19A1/MMP9/HIF1A/CYP1A1/CYP1B1/EGFR/MAPK1/EGF/RB1/GJA1/IL1B/IL2/NQO1/ERBB2/SERPINE1/ELK1/CAV1/HSPB1/IL1A/ABCG2/NFE2L2/CHEK2/CXCL10/ERBB3/NPEPPS/HK2/MDM2/PCNA/XIAP/ALDH3A1/MUC1	50
C0279628	Adenocarcinoma Of Esophagus	64/245	468/21671	0.136752137	12.09614512	25.95005876	7.68E-51	4.60E-48	1.13E-48	ADRB2/PGR/PTGS1/PTGS2/PIK3CG/KCNH2/BCL2/CASP9/CASP8/ESR1/AR/NOS3/PPARG/MAPK14/KDR/TNF/IL6/TP53/MMP1/CCND1/CDKN1A/MCL1/CXCL8/FASN/CYP19A1/FASLG/VEGFA/CDK1/MMP9/NOX5/GSTP1/GSTM1/ICAM1/CYP1A1/MMP3/EGFR/MMP2/MAPK1/EGF/ODC1/IL1B/IFNG/NQO1/CTSD/ERBB2/CAV1/MYC/HSPB1/PARP1/CXCL11/CRP/SPP1/IGFBP3/IRF1/ERBB3/CDK4/CASP7/MET/MDM2/PCNA/XIAP/PTGES/CTNNB1/MUC1	64
C0343641	Human papilloma virus infection	62/245	429/21671	0.144522145	12.7834261	26.35994342	1.06E-50	5.85E-48	1.43E-48	PGR/PTGS2/PIK3CG/BCL2/JUN/BAX/CASP8/ADH1C/ESR1/CHEK1/TNF/IL6/TP53/CCL2/RELA/AKT1/CCND1/CDKN1A/MCL1/CXCL8/VEGFA/CDK1/MMP9/FOS/FOSL2/CA2/SELE/GSTP1/GSTM1/GSTM2/CYP1A1/CYP1B1/SLPI/EGFR/MMP2/RB1/IL1B/IL2/IFNG/NQO1/ACP3/IL10/NFKBIA/ERBB2/CAV1/MYC/HSPB1/IL1A/PARP1/CHEK2/CRP/CXCL10/SPP1/RASSF1/E2F1/IGFBP3/ERBB3/CDK4/MDM2/PCNA/IL4/CTNNB1	62
C0020429	Hyperalgesia	62/245	451/21671	0.137472284	12.15984434	25.61035896	2.47E-49	1.27E-46	3.10E-47	ADRB2/CHRM3/PTGS1/PTGS2/PIK3CG/PRKACA/HTR2A/ADRA1A/OPRM1/CHRNA7/CASP3/PRKCA/NR3C2/ADRA2A/AKR1B1/ADRB1/ESR1/NOS2/PPARG/DPP4/MAPK14/KDR/TNF/IL6/CCL2/PTGER3/RELA/AKT1/AHSA1/CXCL8/CYP19A1/VEGFA/MPO/MMP9/FOS/HIF1A/ESR2/CACNA2D1/MAPK8/ALOX5/INSR/NR1I2/MMP3/EGFR/MAPK1/GJA1/IL1B/IL2/THBD/IL10/RAF1/PRKCB/IL1A/NFE2L2/CXCL11/IL4/PTGES/BACE1/GRM5/CRH/ADRA1D/NR3C1	62
C0206624	Hepatoblastoma	62/245	452/21671	0.137168142	12.13294203	25.57753314	2.84E-49	1.36E-46	3.33E-47	PTGS2/PIK3CG/BCL2/CASP9/CASP3/BAX/CASP8/AKR1B1/PLAU/ESR1/NOS2/PPARG/TNF/IL6/TP53/AKT1/CCND1/CDKN1A/TEP1/FASLG/VEGFA/CDK1/MPO/AHR/HIF1A/IGF2/F2/F7/CYP1A2/XDH/CYP3A4/INSR/ICAM1/CYP1A1/NR1I3/EGFR/MAPK1/EGF/RB1/POR/HSPA5/IL1B/IFNG/NQO1/IL10/ERBB2/BIRC5/SERPINE1/MYC/HSPB1/ABCG2/NFE2L2/PARP1/PPARA/RASSF1/IGFBP3/MET/MDM2/PCNA/CTNNB1/PIM1/CCNA2	62
C0014170	Endometrial Neoplasms	51/245	261/21671	0.195402299	17.2839315	28.30173984	1.92E-48	8.65E-46	2.12E-46	PGR/PTGS2/BCL2/JUN/PRKCA/AKR1B1/PLAU/ESR1/AR/PPARG/TNF/IL6/TP53/CCL2/AKT1/CCND1/CDKN1A/CXCL8/CYP19A1/VEGFA/MMP9/FOS/HIF1A/FABP5/ESR2/CYP3A4/GSTP1/AKR1C3/CYP1A1/NR1I2/CYP1B1/EGFR/MMP2/IL1B/SULT1E1/ERBB2/BIRC5/CAV1/MYC/IL1A/NFE2L2/CHEK2/CLDN4/CRP/CXCL10/SPP1/RASSF1/MET/MDM2/PCNA/CTNNB1	51
C0375023	Respiratory syncytial virus (RSV) infection in conditions classified elsewhere and of unspecified site	62/245	467/21671	0.132762313	11.74323297	25.09727004	2.19E-48	9.27E-46	2.27E-46	ADRB2/PTGS2/BCL2/JUN/CASP3/CASP8/PRKCA/IGHG1/SLC6A2/NOS2/PPARG/MAPK14/TNF/IL6/TP53/CCL2/RELA/AHSA1/CXCL8/FASN/VEGFA/MPO/AHR/MMP9/FOS/TDRD7/ESR2/MAPK8/SELE/VCAM1/ICAM1/STAT1/EGFR/MMP2/MAPK1/EGF/SOD1/HSPA5/IL1B/IL2/IFNG/NQO1/IL10/NFKBIA/CD40LG/SERPINE1/CAV1/PRKCB/IL1A/NFE2L2/CXCL2/CLDN4/CRP/CXCL10/SPP1/E2F1/IRF1/PCNA/IL4/MMP10/NR3C1/MUC1	62
C1654637	androgen independent prostate cancer	46/245	190/21671	0.242105263	21.41495166	30.22315904	2.79E-48	1.11E-45	2.72E-46	PTGS2/HSP90AA1/PIK3CG/BCL2/JUN/CASP3/PRKCA/ESR1/AR/PPARG/KDR/TNF/IL6/TP53/AKT1/CCND1/CDKN1A/MCL1/CXCL8/MMP9/FOS/HIF1A/FOSL1/ESR2/CYP3A4/ALOX5/GSTP1/NR1I2/MMP3/EGFR/MAPK1/EGF/ACP3/ERBB2/PRKCB/ABCG2/RUNX2/IGFBP3/NPEPPS/IL4/XIAP/CTNNB1/PIM1/VCP/NR3C1/MUC1	46
C0035222	Respiratory Distress Syndrome, Adult	60/245	434/21671	0.138248848	12.22853381	25.2675585	7.79E-48	2.80E-45	6.85E-46	CHRM3/PTGS2/PIK3CG/OPRM1/AKR1B1/NOS3/DPP4/MAPK14/KDR/TNF/IL6/CCL2/RELA/MCL1/AHSA1/CXCL8/FASLG/VEGFA/MPO/EGLN1/MMP9/CCNB1/FOS/HIF1A/F2/TOP2A/MAPK8/XDH/ICAM1/CYP1A1/CYP1B1/IKBKB/MMP3/MMP2/MAPK1/EGF/ACACA/F3/IL1B/IL2/THBD/IFNG/NQO1/IL10/NFKBIA/CD40LG/SERPINE1/CAV1/MYC/IL1A/NFE2L2/PPARA/CRP/CXCL10/IGFBP3/IL4/CTNNB1/GNRH1/NR3C1/MUC1	60
C3241937	Nonalcoholic Steatohepatitis	60/245	434/21671	0.138248848	12.22853381	25.2675585	7.79E-48	2.80E-45	6.85E-46	NCOA2/PIK3CG/PRKACA/JUN/PON1/CASP8/PRKCA/ADH1C/ADRA2A/AKR1B1/ESR1/AR/PPARG/DPP4/MAPK14/TNF/IL6/TP53/MMP1/CCL2/CDKN1A/CXCL8/PRKCD/FASN/MPO/AHR/MMP9/HIF1A/F2/ESR2/CYP1A2/PTPN1/PPARD/MAPK8/GSTP1/INSR/GSTM1/GSTM2/EGFR/HSPA5/ACACA/IL1B/MGAM/COL1A1/IFNG/NQO1/CTSD/IL10/CD40LG/IL1A/NFE2L2/PPARA/CRP/CXCL10/SPP1/RASSF1/E2F1/IL4/MMP10/MUC1	60
C0236734	Caffeine related disorders	56/245	360/21671	0.155555556	13.75936508	26.10479862	1.76E-47	6.02E-45	1.47E-45	ADRB2/PTGS2/PIK3CG/SLC6A4/BCL2/PON1/MAP2/CASP9/CASP3/BAX/NR3C2/SLC6A3/MAOB/NOS2/NOS3/PPARG/MAPK14/TNF/IL6/TP53/AHSA1/FASN/CYP19A1/VEGFA/CDK1/FOS/HIF1A/ACHE/CYP1A2/CYP2C9/PPARD/XDH/CYP3A4/CYP1A1/NR1I2/EGFR/MMP2/MAPK1/POR/HSPA5/ACACA/MGAM/IL2/IFNG/CTSD/IL10/SERPINE1/HSPB1/ABCG2/NFE2L2/PARP1/HSF1/CRP/PCNA/TYR/NR3C1	56
C0027055	Myocardial Reperfusion Injury	48/245	226/21671	0.212389381	18.78649088	28.7424256	2.03E-47	6.63E-45	1.62E-45	ADRB2/PTGS2/BCL2/CASP9/CASP3/BAX/CASP8/ADRB1/ESR1/NOS2/NOS3/GSK3B/TNF/IL6/TP53/MMP1/CCL2/PTGER3/RELA/AKT1/PRKCD/VEGFA/HIF1A/PPARD/MAPK8/XDH/VCAM1/ALOX5/ICAM1/SLC2A4/STAT1/MMP2/MAPK1/SOD1/HSPA5/GJA1/IL1B/IL10/NFKBIA/SERPINE1/PRKCB/IL1A/CXCL2/PPARA/CRP/CASP7/MDM2/XIAP	48
C0020443	Hypercholesterolemia	62/245	489/21671	0.126789366	11.21490756	24.43134272	3.85E-47	1.20E-44	2.95E-45	HSP90AA1/PIK3CG/ADRA1A/BCL2/PON1/CASP9/CASP3/NR3C2/ESR1/NOS2/AR/NOS3/PPARG/DPP4/KDR/TNF/IL6/MMP1/CCL2/CXCL8/FASN/CYP19A1/VEGFA/HIF1A/APOD/XDH/CYP3A4/SELE/VCAM1/INSR/ICAM1/NR1I2/NR1I3/IKBKB/EGFR/MAPK1/SOD1/HSPA5/ACACA/F3/GJA1/IL1B/SULT1E1/MGAM/IL2/COL3A1/ACP3/IL10/CD40LG/SERPINE1/CAV1/IL1A/NCF1/ABCG2/NFE2L2/PPARA/CRP/E2F1/APP/PTGES/BACE1/NR3C1	62
C0742343	Acute Chest Syndrome	58/245	405/21671	0.143209877	12.66735198	25.34538276	4.31E-47	1.29E-44	3.16E-45	ADRB2/PTGS1/PTGS2/HTR2A/SLC6A4/BCL2/PON1/CASP9/ADRB1/NOS2/NOS3/PPARG/KDR/TNF/IL6/TP53/MMP1/CCL2/RELA/CXCL8/FASN/VEGFA/MPO/MMP9/F10/MAPK8/CYP3A4/SELE/VCAM1/ALOX5/GSTM1/ICAM1/CYP1A1/MMP3/EGFR/MMP2/EGF/POR/ACACA/F3/IL1B/IL2/PLAT/THBD/IFNG/COL3A1/IL10/CD40LG/SERPINE1/IL1A/NFE2L2/PPARA/CRP/SPP1/IRF1/TYR/IL4/NR3C1	58
C0279680	Transitional cell carcinoma of bladder	54/245	333/21671	0.162162162	14.34373966	26.24005669	9.40E-47	2.70E-44	6.61E-45	PTGS2/PIK3CG/BCL2/CASP3/CASP8/PRKCA/RXRA/PLAU/AR/MAPK14/CHEK1/KDR/TNF/IL6/TP53/MMP1/CCL2/AKT1/CCND1/AHSA1/VEGFA/MMP9/CCNB1/HIF1A/TOP2A/CYP1A2/MAPK8/GSTP1/GSTM1/CYP1A1/EGFR/MMP2/MAPK1/RB1/IL1B/IL2/IFNG/ERBB2/ELK1/CAV1/MYC/IL1A/ABCG2/NFE2L2/PARP1/IGFBP3/ERBB3/NPEPPS/MDM2/PCNA/IL4/CTNNB1/BMPR2/MUC1	54
C0004763	Barrett Esophagus	61/245	478/21671	0.127615063	11.28794296	24.32138063	1.59E-46	4.31E-44	1.06E-44	ADRB2/PTGS1/PTGS2/KCNH2/BCL2/ESR1/PPARG/DPP4/CDK2/TNF/IL6/TP53/MMP1/RELA/CCND1/MCL1/CXCL8/FASN/FASLG/VEGFA/MMP9/HIF1A/IGF2/FOSL1/NOX5/MAPK8/VCAM1/GSTP1/GSTM1/GSTM2/ICAM1/NR1I2/HAS2/EGFR/MMP2/EGF/SOD1/IL1B/IL2/COL1A1/IFNG/NQO1/CTSD/IL10/ERBB2/CAV1/MYC/HSPB1/IL1A/NFE2L2/PARP1/CLDN4/CXCL10/IGFBP3/CDK4/MDM2/PCNA/PTGES/CTNNB1/CCNA2/MUC1	61
C0001339	Acute pancreatitis	59/245	435/21671	0.135632184	11.99708187	24.77579939	1.62E-46	4.31E-44	1.06E-44	PTGS2/PIK3CG/BCL2/PON1/CASP9/ADH1C/SLC6A2/ESR1/NOS2/PRSS1/DPP4/MAPK14/KDR/TNF/IL6/TP53/CCL2/RELA/AKT1/AHSA1/CXCL8/PRKCD/VEGFA/MPO/MMP9/HIF1A/F2/ESR2/MAPK8/SELE/VCAM1/GSTP1/GSTM1/ICAM1/EGFR/MMP2/MAPK1/EGF/SOD1/F3/IL1B/IFNG/NQO1/IL10/NFKBIA/ERBB2/BIRC5/SERPINE1/HSPB1/IL1A/NFE2L2/CXCL2/CLDN4/HSF1/CRP/IL4/XIAP/CTNNB1/CRH	59
C3811653	Experimental Organism Basal Cell Carcinoma	59/245	437/21671	0.135011442	11.94217531	24.70986816	2.13E-46	5.47E-44	1.34E-44	PTGS1/PTGS2/PIK3CG/HTR2A/ADRA1A/CHRM2/BCL2/JUN/BAX/CASP8/ESR1/AR/MAPK14/TNF/IL6/TP53/CCL2/AKT1/CCND1/MCL1/AHSA1/CXCL8/FASLG/VEGFA/MMP9/FOS/HIF1A/ESR2/GSTP1/GSTM1/ICAM1/STAT1/CYP1A1/MMP3/EGFR/MMP2/MAPK1/EGF/ODC1/GJA1/IL1B/IL2/IFNG/NQO1/IL10/ERBB2/SERPINE1/CXCL11/CRP/CXCL10/CHUK/RUNX2/RASSF1/MDM2/PCNA/TYR/CTNNB1/NR3C1/MUC1	59
C3714948	PACHYONYCHIA CONGENITA 3	46/245	209/21671	0.220095694	19.46813788	28.68818703	3.38E-46	8.38E-44	2.05E-44	PIK3CG/BCL2/CASP3/PLAU/ESR1/AR/PPARG/MAPK14/CDK2/CALM1/KDR/TNF/IL6/TP53/CCL2/RELA/AKT1/CCND1/CDKN1A/MCL1/AHSA1/CXCL8/TEP1/VEGFA/MMP9/HIF1A/IGF2/ESR2/MAPK8/EGFR/MMP2/MAPK1/HSPA5/GJA1/IL2/ERBB2/HSPB1/PARP1/SPP1/RUNX2/NPEPPS/MET/MDM2/CTNNB1/PIM1/CCNA2	46
C1282496	Metastasis from malignant tumor of prostate	54/245	342/21671	0.157894737	13.96627282	25.84549825	4.16E-46	9.97E-44	2.44E-44	ADRB2/PTGS2/HSP90AA1/PIK3CG/CASP3/PLAU/ESR1/AR/DPP4/GSK3B/CDK2/TNF/IL6/TP53/MMP1/CCL2/AKT1/CDKN1A/CXCL8/CYP19A1/VEGFA/AHR/MMP9/HIF1A/TOP2A/ESR2/MAPK8/AKR1C3/ICAM1/CYP1B1/EGFR/MMP2/EGF/HSPA5/F3/IL1B/IL2/ACP3/ERBB2/CAV1/MYC/HSPB1/PARP1/CLDN4/CRP/RUNX2/IRF1/NPEPPS/NKX3-1/MET/CTNNB1/GNRH1/NR3C1/MUC1	54
C0677932	Progressive Neoplastic Disease	56/245	384/21671	0.145833333	12.89940476	25.15796839	7.12E-46	1.60E-43	3.91E-44	PGR/PTGS2/PIK3CG/BCL2/SLC6A2/ESR1/NOS2/AR/KDR/TNF/IL6/TP53/CCL2/AKT1/MCL1/CXCL8/VEGFA/CYCS/MMP9/HIF1A/F2/SELE/GSTP1/NR1I3/EGFR/MMP2/EGF/SOD1/HSPA5/IL1B/IL2/IFNG/BCL2L11/IL10/NFKBIA/ERBB2/BIRC5/SERPINE1/MYC/IL1A/CRP/CXCL10/IRF1/ERBB3/CDK4/APP/MDM2/TYR/IL4/XIAP/CTNNB1/BACE1/CRH/VCP/BMPR2/MUC1	56
C3539781	Progressive cGVHD	56/245	384/21671	0.145833333	12.89940476	25.15796839	7.12E-46	1.60E-43	3.91E-44	PGR/PTGS2/PIK3CG/BCL2/SLC6A2/ESR1/NOS2/AR/KDR/TNF/IL6/TP53/CCL2/AKT1/MCL1/CXCL8/VEGFA/CYCS/MMP9/HIF1A/F2/SELE/GSTP1/NR1I3/EGFR/MMP2/EGF/SOD1/HSPA5/IL1B/IL2/IFNG/BCL2L11/IL10/NFKBIA/ERBB2/BIRC5/SERPINE1/MYC/IL1A/CRP/CXCL10/IRF1/ERBB3/CDK4/APP/MDM2/TYR/IL4/XIAP/CTNNB1/BACE1/CRH/VCP/BMPR2/MUC1	56
C1318485	Liver regeneration disorder	54/245	346/21671	0.156069364	13.80481302	25.67489749	7.94E-46	1.73E-43	4.23E-44	CASP3/PLAU/ESR1/NOS2/PPARG/DPP4/MAPK14/TNF/IL6/TP53/AKT1/CCND1/CDKN1A/AHSA1/BBC3/VEGFA/MPO/EGLN1/MMP9/CCNB1/HIF1A/IGF2/F2/ESR2/PTPN1/PPARD/MAPK8/VCAM1/ALOX5/INSR/STAT1/SLPI/EGFR/MAPK1/EGF/RB1/IL1B/IFNG/ERBB2/SERPINE1/MYC/IL1A/NFE2L2/PARP1/CXCL2/PPARA/CHUK/SPP1/APP/MET/MDM2/PCNA/CTNNB1/NR3C1	54
C0853879	Invasive carcinoma of breast	60/245	473/21671	0.126849894	11.22026147	24.03184314	1.41E-45	2.97E-43	7.28E-44	PGR/PTGS2/PIK3CG/BCL2/PON1/AKR1B1/PLAU/ESR1/AR/NOS3/MAPK14/CHEK1/KDR/IL6/TP53/MMP1/AKT1/CCND1/CDKN1A/CXCL8/BBC3/FASN/CYP19A1/VEGFA/CDK1/EGLN1/MMP9/HIF1A/IGF2/TOP2A/ESR2/PYGM/SELE/ALOX5/GSTP1/INSR/CYP1A1/CYP1B1/HAS2/EGFR/CTSD/IL10/ERBB2/SERPINE1/MYC/HSPB1/CRP/RUNX2/RASSF1/IGFBP3/IRF1/ERBB3/APP/MET/MDM2/CTNNB1/CCNA2/GNRHR/GNRH1/MUC1	60
C0032584	polyps	56/245	390/21671	0.143589744	12.70095238	24.93443014	1.72E-45	3.54E-43	8.66E-44	PGR/PTGS1/PTGS2/HSP90AA1/ADRA1A/BCL2/JUN/ADH1C/ESR1/NOS2/PPARG/TNF/IL6/TP53/MMP1/PTGER3/RELA/CCND1/CDKN1A/CXCL8/CYP19A1/VEGFA/AHR/MMP9/ESR2/PPARD/VCAM1/SLPI/MMP3/EGFR/MMP2/EGF/ODC1/SOD1/F3/IL1B/IFNG/IL10/ERBB2/SERPINE1/RAF1/MYC/PARP1/CRP/SPP1/E2F1/IGFBP3/ERBB3/CDK4/MET/MDM2/PCNA/IL4/CTNNB1/NR3C1/MUC1	56
C0003504	Aortic Valve Insufficiency	55/245	377/21671	0.145888594	12.90429275	24.93374975	4.81E-45	9.61E-43	2.35E-43	ADRB2/PGR/HSP90AA1/PIK3CG/ADRA1A/JUN/ESR1/AR/MAPK14/CDK2/KDR/TNF/IL6/TP53/MMP1/AKT1/CCND1/MCL1/AHSA1/CXCL8/CYP19A1/VEGFA/CDK1/AHR/FOS/HIF1A/IGF2/ESR2/CYP1A2/MAPK8/AKR1C3/ICAM1/NR1I2/EGFR/MAPK1/EGF/GJA1/COL1A1/IFNG/COL3A1/IL10/ERBB2/ELK1/CAV1/MYC/HSPB1/IL1A/NCF1/CXCL10/RUNX2/NPEPPS/MET/MDM2/CTNNB1/NR3C1	55
C0345967	Malignant mesothelioma	57/245	420/21671	0.135714286	12.00434402	24.35236061	6.57E-45	1.28E-42	3.12E-43	PTGS2/PIK3CG/BCL2/JUN/CASP8/RXRA/PLAU/ESR1/AR/NOS3/DPP4/CDK2/KDR/TNF/IL6/TP53/AKT1/CCND1/CDKN1A/MCL1/CXCL8/CYP19A1/VEGFA/MMP9/HIF1A/ESR2/VCAM1/GSTP1/GSTM1/ICAM1/CYP1A1/EGFR/MMP2/EGF/F3/GJA1/IL1B/IL2/THBD/IFNG/CD40LG/RAF1/MYC/IL1A/NFE2L2/PARP1/CXCL10/SPP1/RASSF1/IGFBP3/CDK4/MET/MDM2/IL4/CTNNB1/PIM1/MUC1	57
C0936223	Metastatic Prostate Carcinoma	54/245	362/21671	0.149171271	13.19465554	25.01982315	9.71E-45	1.84E-42	4.50E-43	ADRB2/PTGS2/HSP90AA1/PIK3CG/CASP3/PLAU/ESR1/AR/DPP4/GSK3B/CDK2/TNF/IL6/TP53/MMP1/CCL2/AKT1/CDKN1A/CXCL8/CYP19A1/VEGFA/AHR/MMP9/HIF1A/TOP2A/ESR2/MAPK8/AKR1C3/ICAM1/CYP1B1/EGFR/MMP2/EGF/HSPA5/F3/IL1B/IL2/ACP3/ERBB2/CAV1/MYC/HSPB1/PARP1/CLDN4/CRP/RUNX2/IRF1/NPEPPS/NKX3-1/MET/CTNNB1/GNRH1/NR3C1/MUC1	54
C0007787	Transient Ischemic Attack	53/245	344/21671	0.154069767	13.62794257	25.24578519	1.18E-44	2.17E-42	5.31E-43	PTGS2/PIK3CG/BCL2/CASP9/CASP3/BAX/CASP8/PLAU/ESR1/NOS3/PPARG/GSK3B/TNF/IL6/TP53/MMP1/CCL2/BBC3/VEGFA/CYCS/MMP9/HIF1A/F2/F10/ESR2/ICAM1/IKBKB/MMP2/SOD1/HSPA5/F3/GJA1/IL1B/SULT1E1/PLAT/THBD/NQO1/COL3A1/IL10/SERPINE1/ELK1/CAV1/HSPB1/NFE2L2/PARP1/HSF1/CRP/SPP1/IGFBP3/CASP7/MDM2/PCNA/BACE1	53
C0242488	Acute Lung Injury	35/245	93/21671	0.376344086	33.28878648	33.36795188	1.61E-44	2.90E-42	7.09E-43	PTGS2/BCL2/CASP3/BAX/CASP8/ADRA2A/PLAU/NOS2/PPARG/KDR/TNF/IL6/CCL2/FASLG/VEGFA/MMP9/F2/XDH/ICAM1/CYP1A1/SLPI/MMP2/F3/GJA1/IL1B/IL2/THBD/IFNG/NQO1/IL10/SERPINE1/CAV1/NFE2L2/CXCL2/IL4	35
C0016059	Fibrosis	43/245	184/21671	0.233695652	20.67109583	28.65441334	2.15E-44	3.77E-42	9.23E-43	ADRB2/PTGS2/PIK3CG/PON1/PRKCA/NR3C2/ADRA2A/PPARG/MAPK14/TNF/IL6/TP53/CCL2/AKT1/CCND1/CDKN1A/CXCL8/CYP19A1/FASLG/VEGFA/MMP9/GSTP1/GSTM1/ICAM1/STAT1/CYP1A1/EGFR/MMP2/MAPK1/F3/IL1B/COL1A1/IFNG/COL3A1/IL10/SERPINE1/CAV1/PRKCB/SPP1/CDK4/IL4/CTNNB1/CCNA2	43
C0520679	Sleep Apnea, Obstructive	59/245	480/21671	0.122916667	10.87235544	23.38878296	5.47E-44	9.37E-42	2.29E-42	PTGS1/PTGS2/PIK3CG/HTR2A/SLC6A4/OPRM1/PON1/NR3C2/SLC6A2/ESR1/NOS2/AR/NOS3/PPARG/MAPK14/CALM1/TNF/IL6/MMP1/CCL2/PTGER3/RELA/MCL1/AHSA1/CXCL8/VEGFA/MMP9/HIF1A/CA2/SELE/VCAM1/ALOX5/INSR/ICAM1/SLC2A4/EGFR/MMP2/MAPK1/EGF/SOD1/GJA1/IL1B/IFNG/COL3A1/ACP3/IL10/BIRC5/CD40LG/SERPINE1/CAV1/NFE2L2/CRP/IRF1/MET/IL4/XIAP/CTNNB1/GABBR1/NR3C1	59
C0812413	Malignant Pleural Mesothelioma	56/245	421/21671	0.133016627	11.76572786	23.85321516	1.31E-43	2.19E-41	5.37E-42	PTGS2/HSP90AA1/PIK3CG/BCL2/JUN/CASP9/CASP3/CASP8/DPP4/KDR/TNF/IL6/TP53/CCL2/RELA/AKT1/EIF6/CXCL8/VEGFA/CDK1/MMP9/HIF1A/FOSL1/ESR2/KCNMA1/CDK7/GSTM1/GSTM2/ICAM1/STAT1/CYP1A1/NR1I2/EGFR/MMP2/MAPK1/EGF/ACACA/F3/PLAT/THBD/ERBB2/BIRC5/CAV1/MYC/ABCG2/PARP1/CLDN4/CXCL10/SPP1/RASSF1/CDK4/MET/MDM2/XIAP/CTNNB1/MUC1	56
C0006287	Bronchopulmonary Dysplasia	56/245	423/21671	0.132387707	11.71009794	23.7873764	1.71E-43	2.80E-41	6.85E-42	PTGS2/HSP90AA1/HTR2A/ADRA1A/CHRM2/CHRNA2/SLC6A4/CHRNA7/BCL2/CASP9/CASP3/BAX/CASP8/SLC6A2/SLC6A3/NOS3/PPARG/GSK3B/KDR/TNF/IL6/TP53/CCL2/AKT1/CDKN1A/VEGFA/MPO/AHR/MMP9/HIF1A/PDE10A/GSTP1/GSTM1/CYP1A1/CYP1B1/EGFR/MMP2/MAPK1/SOD1/F3/IL1B/IFNG/NQO1/IL10/NFKBIA/SERPINE1/IL1A/NFE2L2/CRP/PCNA/IL4/ADCY2/CTNNB1/CRH/BMPR2/NR3C1	56
C0008497	Choriocarcinoma	56/245	431/21671	0.129930394	11.49274113	23.52839404	4.91E-43	7.85E-41	1.92E-41	PGR/PIK3CG/HTR2A/BCL2/CASP9/CASP3/CASP8/RXRA/ESR1/PPARG/KDR/TNF/IL6/TP53/CCL2/RELA/AKT1/MCL1/CXCL8/BBC3/CYP19A1/VEGFA/AHR/CYCS/MMP9/CCNB1/HIF1A/IGF2/INSR/AKR1C3/STAT1/CYP1B1/SLPI/EGFR/MMP2/MAPK1/EGF/HSPA5/IL1B/IFNG/ERBB2/CAV1/MYC/HSPB1/ABCG2/SPP1/ERBB3/RASA1/MET/MDM2/IL4/XIAP/CTNNB1/GNRHR/CRH/MUC1	56
C0039483	Giant Cell Arteritis	47/245	260/21671	0.180769231	15.98959184	26.00159282	6.40E-43	1.00E-40	2.45E-41	PTGS2/PIK3CG/AKR1B1/ESR1/NOS2/NOS3/TNF/IL6/TP53/CCL2/CCND1/CDKN1A/CXCL8/FASLG/VEGFA/MPO/MMP9/HIF1A/ESR2/ACHE/MAPK8/SELE/VCAM1/ICAM1/STAT1/IKBKB/MMP3/EGFR/MMP2/MAPK1/IL1B/IL2/IFNG/IL10/ERBB2/CD40LG/CAV1/IL1A/CXCL11/CRP/CXCL10/RASSF1/MDM2/PCNA/IL4/CTNNB1/CRH	47
C0027430	Nasal Polyps	58/245	484/21671	0.119834711	10.59974701	22.83966254	1.39E-42	2.12E-40	5.19E-41	ADRB2/PTGS1/PTGS2/BCL2/JUN/CASP3/BAX/CASP8/PLAU/NOS2/MAPK14/GSK3B/TNF/IL6/TP53/MMP1/CCL2/RELA/AHSA1/CXCL8/VEGFA/MPO/AHR/MMP9/FOS/HIF1A/MAPK8/SELE/VCAM1/ALOX5/GSTP1/GSTM1/ICAM1/STAT1/NR1I2/HAS2/EGFR/MMP2/MAPK1/EGF/F3/IL1B/IL2/PLAT/THBD/IFNG/IL10/BIRC5/CD40LG/SERPINE1/CAV1/IL1A/CLDN4/SPP1/PCNA/IL4/CTNNB1/NR3C1	58
C1762616	Meningioma, benign, no ICD-O subtype	54/245	404/21671	0.133663366	11.82293393	23.48142892	3.96E-42	5.93E-40	1.45E-40	PGR/PTGS1/PTGS2/PIK3CG/DRD1/BCL2/PON1/CASP3/CASP8/PLAU/ESR1/KDR/TNF/IL6/TP53/CCL2/AKT1/PRKCD/FASN/CYP19A1/VEGFA/CDK1/AHR/MMP9/CCNB1/FOS/IGF2/TOP2A/XDH/ALOX5/GSTP1/GSTM1/CYP1A1/CYP1B1/EGFR/MMP2/MAPK1/EGF/RB1/ODC1/IL1B/ERBB2/MYC/CHEK2/PPARA/HSF1/SPP1/RASSF1/MDM2/PCNA/CTNNB1/GNRH1/NR3C1/MUC1	54
C0278877	Adult Meningioma	54/245	405/21671	0.133333333	11.7937415	23.4476092	4.53E-42	6.52E-40	1.59E-40	PGR/PTGS1/PTGS2/PIK3CG/DRD1/BCL2/PON1/CASP3/CASP8/PLAU/ESR1/KDR/TNF/IL6/TP53/CCL2/AKT1/PRKCD/FASN/CYP19A1/VEGFA/CDK1/AHR/MMP9/CCNB1/FOS/IGF2/TOP2A/XDH/ALOX5/GSTP1/GSTM1/CYP1A1/CYP1B1/EGFR/MMP2/MAPK1/EGF/RB1/ODC1/IL1B/ERBB2/MYC/CHEK2/PPARA/HSF1/SPP1/RASSF1/MDM2/PCNA/CTNNB1/GNRH1/NR3C1/MUC1	54
C0032927	Precancerous Conditions	57/245	471/21671	0.121019108	10.70451059	22.76974197	4.53E-42	6.52E-40	1.59E-40	PTGS1/PTGS2/PIK3CG/BCL2/CASP3/PLAU/ESR1/CDK2/CHEK1/TNF/IL6/TP53/MMP1/AKT1/CCND1/CDKN1A/CXCL8/FASN/FASLG/VEGFA/MPO/FOS/IGF2/FOSL2/ESR2/MAPK8/GSTP1/GSTM1/CYP1B1/NR1I3/MMP3/EGFR/MMP2/EGF/RB1/IL1B/IL2/THBD/ACP3/IL10/NFKBIA/ERBB2/CAV1/MYC/NFE2L2/PARP1/CLDN4/SPP1/RASSF1/ERBB3/MET/MDM2/PCNA/CTNNB1/PIM1/GJB1/MUC1	57
C0011603	Dermatitis	58/245	496/21671	0.116935484	10.34330151	22.50978984	5.66E-42	7.98E-40	1.95E-40	CHRM3/PTGS2/PIK3CG/JUN/CASP8/NR3C2/PLAU/NOS2/PPARG/MAPK14/GSK3B/TNF/IL6/TP53/CCL2/RELA/AHSA1/CXCL8/FASLG/MPO/AHR/MMP9/FOS/HIF1A/ESR2/ACHE/MAPK8/VCAM1/ALOX5/AKR1C3/ICAM1/STAT1/NR1I2/IKBKB/MMP3/EGFR/MMP2/MAPK1/EGF/IL1B/IL2/PLAT/THBD/IFNG/IL10/CD40LG/DUOX2/IL1A/NFE2L2/PARP1/CXCL11/PPARA/CRP/MDM2/TYR/IL4/CTNNB1/NR3C1	58
C0278701	Gastric Adenocarcinoma	56/245	453/21671	0.123620309	10.93459477	22.85014618	7.95E-42	1.10E-39	2.69E-40	ADRB2/PTGS2/PIK3CG/BCL2/NCOA1/SLC6A2/AR/PPARG/MAPK14/CDK2/KDR/TNF/IL6/TP53/MMP1/AKT1/CCND1/CDKN1A/MCL1/CXCL8/FASN/FASLG/VEGFA/MMP9/CCNB1/HIF1A/IGF2/FOSL1/TOP2A/ESR2/PPARD/INSR/GSTM1/CYP1A1/EGFR/MMP2/HSPA5/F3/IL1B/SULT1E1/NQO1/IL10/ERBB2/BIRC5/SERPINE1/RAF1/MYC/HSPB1/IGFBP3/ERBB3/CASP7/MET/MDM2/PCNA/CTNNB1/MUC1	56
C4551687	Sarcoma of soft tissue	46/245	258/21671	0.178294574	15.77070084	25.52196708	1.03E-41	1.40E-39	3.43E-40	HSP90AA1/BCL2/CASP9/CASP3/PLAU/ESR1/GSK3B/CHEK1/KDR/TNF/IL6/TP53/MMP1/CCL2/AKT1/VEGFA/AHR/MMP9/HIF1A/IGF2/TOP2A/ESR2/SELE/EGFR/EGF/RB1/F3/IL2/THBD/ERBB2/SERPINE1/RAF1/CAV1/MYC/PARP1/CRP/CXCL10/SPP1/RASSF1/RASA1/CDK4/MET/MDM2/PCNA/XIAP/CTNNB1	46
C0002895	Anemia, Sickle Cell	55/245	434/21671	0.126728111	11.20948933	22.9744037	1.19E-41	1.58E-39	3.87E-40	ADRB2/HSP90AA1/JUN/PON1/CASP3/BAX/PRKCA/NOS3/PPARG/MAPK14/CALM1/TNF/IL6/CCL2/AKT1/MCL1/AHSA1/CXCL8/VEGFA/MPO/FOS/HIF1A/F2/ACHE/MAPK8/SELE/VCAM1/ALOX5/GSTP1/GSTM1/ICAM1/NR1I3/MAPK1/F3/IL1B/IL2/THBD/IFNG/ACP3/IL10/CD40LG/SERPINE1/PRKCB/IL1A/NCF1/NFE2L2/PPARA/CRP/CXCL10/RUNX2/IGFBP3/IL4/ADRA1D/NR3C1/MUC1	55
C0086692	Benign Neoplasm	52/245	371/21671	0.140161725	12.39773365	23.67868633	1.28E-41	1.67E-39	4.07E-40	PTGS2/HSP90AA1/KCNH2/BCL2/ADH1C/AKR1B1/PLAU/ESR1/NOS3/KDR/IL6/TP53/CCL2/AKT1/CCND1/CXCL8/PRKCD/FASN/CYP19A1/VEGFA/AHR/MMP9/FOS/HIF1A/IGF2/TOP2A/ESR2/ICAM1/EGFR/EGF/F3/IL1B/IL2/THBD/NQO1/ERBB2/BIRC5/SERPINE1/MYC/NFE2L2/CLDN4/PPARA/HSF1/SPP1/RASSF1/E2F1/IGFBP3/NPEPPS/MET/MDM2/PCNA/CTNNB1	52
C0023492	Leukemia, T-Cell	56/245	457/21671	0.122538293	10.83888715	22.73184807	1.30E-41	1.67E-39	4.07E-40	HSP90AA1/PIK3CG/ADRA1A/BCL2/JUN/CASP9/CASP3/BAX/CASP8/NOS2/DPP4/MAPK14/CDK2/TNF/IL6/TP53/CCL2/RELA/AKT1/CCND1/CDKN1A/MCL1/AHSA1/CYP19A1/FASLG/VEGFA/AHR/MMP9/CCNB1/FOS/FOSL2/NOX5/VCAM1/ICAM1/STAT1/IKBKB/MMP2/MAPK1/IL1B/IL2/IFNG/IL10/BIRC5/CD40LG/RAF1/CAV1/MYC/IL1A/CRP/MET/TYR/IL4/XIAP/CTNNB1/PIM1/MUC1	56
C0220650	Metastatic malignant neoplasm to brain	53/245	392/21671	0.135204082	11.95921491	23.41471184	1.34E-41	1.67E-39	4.07E-40	PGR/PTGS2/PIK3CG/HTR2A/BCL2/BAX/PRKCA/ESR1/AR/PPARG/CHEK1/KDR/TNF/TP53/MMP1/CCL2/AKT1/CXCL8/FASN/CYP19A1/VEGFA/MMP9/HIF1A/TOP2A/KCNMA1/SELE/VCAM1/HAS2/NR1I3/SLPI/MMP3/EGFR/MMP2/MAPK1/EGF/GJA1/IL2/ERBB2/RAF1/CAV1/MYC/NFE2L2/PARP1/CRP/SPP1/RASSF1/IGFBP3/ERBB3/HK2/RASA1/CDK4/MET/CTNNB1	53
C0238461	Anaplastic thyroid carcinoma	53/245	392/21671	0.135204082	11.95921491	23.41471184	1.34E-41	1.67E-39	4.07E-40	CHRM3/PTGS2/PIK3CG/KCNH2/BCL2/CASP3/PLAU/PPARG/DPP4/CDK2/KDR/TNF/TP53/CCL2/AKT1/CCND1/CDKN1A/CXCL8/CYP19A1/VEGFA/CDK1/MMP9/FOS/NFATC1/ICAM1/NR1I3/MMP3/EGFR/MMP2/MAPK1/EGF/HSPA5/ACACA/COL1A1/IFNG/IL10/ERBB2/RAF1/CAV1/MYC/HSPB1/ABCG2/CXCL10/RASSF1/E2F1/HK2/CDK4/MET/PCNA/IL4/XIAP/CTNNB1/MUC1	53
C0085281	Addictive Behavior	50/245	332/21671	0.15060241	13.32124416	24.19237587	1.40E-41	1.70E-39	4.17E-40	PTGS2/HSP90AA1/PIK3CG/DRD1/GABRA2/HTR2A/CHRM2/SLC6A4/OPRM1/BCL2/NR3C2/RXRA/ADRA2A/SLC6A2/SLC6A3/MAOB/MAOA/ESR1/AR/CALM1/TP53/MMP1/AKT1/CYP19A1/MMP9/IGF2/ACHE/CDK7/CYP3A4/ALOX5/INSR/PPP3CA/STAT1/EGFR/MAPK1/IL1B/ERBB2/RAF1/MYC/NFE2L2/HSF1/E2F1/ERBB3/MET/GRM5/CRH/GRM1/GABBR1/NR3C1/CHRM5	50
C1275122	Familial multiple trichoepitheliomata	49/245	317/21671	0.154574132	13.67255521	24.30502943	2.63E-41	3.15E-39	7.71E-40	PGR/PTGS1/PTGS2/PIK3CG/BCL2/JUN/CASP3/ESR1/AR/PPARG/MAPK14/TNF/IL6/TP53/MMP1/AKT1/CCND1/MCL1/AHSA1/CXCL8/VEGFA/MPO/AHR/IGF2/CA2/ESR2/MAPK8/GSTP1/MMP3/EGFR/MAPK1/EGF/IL1B/COL1A1/IFNG/ERBB2/MYC/HSPB1/IL1A/PARP1/SPP1/IGFBP3/ERBB3/CDK4/CASP7/MET/MDM2/XIAP/CTNNB1	49
C0852036	Pregnancy associated hypertension	41/245	186/21671	0.220430108	19.4977178	27.09248803	3.39E-41	4.00E-39	9.78E-40	PTGS2/PIK3CG/HTR2A/SLC6A4/PON1/NR3C2/ADRB1/ESR1/NOS2/NOS3/PPARG/KDR/TNF/IL6/MMP1/CCL2/AKT1/CXCL8/CYP19A1/VEGFA/MPO/MMP9/HIF1A/IGF2/F2/CYP3A4/VCAM1/ALOX5/GSTP1/INSR/ICAM1/MMP2/SOD1/GJA1/IL10/SERPINE1/PPARA/CRP/RASSF1/IGFBP3/CRH	41
C0685938	Malignant neoplasm of gastrointestinal tract	54/245	423/21671	0.127659574	11.29188016	22.85850499	4.76E-41	5.53E-39	1.35E-39	PTGS1/PTGS2/HSP90AA1/PIK3CG/BCL2/CASP3/BAX/CASP8/ESR1/PPARG/GSK3B/TNF/IL6/TP53/MMP1/AKT1/CXCL8/CYP19A1/VEGFA/AHR/MMP9/HIF1A/F2/MAPK8/CYP3A4/ALOX5/GSTP1/GSTM1/CYP1A1/MMP3/EGFR/MMP2/MAPK1/EGF/ODC1/HSPA5/NQO1/IL10/ERBB2/MYC/DUOX2/HSPB1/ABCG2/PARP1/CHEK2/HSF1/CRP/IRF1/ERBB3/MET/MDM2/IL4/CTNNB1/MUC1	54
C0149721	Left Ventricular Hypertrophy	53/245	403/21671	0.131513648	11.63278473	23.03977141	5.87E-41	6.66E-39	1.63E-39	ADRB2/PTGS2/PDE3A/HTR2A/ADRA1A/SLC6A4/PON1/PRKCA/NR3C2/ADRB1/ESR1/AR/NOS3/PPARG/DPP4/TNF/IL6/CCL2/RELA/AKT1/PRKCD/VEGFA/AHR/MMP9/HIF1A/IGF2/PPARD/MAPK8/XDH/VCAM1/PPP3CA/SLC2A4/EGFR/MMP2/GJA1/IL2/COL1A1/NQO1/COL3A1/IL10/SERPINE1/RAF1/CAV1/MYC/PRKCB/PARP1/PPARA/CRP/SPP1/MET/IL4/CTNNB1/VCP	53
C3875321	Inflammatory dermatosis	52/245	382/21671	0.136125654	12.04073085	23.28058133	5.93E-41	6.66E-39	1.63E-39	CHRM3/PTGS2/PIK3CG/HTR2A/SLC6A4/JUN/NR3C2/NOS2/PPARG/MAPK14/TNF/IL6/TP53/CCL2/RELA/AHSA1/CXCL8/MPO/AHR/MMP9/FOS/ESR2/ACHE/PPARD/VCAM1/ALOX5/AKR1C3/ICAM1/STAT1/NR1I2/IKBKB/EGFR/MMP2/MAPK1/EGF/IL1B/IL2/PLAT/THBD/IFNG/IL10/CD40LG/DUOX2/IL1A/NFE2L2/CXCL11/PPARA/CXCL10/TYR/IL4/CTNNB1/NR3C1	52
C0020473	Hyperlipidemia	56/245	472/21671	0.118644068	10.49443099	22.30099302	7.80E-41	8.50E-39	2.08E-39	ADRB2/PTGS1/PTGS2/PIK3CG/PON1/BAX/NR3C2/AKR1B1/ESR1/AR/NOS3/PPARG/MAPK14/TNF/IL6/CCL2/AKT1/AHSA1/FASN/CYP19A1/VEGFA/MPO/AHR/MMP9/HIF1A/F2/F7/ESR2/ACHE/CYP2C9/VCAM1/ALOX5/SLC2A4/CYP1A1/NR1I2/SLPI/MMP3/EGFR/MMP2/MAPK1/SOD1/ACACA/F3/IL1B/MGAM/IL10/CD40LG/SERPINE1/RAF1/IL1A/NFE2L2/PPARA/CRP/RUNX2/E2F1/CTNNB1	56
C0004135	Ataxia Telangiectasia	52/245	384/21671	0.135416667	11.97801871	23.20995488	7.80E-41	8.50E-39	2.08E-39	ADRB2/PTGS1/PIK3CG/BCL2/CASP9/CASP3/BAX/CASP8/AR/PRSS1/PPARG/CDK2/CHEK1/TNF/TP53/AKT1/CDKN1A/CXCL8/VEGFA/CDK1/MMP9/CCNB1/FOS/HIF1A/FOSL1/NFATC1/TOP2A/ALOX5/GSTP1/MMP3/EGFR/MMP2/EGF/SOD1/HSPA5/ACACA/IL1B/PLAT/NFKBIA/ERBB2/CD40LG/CAV1/MYC/IL1A/NFE2L2/PARP1/CHEK2/E2F1/MDM2/TYR/IL4/MUC1	52
C0008479	Chondrosarcoma	52/245	385/21671	0.135064935	11.94690697	23.1748382	8.94E-41	9.59E-39	2.35E-39	NCOA2/PTGS2/HSP90AA1/PIK3CG/BCL2/MAP2/CASP3/PLAU/ESR1/PPARG/MAPK14/CDK2/CHEK1/TNF/IL6/TP53/MMP1/AKT1/CCND1/CDKN1A/AHSA1/CXCL8/VEGFA/CYCS/MMP9/HIF1A/VCAM1/ICAM1/MMP3/EGFR/MMP2/MAPK1/RB1/IL1B/IL10/ERBB2/SERPINE1/RAF1/MYC/IL1A/PARP1/SPP1/RUNX2/IGFBP3/CDK4/CASP7/MET/MDM2/XIAP/CTNNB1/CCNA2/BMPR2	52
C0524910	Hepatitis C, Chronic	54/245	430/21671	0.125581395	11.10805885	22.63895925	1.15E-40	1.22E-38	2.98E-39	PTGS2/SLC6A4/BCL2/JUN/CASP3/ESR1/NOS2/DPP4/MAPK14/CDK2/KDR/TNF/IL6/TP53/MMP1/CCL2/AHSA1/CXCL8/FASLG/VEGFA/MPO/MMP9/FOS/CYP3A4/GSTP1/GSTM1/GSTM2/PSMD3/STAT1/CYP1A1/NR1I2/EGFR/MMP2/MAPK1/EGF/IL1B/IL2/IFNG/NQO1/IL10/CD40LG/SERPINE1/IL1A/NFE2L2/CXCL11/PPARA/CRP/CXCL10/SPP1/IRF1/MDM2/IL4/CTNNB1/MUC1	54
C0206139	Lichen Planus, Oral	45/245	257/21671	0.175097276	15.4878901	24.98416002	1.98E-40	2.06E-38	5.04E-39	PTGS2/SLC6A4/BCL2/CASP3/BAX/NOS3/KDR/TNF/IL6/TP53/MMP1/CCL2/AKT1/CCND1/CDKN1A/CXCL8/BBC3/VEGFA/MPO/MMP9/HIF1A/TOP2A/SELE/VCAM1/ICAM1/STAT1/SLPI/EGFR/MMP2/IL1B/IFNG/IL10/CAV1/MYC/IL1A/ABCG2/CLDN4/CRP/CXCL10/SPP1/MDM2/PCNA/IL4/CTNNB1/MUC1	45
C1868683	B-CELL MALIGNANCY, LOW-GRADE	50/245	350/21671	0.142857143	12.6361516	23.46829591	2.06E-40	2.11E-38	5.17E-39	HSP90AA1/PIK3CG/BCL2/JUN/CASP3/BAX/IGHG1/NOS2/DPP4/MAPK14/TNF/IL6/TP53/RELA/AKT1/CCND1/MCL1/AHSA1/CXCL8/FASLG/VEGFA/MMP9/FOS/CYP2C9/GSTM1/ICAM1/STAT1/CYP1A1/NR1I3/EGFR/MAPK1/EGF/RB1/IL1B/SULT1E1/IL2/PLAT/IFNG/ACP3/BCL2L11/IL10/CD40LG/MYC/IL1A/NFE2L2/MDM2/IL4/XIAP/CTNNB1/NR3C1	50
C1527336	Sjogren's Syndrome	56/245	481/21671	0.116424116	10.2980695	22.05168577	2.22E-40	2.25E-38	5.49E-39	CHRM3/PIK3CG/BCL2/CASP3/BAX/ESR1/PPARG/KDR/TNF/IL6/TP53/RELA/CXCL8/CYP19A1/FASLG/VEGFA/MPO/MMP9/HIF1A/CA2/MAPK8/XDH/SELE/VCAM1/GSTM1/GSTM2/ICAM1/STAT1/CYP1A1/NR1I3/SLPI/MMP3/EGFR/MMP2/MAPK1/EGF/IL1B/IL2/IFNG/CTSD/IL10/NFKBIA/CD40LG/MYC/IL1A/NCF1/ABCG2/CXCL11/PPARA/CRP/CXCL10/E2F1/IRF1/IL4/NR3C1/MUC1	56
C0339143	Thyroid associated opthalmopathies	42/245	211/21671	0.199052133	17.60677048	25.92110431	3.37E-40	3.36E-38	8.23E-39	PTGS2/PIK3CG/BCL2/PPARG/TNF/IL6/CCL2/AKT1/CXCL8/AHR/MMP9/FOS/ACHE/SELE/VCAM1/GSTP1/ICAM1/STAT1/CYP1A1/HAS2/IKBKB/MMP2/MAPK1/IL1B/IL2/IFNG/NQO1/IL10/CD40LG/SERPINE1/MYC/IL1A/NFE2L2/PARP1/CXCL11/PPARA/CRP/CXCL10/CHUK/IL4/CTNNB1/NR3C1	42
C0948089	Acute Coronary Syndrome	54/245	440/21671	0.122727273	10.85560297	22.33398707	3.97E-40	3.91E-38	9.56E-39	ADRB2/PTGS1/PTGS2/BCL2/PON1/NR3C2/ADRB1/NOS3/PPARG/DPP4/MAPK14/KDR/TNF/IL6/MMP1/CCL2/AKT1/CXCL8/FASN/FASLG/VEGFA/MPO/MMP9/F2/F10/F7/CYP2C9/MAPK8/CYP3A4/SELE/VCAM1/ALOX5/GSTP1/ICAM1/CYP1A1/MMP3/EGFR/MMP2/POR/F3/IL1B/IL2/PLAT/THBD/CTSD/IL10/CD40LG/SERPINE1/IL1A/PPARA/CRP/SPP1/TYR/NR3C1	54
C4733092	estrogen receptor-negative breast cancer	50/245	356/21671	0.140449438	12.42318276	23.23867718	4.86E-40	4.73E-38	1.16E-38	PGR/PTGS2/HSP90AA1/PIK3CG/BCL2/PON1/ESR1/NOS2/AR/PPARG/MAPK14/GSK3B/KDR/TNF/IL6/TP53/CCL2/AKT1/CCND1/AHSA1/CXCL8/CYP19A1/VEGFA/AHR/FOSL1/GSTP1/STAT1/CYP1A1/CYP1B1/EGFR/MAPK1/EGF/HSPA5/PLAT/COL1A1/CTSD/ERBB2/MYC/ABCG2/HSF1/SPP1/E2F1/ERBB3/CDK4/MDM2/PCNA/CTNNB1/CRH/NR3C1/MUC1	50
C1739135	Progression of prostate cancer	52/245	398/21671	0.130653266	11.55668137	22.72984776	5.06E-40	4.85E-38	1.19E-38	PTGS2/PIK3CG/BCL2/CASP9/CASP3/CASP8/TGFB1I1/PLAU/MAOA/ESR1/AR/GSK3B/TNF/IL6/TP53/MMP1/AKT1/CCND1/CDKN1A/CXCL8/TEP1/CYP19A1/VEGFA/MMP9/FOSL1/FABP5/ESR2/PTPN1/GSTP1/CYP1A1/EGFR/EGF/IL1B/IL2/IFNG/ACP3/IL10/ERBB2/CAV1/MYC/HSPB1/IL1A/ABCG2/NFE2L2/SPP1/RUNX2/NPEPPS/MDM2/PCNA/IL4/PTGES/PIM1	52
C0008370	Cholestasis	53/245	420/21671	0.126190476	11.16193392	22.48812639	5.25E-40	4.96E-38	1.21E-38	PIK3CG/OPRM1/BCL2/PON1/CASP8/PRKCA/MAOB/ESR1/NOS2/NOS3/PPARG/MAPK14/TNF/IL6/TP53/RELA/AKT1/CXCL8/CYP1A2/CYP2C9/PYGM/MAPK8/XDH/CYP3A4/VCAM1/GSTP1/INSR/GSTM1/ICAM1/STAT1/NR1I2/NR1I3/SLPI/MMP2/MAPK1/F3/IL1B/SULT1E1/IL2/COL1A1/NQO1/SERPINE1/PRKCB/HSPB1/IL1A/ABCG2/NFE2L2/CXCL2/PPARA/E2F1/IL4/CTNNB1/NR3C1	53
C4721414	Mantle cell lymphoma	55/245	466/21671	0.118025751	10.43973899	22.02803478	5.79E-40	5.41E-38	1.32E-38	PTGS2/HSP90AA1/PIK3CG/BCL2/MAP2/CASP3/BAX/CASP8/AR/DPP4/CDK2/CHEK1/CALM1/TNF/IL6/TP53/AKT1/CCND1/CDKN1A/MCL1/PRKCD/FASN/VEGFA/MMP9/CCNB1/IGF2/ESR2/CDK7/MAPK8/ALOX5/STAT1/NR1I3/EGFR/RB1/HSPA5/IL2/BCL2L11/IL10/CD40LG/MYC/ABCG2/PARP1/CHEK2/CRP/RUNX2/E2F1/NPEPPS/CDK4/MDM2/PCNA/IL4/XIAP/CTNNB1/PIM1/VCP	55
C0086132	Depressive Symptoms	53/245	421/21671	0.125890736	11.13542101	22.45666816	5.95E-40	5.48E-38	1.34E-38	ADRB2/PTGS2/DRD1/HTR2A/ADRA1A/SLC6A4/OPRM1/JUN/PON1/MAP2/NR3C2/SLC6A3/MAOB/MAOA/ESR1/AR/NOS3/PPARG/MAPK14/KDR/TNF/IL6/CCL2/AKT1/AHSA1/CXCL8/FASN/CYP19A1/MMP9/FOS/ACHE/CYP3A4/STAT1/CYP1A1/CYP1B1/NR1I3/EGFR/MAPK1/EGF/POR/GJA1/IL1B/IL2/IFNG/IL10/SERPINE1/IL1A/CRP/CXCL10/APP/CTNNB1/CRH/NR3C1	53
C0162557	Liver Failure, Acute	46/245	282/21671	0.163120567	14.42851353	24.27164451	7.30E-40	6.65E-38	1.63E-38	PTGS2/PIK3CG/BCL2/CASP9/CASP3/CASP8/ESR1/NOS2/AR/NOS3/GSK3B/TNF/IL6/TP53/CCL2/RELA/AKT1/CXCL8/FASLG/MPO/AHR/HIF1A/F2/CYP1A2/MAPK8/CYP3A4/STAT1/SLPI/HSPA5/IL1B/IL2/THBD/IFNG/ACP3/BCL2L11/IL10/CD40LG/SERPINE1/IL1A/ABCG2/NFE2L2/PPARA/CRP/MET/CTNNB1/PIM1	46
C0940937	precancerous lesions	45/245	270/21671	0.166666667	14.74217687	24.29754136	1.99E-39	1.79E-37	4.38E-38	PTGS1/PTGS2/PIK3CG/KCNH2/BCL2/BAX/ESR1/NOS2/MAPK14/TNF/IL6/TP53/CCND1/CDKN1A/AHSA1/CXCL8/VEGFA/MPO/MMP9/IGF2/FOSL1/GSTP1/GSTM1/ICAM1/CYP1A1/EGFR/MAPK1/RB1/ODC1/GJA1/IL1B/IFNG/NQO1/IL10/NFKBIA/ERBB2/MYC/IL1A/NFE2L2/PARP1/CHEK2/MDM2/PCNA/CTNNB1/MUC1	45
C0031090	Periodontal Diseases	48/245	326/21671	0.147239264	13.02376362	23.39069347	2.03E-39	1.80E-37	4.41E-38	PTGS2/SLC6A4/PON1/CASP9/CASP3/CASP8/PLAU/ESR1/NOS2/AR/NOS3/PPARG/TNF/IL6/MMP1/CCL2/CXCL8/VEGFA/MPO/MMP9/HIF1A/NFATC1/SELE/VCAM1/ALOX5/GSTP1/ICAM1/SLC2A4/STAT1/NR1I2/MMP3/EGFR/MMP2/EGF/IL1B/IL2/IFNG/CTSD/IL10/CD40LG/SERPINE1/IL1A/CRP/CXCL10/SPP1/IGFBP3/IRF1/IL4	48
C0017152	Gastritis	46/245	292/21671	0.157534247	13.93438636	23.79498904	3.81E-39	3.34E-37	8.18E-38	PTGS1/PTGS2/KCNH2/JUN/NOS2/PPARG/TNF/IL6/TP53/CCL2/CXCL8/PRKCD/FASLG/VEGFA/MPO/MMP9/FOS/HIF1A/CYP2C9/CYP3A4/SELE/ICAM1/STAT1/SLPI/MMP3/EGFR/MMP2/RB1/ODC1/HSPA5/IL1B/IFNG/IL10/NFKBIA/SERPINE1/CAV1/DUOX2/IL1A/NFE2L2/CXCL10/SPP1/MDM2/IL4/MMP10/CRH/MUC1	46
C0598608	Hyperhomocysteinemia	43/245	246/21671	0.174796748	15.46130745	24.39251862	1.35E-38	1.17E-36	2.86E-37	PTGS2/PIK3CG/BCL2/PON1/CASP3/NOS3/PPARG/KDR/TNF/IL6/CCL2/RELA/AKT1/CDKN1A/VEGFA/MMP9/F2/F10/MAPK8/VCAM1/ALOX5/GSTM1/ICAM1/CYP1A1/MMP3/MMP2/SOD1/HSPA5/F3/IL1B/THBD/IFNG/ERBB2/SERPINE1/PRKCB/DUOX2/NFE2L2/PPARA/HSF1/CRP/SPP1/RASSF1/APP	43
C0007112	Adenocarcinoma of prostate	48/245	342/21671	0.140350877	12.41446473	22.75229993	2.10E-38	1.79E-36	4.39E-37	PTGS2/BCL2/CASP3/BAX/PRKCA/RXRA/MAOA/ESR1/AR/PPARG/KDR/TNF/IL6/TP53/CCL2/AKT1/CCND1/FASN/CYP19A1/VEGFA/MMP9/HIF1A/NFATC1/ESR2/GSTP1/AKR1C3/MMP3/EGFR/EGF/ACACA/COL1A1/IFNG/NQO1/CTSD/BCL2L11/ERBB2/SERPINE1/MYC/PRKCB/CHEK2/PPARA/HSF1/IGFBP3/NPEPPS/MDM2/PCNA/CTNNB1/MUC1	48
C0019159	Hepatitis A	53/245	451/21671	0.11751663	10.39470564	21.55960034	2.22E-38	1.87E-36	4.57E-37	PTGS2/OPRM1/BCL2/JUN/PON1/CASP3/NR3C2/ESR1/NOS2/DPP4/MAPK14/TNF/IL6/TP53/CCL2/RELA/CDKN1A/AHSA1/CXCL8/BBC3/CYP19A1/VEGFA/AHR/HIF1A/F2/F10/CYP2C9/MAPK8/GSTP1/GSTM1/MAPK1/HSPA5/GJA1/IL1B/IL2/IFNG/IL10/ERBB2/BIRC5/MYC/IL1A/NFE2L2/PARP1/CXCL11/CXCL2/CRP/CXCL10/SPP1/IRF1/MDM2/IL4/PTGES/CTNNB1	53
C0037286	Skin Neoplasms	49/245	363/21671	0.134986226	11.9399449	22.4770365	2.23E-38	1.87E-36	4.57E-37	PTGS2/BCL2/CASP3/CASP8/NOS2/DPP4/MAPK14/TP53/RELA/AKT1/CCND1/CDKN1A/AHSA1/PRKCD/VEGFA/MMP9/HIF1A/PPARD/VCAM1/GSTM1/NR1I2/IKBKB/EGFR/MMP2/MAPK1/EGF/ODC1/ACACA/GJA1/IL1B/PLAT/COL1A1/IFNG/ERBB2/IL1A/ABCG2/NFE2L2/CHEK2/CHUK/E2F1/IRF1/ERBB3/CDK4/MDM2/PCNA/TYR/PTGES/MMP10/CTNNB1	49
C0338106	Adenocarcinoma of colon	51/245	406/21671	0.125615764	11.11109882	21.99229872	2.27E-38	1.88E-36	4.59E-37	PTGS2/PIK3CG/ADRA1A/BCL2/JUN/CASP3/NR3C2/AKR1B1/PLAU/PPARG/DPP4/CALM1/TNF/TP53/RELA/AKT1/CDKN1A/MCL1/CXCL8/VEGFA/MMP9/FOS/HIF1A/IGF2/F2/MAPK8/CYP3A4/SELE/CYP1A1/NR1I2/MMP3/EGFR/MMP2/MAPK1/EGF/SOD1/SULT1E1/IL2/IFNG/IL10/ERBB2/SERPINE1/CAV1/MYC/PPARA/CRP/E2F1/PCNA/CTNNB1/CCNA2/MUC1	51
C0542476	Forgetful	52/245	429/21671	0.121212121	10.72158318	21.74752745	2.47E-38	2.02E-36	4.93E-37	PTGS1/PTGS2/PIK3CG/HTR2A/ADRA1A/SLC6A4/OPRM1/BCL2/MAP2/CASP3/PRKCA/NR3C2/MAOB/ESR1/PPARG/MAPK14/GSK3B/TNF/IL6/AKT1/CCND1/AHSA1/CXCL8/PRKCD/CYP19A1/AHR/ESR2/ACHE/PPARD/MAPK8/ALOX5/INSR/GSTM1/STAT1/MAPK1/SOD1/GJA1/IL1B/PLAT/IFNG/IL10/PRKCB/IL1A/NFE2L2/PARP1/APP/IL4/CTNNB1/BACE1/GRM5/VCP/NR3C1	52
C1960398	HER2-positive carcinoma of breast	45/245	288/21671	0.15625	13.82079082	23.42171477	3.98E-38	3.22E-36	7.88E-37	ADRB2/PGR/PTGS2/HSP90AA1/PIK3CG/BCL2/ESR1/AR/GSK3B/TNF/IL6/TP53/AKT1/CCND1/MCL1/FASN/CYP19A1/VEGFA/CDK1/MMP9/CCNB1/TOP2A/PTPN1/MAPK8/STAT1/EGFR/MMP2/MAPK1/EGF/GJA1/ERBB2/SERPINE1/RAF1/MYC/PARP1/HSF1/SPP1/RASSF1/E2F1/IGFBP3/ERBB3/CDK4/MET/PCNA/MUC1	45
C0018790	Cardiac Arrest	51/245	411/21671	0.124087591	10.97592731	21.83406024	4.23E-38	3.38E-36	8.26E-37	SCN5A/ADRB2/PGR/PTGS1/PTGS2/PIK3CG/KCNH2/BCL2/CASP3/BAX/ESR1/NOS2/AR/MAPK14/CALM1/TNF/IL6/TP53/CCL2/AKT1/CDKN1A/AHSA1/CXCL8/VEGFA/MPO/MMP9/HIF1A/ACHE/CACNA2D1/SELE/GSTP1/GSTM1/GSTM2/ICAM1/EGFR/MAPK1/POR/SOD1/HSPA5/IL1B/IL2/PLAT/IFNG/IL10/ERBB2/CD40LG/DUOX2/NFE2L2/CRP/HK2/MUC1	51
C0206708	Cervical Intraepithelial Neoplasia	50/245	398/21671	0.125628141	11.11219362	21.77281037	1.31E-37	1.04E-35	2.53E-36	PGR/PTGS2/BCL2/CASP3/BAX/SLC6A2/ESR1/AR/CDK2/CHEK1/TNF/IL6/TP53/PTGER3/CDKN1A/CXCL8/VEGFA/MPO/MMP9/HIF1A/IGF2/ESR2/KCNMA1/GSTM1/GSTM2/CYP1A1/EGFR/MMP2/MAPK1/RB1/SOD1/IL1B/IL2/IFNG/NQO1/ACP3/IL10/ERBB2/MYC/HSPB1/NFE2L2/CRP/RASSF1/MET/MDM2/PCNA/XIAP/CTNNB1/VCP/MUC1	50
C0016034	Breast Fibrocystic Disease	33/245	114/21671	0.289473684	25.60483351	28.16570609	1.43E-37	1.12E-35	2.74E-36	PGR/PTGS2/PON1/ESR1/AR/CALM1/TP53/MMP1/CCND1/CYP19A1/FASLG/VEGFA/MMP9/IGF2/FOSL1/ESR2/GSTP1/GSTM1/GSTM2/CYP1A1/CYP1B1/EGFR/MMP2/ODC1/IL10/ERBB2/MYC/RASSF1/IGFBP3/MDM2/PCNA/CTNNB1/MUC1	33
C3495917	Advanced breast cancer	36/245	151/21671	0.238410596	21.08814705	26.48799992	1.52E-37	1.18E-35	2.88E-36	PGR/HSP90AA1/PIK3CG/NCOA1/MAOA/ESR1/AR/KDR/IL6/TP53/AKT1/CXCL8/FASN/CYP19A1/VEGFA/TOP2A/GSTP1/GSTM1/GSTM2/EGFR/EGF/IL2/PLAT/NQO1/ERBB2/PARP1/HSF1/SPP1/RASSF1/IGFBP3/CDK4/APP/MDM2/XIAP/CTNNB1/MUC1	36
C1397307	Cardiac fibrosis	45/245	297/21671	0.151515152	13.40197897	23.01273627	1.65E-37	1.26E-35	3.08E-36	SCN5A/SLC6A4/CASP8/NR3C2/PLAU/ADRB1/AR/NOS3/PPARG/DPP4/MAPK14/GSK3B/TNF/IL6/CCL2/AHSA1/PRKCD/VEGFA/AHR/MMP9/PPARD/MAPK8/CYP1A1/NR1I2/EGFR/MMP2/MAPK1/F3/GJA1/IL1B/COL1A1/IFNG/IL10/NFKBIA/SERPINE1/NFE2L2/PARP1/PPARA/HSF1/CRP/SPP1/RASSF1/MDM2/CTNNB1/NR3C1	45
C4082937	Necrotizing enterocolitis in fetus OR newborn	40/245	210/21671	0.19047619	16.84820214	24.67781019	1.77E-37	1.34E-35	3.27E-36	CHRM3/PTGS2/PIK3CG/SLC6A4/BCL2/CASP3/NOS2/NOS3/PPARG/KDR/TNF/IL6/CCL2/CXCL8/VEGFA/MPO/HIF1A/MAPK8/SELE/GSTP1/ICAM1/NR1I2/MMP3/EGFR/EGF/IL1B/THBD/IFNG/NQO1/IL10/NFKBIA/CAV1/IL1A/NFE2L2/CLDN4/CRP/SPP1/PCNA/IL4/CTNNB1	40
C1519680	Tumor Immunity	47/245	337/21671	0.139465875	12.33618361	22.42784904	1.81E-37	1.36E-35	3.32E-36	PTGS2/PIK3CG/BCL2/JUN/PRKCA/ESR1/AR/PRSS1/PPARG/DPP4/KDR/TNF/IL6/TP53/AKT1/FASN/VEGFA/AHR/MMP9/FOS/HIF1A/ICAM1/NR1I3/IKBKB/EGFR/MAPK1/IL1B/IL2/IFNG/BCL2L11/IL10/ERBB2/CD40LG/PRKCB/IL1A/PARP1/CXCL10/E2F1/NPEPPS/HK2/RASA1/TYR/IL4/XIAP/CTNNB1/PIM1/MUC1	47
C1861305	TARSAL-CARPAL COALITION SYNDROME	43/245	261/21671	0.164750958	14.57272656	23.58962122	1.90E-37	1.41E-35	3.44E-36	PTGS2/BCL2/BAX/PRKCA/PLAU/ESR1/AR/MAPK14/CDK2/IL6/TP53/CCL2/CCND1/CDKN1A/AHSA1/CXCL8/VEGFA/CDK1/MMP9/IGF2/CA2/ALOX5/GSTP1/GSTM1/EGFR/MMP2/MAPK1/RB1/IL1B/IFNG/ERBB2/ELK1/RAF1/CAV1/CXCL11/E2F1/IGFBP3/CDK4/MDM2/PCNA/IL4/CTNNB1/MUC1	43
C2717836	Steroid Sulfatase Deficiency Disease	38/245	181/21671	0.209944751	18.57025595	25.38289278	2.49E-37	1.83E-35	4.47E-36	PIK3CG/BCL2/CASP3/CHEK1/KDR/TNF/IL6/TP53/CCL2/AKT1/VEGFA/CDK1/MMP9/FOS/HIF1A/IGF2/FOSL1/TOP2A/MAPK8/EGFR/MMP2/MAPK1/EGF/IL1B/THBD/ERBB2/SERPINE1/MYC/PRKCB/HSPB1/PARP1/CHEK2/CRP/SPP1/RASSF1/MDM2/CTNNB1/MUC1	38
C2936719	Mechanical Allodynia	50/245	408/21671	0.12254902	10.83983593	21.45594349	4.50E-37	3.27E-35	7.99E-36	PTGS1/PTGS2/PIK3CG/HTR2A/OPRM1/CASP3/PRKCA/NOS2/MAPK14/KDR/TNF/IL6/CCL2/PTGER3/RELA/AHSA1/CXCL8/CYP19A1/VEGFA/MPO/MMP9/FOS/HIF1A/FABP5/PTPN1/CACNA2D1/MAPK8/ALOX5/INSR/NR1I2/MMP3/MMP2/MAPK1/ODC1/GJA1/IL1B/IL2/THBD/ACP3/IL10/NFKBIA/RAF1/PRKCB/IL1A/IL4/BACE1/GRM5/CRH/ADRA1D/NR3C1	50
C0038443	Stress, Psychological	39/245	199/21671	0.195979899	17.33502205	24.75437476	4.65E-37	3.34E-35	8.18E-36	ADRB2/GABRA2/HTR2A/SLC6A4/OPRM1/PRKCA/NR3C2/ADRA2A/PLAU/MAOA/ADRB1/ESR1/NOS3/MAPK14/GSK3B/CALM1/TNF/IL6/CCL2/AHSA1/FASN/MPO/MMP9/ACHE/MAPK8/MAPK1/IL1B/PLAT/IFNG/NFKBIA/SERPINE1/PRKCB/IL1A/NFE2L2/CRP/APP/GRM5/CRH/NR3C1	39
C0334579	Anaplastic astrocytoma	39/245	202/21671	0.193069307	17.07757123	24.54890733	8.63E-37	6.15E-35	1.50E-35	PGR/PIK3CG/BCL2/MAP2/CASP9/PLAU/ESR1/NOS2/AR/CDK2/TP53/AKT1/CCND1/CXCL8/VEGFA/MMP9/HIF1A/APOD/TOP2A/ESR2/GSTP1/MMP3/EGFR/MMP2/EGF/RB1/F3/COL1A1/CTSD/ERBB2/SERPINE1/RAF1/CAV1/SPP1/CDK4/MET/MDM2/PCNA/IL4	39
C1134719	Invasive Ductal Breast Carcinoma	50/245	414/21671	0.120772947	10.68273686	21.27106631	9.27E-37	6.53E-35	1.60E-35	PGR/PTGS2/PIK3CG/BCL2/CASP3/PRKCA/PLAU/MAOA/ESR1/AR/TP53/MMP1/CCL2/AKT1/CCND1/CDKN1A/CXCL8/CYP19A1/VEGFA/AHR/MMP9/HIF1A/FABP5/ESR2/MAPK8/SELE/GSTP1/GSTM1/EGFR/MMP2/RB1/HSPA5/IL1B/CTSD/ERBB2/SERPINE1/CAV1/MYC/PRKCB/CLDN4/CHUK/SPP1/IRF1/ERBB3/RASA1/MDM2/PCNA/XIAP/CTNNB1/MUC1	50
C0007124	Noninfiltrating Intraductal Carcinoma	53/245	486/21671	0.109053498	9.64611573	20.61421932	1.08E-36	7.55E-35	1.85E-35	PGR/NCOA2/PTGS2/PIK3CG/BCL2/PON1/ADH1C/PLAU/ESR1/AR/PPARG/CHEK1/IL6/TP53/MMP1/AKT1/CCND1/CDKN1A/FASN/CYP19A1/VEGFA/MMP9/HIF1A/IGF2/TOP2A/ESR2/GSTP1/GSTM2/AKR1C3/ICAM1/STAT1/EGFR/MMP2/MAPK1/RB1/SULT1E1/COL1A1/NQO1/ERBB2/SERPINE1/CAV1/MYC/HSPB1/PARP1/RASSF1/IGFBP3/IRF1/ERBB3/RASA1/MET/MDM2/CTNNB1/MUC1	53
C0282160	Aplasia Cutis Congenita	49/245	393/21671	0.124681934	11.02849873	21.45402312	1.09E-36	7.56E-35	1.85E-35	PGR/PTGS2/HSP90AA1/PIK3CG/PRKACA/BCL2/JUN/CASP3/NCOA1/ESR1/NOS2/PPARG/CDK2/IL6/TP53/AKT1/CCND1/CXCL8/BBC3/CYP19A1/VEGFA/CDK1/MMP9/CCNB1/FOS/HIF1A/IGF2/TOP2A/MAPK8/GSTP1/EGFR/MAPK1/EGF/ACACA/IL2/ERBB2/MYC/SPP1/RASSF1/E2F1/MET/MDM2/PCNA/XIAP/CTNNB1/PIM1/CRH/NR3C1/MUC1	49
C4551683	Adrenal Gland Pheochromocytoma	50/245	416/21671	0.120192308	10.63137755	21.21028313	1.18E-36	8.05E-35	1.97E-35	PTGS2/HSP90AA1/PIK3CG/BCL2/CASP3/CASP8/TGFB1I1/NCOA1/SLC6A2/SLC6A3/MAOA/PPARG/MAPK14/GSK3B/KDR/TNF/IL6/TP53/AKT1/CCND1/VEGFA/EGLN1/MMP9/HIF1A/IGF2/F2/MAPK8/INSR/EGFR/EGF/RB1/ACACA/IL1B/PLAT/IFNG/ERBB2/MYC/IL1A/NFE2L2/PARP1/CRP/CXCL10/SPP1/RASSF1/RASA1/APP/MET/CRH/GNRH1/NR3C1	50
C0853897	Diabetic Cardiomyopathies	40/245	220/21671	0.181818182	16.08237477	24.04358617	1.26E-36	8.52E-35	2.08E-35	ADRB2/PIK3CG/BCL2/CASP9/CASP3/CASP8/MAOA/NOS3/PPARG/DPP4/MAPK14/GSK3B/TNF/TP53/AKT1/AHSA1/CXCL8/PRKCD/VEGFA/MMP9/IGF2/MAPK8/XDH/NR1I2/EGFR/MAPK1/EGF/GJA1/IL1B/IL10/ERBB2/SERPINE1/NFE2L2/PARP1/PPARA/CRP/CXCL10/SPP1/CTNNB1/PIM1	40
C0034067	Pulmonary Emphysema	47/245	352/21671	0.133522727	11.81049397	21.86630509	1.42E-36	9.57E-35	2.34E-35	ADRB2/JUN/CASP9/CASP3/NOS2/NOS3/PPARG/KDR/TNF/IL6/TP53/MMP1/CCL2/CXCL8/VEGFA/MPO/MMP9/FOS/HIF1A/FOSL1/GSTP1/GSTM1/GSTM2/NR1I2/IKBKB/SLPI/EGFR/MMP2/EGF/SOD1/IL1B/IFNG/ACP3/IL10/SERPINE1/CAV1/NFE2L2/PARP1/CRP/IGFBP3/CDK4/MDM2/PCNA/IL4/MMP10/CTNNB1/VCP	47
C0220633	Uveal melanoma	48/245	376/21671	0.127659574	11.29188016	21.52740931	2.02E-36	1.34E-34	3.29E-35	HSP90AA1/PIK3CG/ADRA1A/BCL2/BAX/PRKCA/CDK2/TNF/IL6/TP53/CCL2/AKT1/CCND1/CDKN1A/CXCL8/VEGFA/HIF1A/CDK7/CACNA2D1/ICAM1/EGFR/MMP2/EGF/F3/IL1B/IL2/IFNG/ERBB2/CAV1/MYC/PRKCB/HSPB1/IL1A/ABCG2/PARP1/CXCL10/SPP1/RASSF1/HK2/CDK4/MET/MDM2/PCNA/TYR/XIAP/CTNNB1/GRM1/GNRH1	48
C0334634	Malignant lymphoma, lymphocytic, intermediate differentiation, diffuse	44/245	296/21671	0.148648649	13.14842802	22.50374646	2.66E-36	1.75E-34	4.28E-35	HSP90AA1/PIK3CG/BCL2/BAX/CASP8/AR/DPP4/GSK3B/CHEK1/TNF/TP53/AKT1/CCND1/CDKN1A/MCL1/FASN/VEGFA/MMP9/CCNB1/IGF2/TOP2A/ESR2/CDK7/MAPK8/ALOX5/GSTP1/STAT1/RB1/HSPA5/IL2/BCL2L11/IL10/CD40LG/MYC/ABCG2/PARP1/CRP/RUNX2/CDK4/MDM2/IL4/CTNNB1/PIM1/VCP	44
C0850666	Infection caused by Helicobacter pylori	46/245	337/21671	0.136498516	12.07371162	21.9085665	3.12E-36	2.04E-34	4.98E-35	CHRM3/PTGS1/PTGS2/BCL2/BAX/NOS2/PPARG/TNF/IL6/TP53/MMP1/CCL2/RELA/AKT1/CCND1/CXCL8/VEGFA/MPO/MMP9/FOS/CYP1A2/SELE/GSTP1/GSTM1/ICAM1/EGFR/EGF/SOD1/IL1B/IL2/THBD/IFNG/IL10/ERBB2/CAV1/MYC/IL1A/NFE2L2/PARP1/CRP/SPP1/MDM2/PCNA/IL4/CTNNB1/MUC1	46
C0007113	Rectal Carcinoma	52/245	472/21671	0.110169492	9.744828779	20.54028996	3.27E-36	2.12E-34	5.18E-35	PTGS1/PTGS2/PIK3CG/SLC6A4/BCL2/CASP9/CASP8/AR/PPARG/DPP4/MAPK14/KDR/TNF/IL6/TP53/AKT1/CCND1/CDKN1A/EIF6/AHSA1/CXCL8/CYP19A1/VEGFA/MMP9/FOS/HIF1A/CYP1A2/PPARD/MAPK8/GSTP1/GSTM1/GSTM2/CYP1A1/EGFR/MMP2/MAPK1/EGF/HSPA5/GJA1/IL1B/IFNG/ERBB2/BIRC5/SERPINE1/DUOX2/PARP1/CRP/ERBB3/MET/XIAP/CTNNB1/BMPR2	52
C0039101	synovial sarcoma	44/245	299/21671	0.147157191	13.01650399	22.37345702	4.17E-36	2.68E-34	6.55E-35	PTGS2/PIK3CG/SLC6A4/BCL2/ESR1/MAPK14/GSK3B/TNF/IL6/TP53/CCND1/CDKN1A/AHSA1/CXCL8/FASLG/VEGFA/MMP9/IGF2/F2/PTPN1/MAPK8/SELE/VCAM1/ICAM1/NR1I3/MMP3/EGFR/MMP2/MAPK1/IL1B/THBD/IFNG/IL10/ERBB2/ELK1/CAV1/IL1A/RASSF1/CDK4/MET/MDM2/PCNA/CTNNB1/MUC1	44
C0007682	CNS disorder	45/245	319/21671	0.141065831	12.47770456	22.08376161	4.32E-36	2.75E-34	6.73E-35	PGR/HTR2A/ADRA1A/SLC6A4/BCL2/NR3C2/SLC6A3/MAOB/PPARG/GSK3B/TNF/IL6/CCL2/CXCL8/VEGFA/MMP9/ESR2/ACHE/CYP1A2/CYP2C9/PDE10A/MAPK8/CYP3A4/ICAM1/NR1I2/EGFR/MMP2/SOD1/GJA1/IL1B/IFNG/ERBB2/CAV1/ABCG2/NFE2L2/PARP1/PPARA/CXCL10/SPP1/NPEPPS/APP/GRM5/CRH/GRM1/VCP	45
C0035235	Respiratory Syncytial Virus Infections	41/245	244/21671	0.168032787	14.86301439	23.28701644	4.49E-36	2.82E-34	6.90E-35	ADRB2/PTGS2/BCL2/JUN/PRKCA/NOS2/PPARG/TNF/IL6/TP53/CCL2/CXCL8/VEGFA/MPO/AHR/MMP9/PTPN1/MAPK8/SELE/ICAM1/STAT1/MMP3/EGFR/MAPK1/SOD1/IL1B/IL2/IFNG/IL10/NFKBIA/SERPINE1/RAF1/PRKCB/NFE2L2/CXCL10/SPP1/IRF1/IL4/MMP10/NR3C1/MUC1	41
C0278764	Adult Burkitt Lymphoma	52/245	475/21671	0.109473684	9.683282492	20.46188912	4.51E-36	2.82E-34	6.90E-35	PTGS2/HSP90AA1/PIK3CG/BCL2/CASP3/BAX/PRKCA/NOS2/MAPK14/GSK3B/CDK2/TNF/IL6/TP53/AKT1/CDKN1A/MCL1/BBC3/VEGFA/HIF1A/CA2/ESR2/ALOX5/INSR/ICAM1/NR1I3/EGFR/MAPK1/EGF/HSPA5/IL1B/IL2/IFNG/NQO1/BCL2L11/IL10/BIRC5/CD40LG/RAF1/MYC/PRKCB/RASSF1/HK2/RASA1/CDK4/APP/MET/MDM2/IL4/XIAP/PIM1/NR3C1	52
C0339573	Glaucoma, Primary Open Angle	48/245	383/21671	0.125326371	11.08550115	21.29469317	4.88E-36	3.02E-34	7.40E-35	ADRB2/PTGS1/PTGS2/ESR1/NOS2/NOS3/KDR/TNF/IL6/TP53/MMP1/CCL2/AKT1/CDKN1A/VEGFA/MPO/MMP9/IGF2/ESR2/CACNA2D1/GSTP1/GSTM1/GSTM2/CYP1A1/CYP1B1/HAS2/MMP3/EGFR/MMP2/SOD1/HSPA5/GJA1/IL1B/SULT1E1/IL2/COL1A1/IFNG/CTSD/IL10/SERPINE1/CAV1/HSPB1/IL1A/PARP1/SPP1/HK2/APP/NR3C1	48
C1302401	Adenoma of large intestine	51/245	452/21671	0.112831858	9.98032328	20.63196914	5.07E-36	3.12E-34	7.62E-35	CHRM3/PTGS1/PTGS2/BCL2/ADH1C/PLAU/ESR1/AR/PPARG/TNF/IL6/TP53/MMP1/AKT1/CCND1/CXCL8/FASN/VEGFA/MPO/MMP9/HIF1A/IGF2/ESR2/CYP1A2/CYP2C9/PPARD/ALOX5/GSTP1/INSR/GSTM1/CYP1A1/MMP3/EGFR/EGF/ODC1/IL1B/NQO1/IL10/MYC/ABCG2/NFE2L2/PARP1/CHEK2/CRP/SPP1/RASSF1/MET/PCNA/PTGES/CTNNB1/MUC1	51
C0278879	Childhood Burkitt Lymphoma	52/245	477/21671	0.109014675	9.642681727	20.41000881	5.59E-36	3.40E-34	8.33E-35	PTGS2/HSP90AA1/PIK3CG/BCL2/CASP3/BAX/PRKCA/NOS2/MAPK14/GSK3B/CDK2/TNF/IL6/TP53/AKT1/CDKN1A/MCL1/BBC3/VEGFA/HIF1A/CA2/ESR2/ALOX5/INSR/ICAM1/NR1I3/EGFR/MAPK1/EGF/HSPA5/IL1B/IL2/IFNG/NQO1/BCL2L11/IL10/BIRC5/CD40LG/RAF1/MYC/PRKCB/RASSF1/HK2/RASA1/CDK4/APP/MET/MDM2/IL4/XIAP/PIM1/NR3C1	52
C0011269	Dementia, Vascular	39/245	212/21671	0.183962264	16.27202541	23.89471067	6.31E-36	3.81E-34	9.32E-35	PTGS2/PIK3CG/SLC6A4/CHRNA7/BCL2/PON1/CASP3/ADRB1/ESR1/NOS3/PPARG/MAPK14/GSK3B/KDR/TNF/IL6/TP53/CCL2/AHSA1/VEGFA/MMP9/ESR2/ACHE/PTPN1/ICAM1/MMP2/MAPK1/EGF/SOD1/IL1B/IL10/SERPINE1/CAV1/IL1A/NFE2L2/CRP/SPP1/APP/IL4	39
C0017661	IGA Glomerulonephritis	51/245	456/21671	0.111842105	9.892776584	20.52297104	7.87E-36	4.68E-34	1.14E-34	PIK3CG/BCL2/PON1/CASP9/CASP3/CASP8/PLAU/NOS2/NOS3/PPARG/MAPK14/TNF/IL6/TP53/CCL2/RELA/CCND1/AHSA1/CXCL8/CYP19A1/FASLG/VEGFA/MMP9/FOS/FOSL2/FOSL1/SELE/VCAM1/ALOX5/ICAM1/STAT1/IKBKB/EGFR/MMP2/MAPK1/EGF/ACACA/IL1B/IL2/IFNG/IL10/SERPINE1/IL1A/PARP1/CRP/SPP1/PCNA/IL4/CTNNB1/NR3C1/MUC1	51
C0595989	Carcinoma of larynx	51/245	456/21671	0.111842105	9.892776584	20.52297104	7.87E-36	4.68E-34	1.14E-34	PTGS2/PIK3CG/KCNH2/BCL2/CASP3/ADH1C/ESR1/NOS3/GSK3B/KDR/TNF/IL6/TP53/MMP1/RELA/AKT1/CCND1/CDKN1A/MCL1/CXCL8/VEGFA/MPO/MMP9/FOS/HIF1A/ESR2/MAPK8/GSTP1/GSTM1/GSTM2/CYP1A1/CYP1B1/SLPI/MMP3/EGFR/MMP2/F3/IL1B/SULT1E1/IFNG/ERBB2/CAV1/MYC/ABCG2/NFE2L2/CHEK2/HK2/MDM2/XIAP/CTNNB1/MUC1	51
C0079588	Ichthyosis, X-Linked	38/245	199/21671	0.190954774	16.8905343	24.08079035	1.16E-35	6.83E-34	1.67E-34	PIK3CG/BCL2/CASP3/CHEK1/KDR/TNF/IL6/TP53/CCL2/AKT1/VEGFA/CDK1/MMP9/FOS/HIF1A/IGF2/FOSL1/TOP2A/MAPK8/EGFR/MMP2/MAPK1/EGF/IL1B/THBD/ERBB2/SERPINE1/MYC/PRKCB/HSPB1/PARP1/CHEK2/CRP/SPP1/RASSF1/MDM2/CTNNB1/MUC1	38
C1867441	Pterygium Of Conjunctiva And Cornea	36/245	169/21671	0.213017751	18.84207221	24.89953083	1.25E-35	7.24E-34	1.77E-34	PTGS2/PIK3CG/BCL2/JUN/CASP3/PLAU/MAPK14/KDR/TNF/IL6/TP53/MMP1/AKT1/AHSA1/CXCL8/VEGFA/MMP9/FOS/HIF1A/GSTM1/GSTM2/CYP1A1/MMP3/EGFR/MMP2/MAPK1/EGF/COL3A1/MYC/NFE2L2/CLDN4/IGFBP3/MDM2/PCNA/CTNNB1/ALDH3A1	36
C4520843	Pterygium of eye	36/245	169/21671	0.213017751	18.84207221	24.89953083	1.25E-35	7.24E-34	1.77E-34	PTGS2/PIK3CG/BCL2/JUN/CASP3/PLAU/MAPK14/KDR/TNF/IL6/TP53/MMP1/AKT1/AHSA1/CXCL8/VEGFA/MMP9/FOS/HIF1A/GSTM1/GSTM2/CYP1A1/MMP3/EGFR/MMP2/MAPK1/EGF/COL3A1/MYC/NFE2L2/CLDN4/IGFBP3/MDM2/PCNA/CTNNB1/ALDH3A1	36
C0017658	Glomerulonephritis	48/245	391/21671	0.122762148	10.85868782	21.03602263	1.31E-35	7.51E-34	1.84E-34	BCL2/JUN/PON1/PRKCA/TGFB1I1/AKR1B1/ESR1/NOS3/PPARG/TNF/IL6/MMP1/CCL2/CXCL8/PRKCD/FASLG/VEGFA/MPO/MMP9/FOS/SELE/VCAM1/ALOX5/ICAM1/STAT1/IKBKB/MMP3/MMP2/MAPK1/EGF/HSPA5/IL1B/IL2/THBD/IFNG/COL3A1/IL10/ERBB2/CD40LG/SERPINE1/IL1A/PPARA/CRP/CXCL10/SPP1/PCNA/IL4/MUC1	48
C0026691	Mucocutaneous Lymph Node Syndrome	47/245	370/21671	0.127027027	11.2359294	21.23587181	1.48E-35	8.46E-34	2.07E-34	PTGS2/CASP3/NCOA1/ESR1/NOS2/PPARG/MAPK14/KDR/TNF/IL6/TP53/CCL2/RELA/AKT1/CXCL8/VEGFA/MPO/MMP9/HIF1A/NFATC1/ACHE/CYP2C9/PPARD/SELE/VCAM1/INSR/ICAM1/STAT1/NR1I2/MMP3/MMP2/MAPK1/HSPA5/IL1B/IL2/THBD/IFNG/IL10/ERBB2/CD40LG/SERPINE1/IL1A/CXCL2/CRP/IL4/CTNNB1/NR3C1	47
C1519689	Tumor Promotion	36/245	170/21671	0.211764706	18.73123649	24.81853265	1.57E-35	8.89E-34	2.17E-34	PTGS2/PIK3CG/BCL2/JUN/CASP8/PRKCA/ESR1/NOS3/TNF/IL6/TP53/CYP19A1/VEGFA/AHR/MMP9/FOS/HIF1A/ESR2/MAPK8/GSTM1/STAT1/CYP1A1/NR1I2/NR1I3/IKBKB/EGFR/MAPK1/EGF/ODC1/IL1B/CTSD/ERBB2/IL1A/ERBB3/MDM2/CTNNB1	36
C0020542	Pulmonary Hypertension	35/245	156/21671	0.224358974	19.8452381	25.26010784	1.66E-35	9.33E-34	2.28E-34	PTGS2/PDE3A/SLC6A4/BCL2/JUN/NOS2/NOS3/PPARG/TNF/IL6/MMP1/CCL2/RELA/CDKN1A/CXCL8/VEGFA/MMP9/HIF1A/F2/ESR2/KCNMA1/VCAM1/ALOX5/SLC2A4/CYP1A1/HAS2/F3/GJA1/COL1A1/BIRC5/CD40LG/SERPINE1/CAV1/MYC/BMPR2	35
C0577631	Carotid Atherosclerosis	39/245	219/21671	0.178082192	15.75191501	23.46272836	2.38E-35	1.33E-33	3.25E-34	HSP90AA1/PON1/AKR1B1/PLAU/MAOA/ESR1/NOS3/PPARG/DPP4/KDR/IL6/TP53/MMP1/CCL2/FASLG/VEGFA/MPO/MMP9/IGF2/FABP5/F10/ACHE/SELE/ALOX5/GSTP1/GSTM1/GSTM2/ICAM1/STAT1/MMP3/MMP2/IL1B/THBD/SERPINE1/DUOX2/HSPB1/CRP/SPP1/PCNA	39
C0013264	Muscular Dystrophy, Duchenne	47/245	375/21671	0.125333333	11.08611701	21.06844896	2.78E-35	1.54E-33	3.76E-34	ADRB2/BCL2/CASP3/PRKCA/NR3C2/PLAU/MAOB/MAOA/NOS2/AR/DPP4/MAPK14/KDR/TNF/IL6/MMP1/CCL2/RELA/AHSA1/VEGFA/MMP9/HIF1A/FABP5/PTPN1/PPARD/VCAM1/INSR/MMP2/MAPK1/GJA1/IL1B/IFNG/IL10/ERBB2/SERPINE1/MYC/PRKCB/NFE2L2/PARP1/CXCL11/SPP1/E2F1/APP/MMP10/VCP/NR3C1/MUC1	47
C0014556	Epilepsy, Temporal Lobe	46/245	354/21671	0.129943503	11.49390061	21.28714815	3.02E-35	1.66E-33	4.05E-34	PTGS2/GABRA2/HTR2A/GABRA5/SLC6A4/OPRM1/GABRA1/BCL2/MAP2/CASP3/ADRA2A/MAOA/ESR1/MAPK14/GSK3B/KDR/TNF/TP53/AKT1/AHSA1/VEGFA/MPO/MMP9/HIF1A/PDE10A/MAPK8/ICAM1/MMP3/MAPK1/SOD1/GJA1/IL1B/IL2/PLAT/CTSD/SERPINE1/IL1A/NFE2L2/CRP/APP/MDM2/GRM5/CRH/GRM1/GABBR1/NR3C1	46
C0345905	Intrahepatic Cholangiocarcinoma	51/245	470/21671	0.108510638	9.598098133	20.15185832	3.55E-35	1.93E-33	4.73E-34	PTGS2/HSP90AA1/PIK3CG/PRKACA/BCL2/BAX/NOS2/PRSS1/MAPK14/KDR/TNF/IL6/TP53/CCL2/AKT1/CCND1/CDKN1A/AHSA1/CXCL8/TEP1/VEGFA/MMP9/HIF1A/IGF2/FABP5/ESR2/MAPK8/GSTP1/NR1I2/EGFR/MMP2/MAPK1/IL1B/COL3A1/BCL2L11/IL10/ERBB2/RAF1/MYC/NFE2L2/CLDN4/PPARA/HSF1/CRP/SPP1/RASSF1/CDK4/MDM2/IL4/CTNNB1/MUC1	51
C0153633	Malignant neoplasm of brain	43/245	294/21671	0.146258503	12.93701236	22.03625948	3.61E-35	1.95E-33	4.77E-34	HSP90AA1/PIK3CG/BCL2/PON1/CASP3/PLAU/PPARG/CHEK1/TNF/TP53/RELA/AKT1/CCND1/MCL1/CYP19A1/VEGFA/HIF1A/CYP2C9/GSTP1/INSR/ICAM1/STAT1/CYP1A1/NR1I3/EGFR/MMP2/EGF/F3/IL2/ERBB2/SERPINE1/MYC/HSPB1/ABCG2/SPP1/RASSF1/E2F1/HK2/CDK4/MET/MDM2/PCNA/CTNNB1	43
C0917798	Cerebral Ischemia	32/245	120/21671	0.266666667	23.58748299	26.53179883	3.68E-35	1.97E-33	4.83E-34	PTGS2/CHRM1/JUN/CASP9/CASP3/PLAU/NOS2/TNF/IL6/TP53/CCL2/RELA/BBC3/MPO/CYCS/MMP9/HIF1A/F2/SELE/ICAM1/MAPK1/RB1/SOD1/IL1B/PLAT/IL10/NFKBIA/IL1A/PARP1/CXCL10/APP/CTNNB1	32
C0153452	Malignant neoplasm of gallbladder	49/245	425/21671	0.115294118	10.19811765	20.47843595	4.84E-35	2.58E-33	6.31E-34	PGR/PTGS2/HSP90AA1/PIK3CG/BCL2/CASP8/ADRA2A/ESR1/NOS2/CDK2/CALM1/TNF/IL6/TP53/AKT1/CDKN1A/EIF6/BBC3/FASLG/VEGFA/MMP9/CCNB1/HIF1A/ESR2/MAPK8/GSTP1/GSTM1/GSTM2/CYP1A1/CYP1B1/EGFR/MMP2/MAPK1/EGF/IL1B/IL10/ERBB2/MYC/IL1A/NFE2L2/CLDN4/CRP/RASSF1/E2F1/ERBB3/HK2/MDM2/CTNNB1/PIM1	49
C2145472	Urothelial Carcinoma	50/245	449/21671	0.111358575	9.850006818	20.26355167	5.02E-35	2.65E-33	6.49E-34	PTGS2/PIK3CG/BCL2/CASP3/BAX/ESR1/NOS2/AR/NOS3/DPP4/CHEK1/KDR/TNF/IL6/TP53/AKT1/CCND1/CDKN1A/CXCL8/FASN/VEGFA/MPO/AHR/MMP9/HIF1A/NFATC1/CA2/ESR2/GSTP1/GSTM1/GSTM2/CYP1B1/EGFR/MMP2/MAPK1/EGF/HSPA5/THBD/ERBB2/ELK1/RAF1/MYC/NFE2L2/CHEK2/RASSF1/ERBB3/MET/CTNNB1/NR3C1/MUC1	50
C0013537	Eclampsia	40/245	241/21671	0.165975104	14.68100601	22.83796574	5.61E-35	2.95E-33	7.20E-34	PTGS1/PTGS2/JUN/NR3C2/ESR1/NOS3/PPARG/KDR/TNF/IL6/TP53/CCL2/RELA/CXCL8/PRKCD/FASLG/VEGFA/MMP9/FOS/HIF1A/IGF2/F2/F10/CYP2C9/INSR/GSTM1/STAT1/MMP2/EGF/IL1B/IL2/THBD/IFNG/IL10/SERPINE1/PRKCB/CRP/RASSF1/IL4/XIAP	40
C0276496	Familial Alzheimer Disease (FAD)	41/245	260/21671	0.157692308	13.94836735	22.46079674	6.59E-35	3.44E-33	8.41E-34	PTGS2/HSP90AA1/PIK3CG/CHRNA7/BCL2/CASP3/BAX/PRKCA/PLAU/MAOB/ESR1/NOS3/PPARG/GSK3B/CALM1/TNF/IL6/TP53/CCL2/AKT1/CCND1/VEGFA/MPO/FOS/IGF2/F2/ACHE/MAPK8/INSR/SLC2A4/SOD1/IL1B/SULT1E1/CTSD/PRKCB/IL1A/PPARA/APP/CTNNB1/BACE1/CRH	41
C0002152	Alloxan Diabetes	31/245	112/21671	0.276785714	24.48254373	26.64291826	1.20E-34	6.11E-33	1.49E-33	PTGS2/ADRA1A/CHRM2/BCL2/CASP3/BAX/PRKCA/NOS2/NOS3/PPARG/TNF/IL6/TP53/RELA/PRKCD/VEGFA/MPO/MMP9/INSR/ICAM1/SLC2A4/CYP1A1/MMP2/SOD1/IL1B/IFNG/NQO1/SERPINE1/CAV1/NCF1/PPARA	31
C0038433	Streptozotocin Diabetes	31/245	112/21671	0.276785714	24.48254373	26.64291826	1.20E-34	6.11E-33	1.49E-33	PTGS2/ADRA1A/CHRM2/BCL2/CASP3/BAX/PRKCA/NOS2/NOS3/PPARG/TNF/IL6/TP53/RELA/PRKCD/VEGFA/MPO/MMP9/INSR/ICAM1/SLC2A4/CYP1A1/MMP2/SOD1/IL1B/IFNG/NQO1/SERPINE1/CAV1/NCF1/PPARA	31
C2937421	Prostatic Hyperplasia	31/245	112/21671	0.276785714	24.48254373	26.64291826	1.20E-34	6.11E-33	1.49E-33	PIK3CG/ADRA1A/BCL2/PON1/BAX/ESR1/AR/DPP4/MAPK14/KDR/TP53/CCL2/AKT1/CXCL8/CYP19A1/VEGFA/MMP9/HIF1A/IGF2/FABP5/ESR2/CYP1A1/EGFR/MMP2/EGF/NQO1/ERBB2/CLDN4/IGFBP3/NPEPPS/PCNA	31
C1720830	Painful Bladder Syndrome	28/245	81/21671	0.345679012	30.57636684	28.51694251	1.69E-34	8.54E-33	2.09E-33	CHRM3/PTGS2/SLC6A4/OPRM1/CASP3/CASP8/TNF/IL6/CCL2/AKT1/VEGFA/MPO/HIF1A/SELE/GSTP1/GSTM2/ICAM1/IL1B/IFNG/BCL2L11/IL10/SERPINE1/PARP1/CXCL11/CXCL2/CXCL10/RUNX2/IL4	28
C0947751	Vascular inflammations	43/245	305/21671	0.140983607	12.47043158	21.5729737	1.79E-34	8.98E-33	2.20E-33	PTGS2/PIK3CG/JUN/NR3C2/ESR1/NOS3/PPARG/DPP4/TNF/IL6/CCL2/AKT1/CXCL8/VEGFA/MPO/AHR/EGLN1/MMP9/FOS/F10/ESR2/PPARD/SELE/VCAM1/ICAM1/NR1I2/MMP2/MAPK1/F3/IL1B/IL2/THBD/IL10/CD40LG/SERPINE1/CAV1/PRKCB/IL1A/NFE2L2/PARP1/CRP/CXCL10/GJB1	43
C0021841	Intestinal Neoplasms	36/245	182/21671	0.197802198	17.49620991	23.89756838	2.17E-34	1.08E-32	2.65E-33	CHRM3/PTGS2/PIK3CG/BCL2/CASP3/BAX/PRKCA/PPARG/CDK2/KDR/IL6/TP53/AKT1/CCND1/CDKN1A/PRKCD/HIF1A/IGF2/PDE10A/GSTM1/EGFR/EGF/HSPA5/IFNG/IL10/ERBB2/MYC/PRKCB/PARP1/CXCL10/SPP1/ERBB3/CDK4/MDM2/IL4/CTNNB1	36
C0023530	Leukopenia	49/245	440/21671	0.111363636	9.850454545	20.0561993	2.56E-34	1.27E-32	3.11E-33	PTGS2/PIK3CG/BCL2/CASP3/CASP8/AKR1B1/ESR1/NOS2/TNF/IL6/TP53/CCL2/MCL1/EIF6/FASN/VEGFA/CYCS/MMP9/F2/CYP2C9/XDH/CYP3A4/SELE/GSTP1/GSTM1/ICAM1/PSMD3/STAT1/CYP1A1/NR1I2/CYP1B1/NR1I3/EGFR/MMP2/F3/IL2/IFNG/NQO1/IL10/ERBB2/CD40LG/ABCG2/PARP1/CXCL2/CRP/CDK4/MET/MDM2/CTNNB1	49
C0033999	Pterygium	38/245	216/21671	0.175925926	15.5611867	22.99859651	3.05E-34	1.50E-32	3.68E-33	PTGS2/PIK3CG/BCL2/JUN/CASP3/PLAU/MAPK14/KDR/TNF/IL6/TP53/MMP1/AKT1/AHSA1/CXCL8/VEGFA/MMP9/FOS/HIF1A/GSTM1/GSTM2/CYP1A1/MMP3/EGFR/MMP2/MAPK1/EGF/COL3A1/MYC/NFE2L2/CLDN4/IGFBP3/MDM2/PCNA/IL4/MMP10/CTNNB1/ALDH3A1	38
C0280313	Squamous cell carcinoma of oropharynx	34/245	155/21671	0.219354839	19.40260698	24.58704748	3.81E-34	1.86E-32	4.55E-33	PGR/PTGS2/BCL2/CASP3/CASP8/KDR/TNF/IL6/TP53/MMP1/AKT1/CCND1/CDKN1A/CXCL8/PRKCD/FASLG/MMP9/HIF1A/ESR2/GSTP1/STAT1/EGFR/MAPK1/HSPA5/IL10/ERBB2/IL1A/E2F1/E2F2/ERBB3/MET/MDM2/CTNNB1/VCP	34
C0024668	Mammary Neoplasms, Experimental	38/245	218/21671	0.174311927	15.41842352	22.87936443	4.40E-34	2.14E-32	5.23E-33	PGR/PTGS2/BCL2/CASP9/CASP3/BAX/CASP8/RXRA/NCOA1/PLAU/ESR1/AR/GSK3B/KDR/TP53/CCND1/MMP9/HIF1A/ESR2/XDH/DIO1/MMP3/EGFR/MMP2/MAPK1/RB1/IL10/ERBB2/ABCG2/NFE2L2/PARP1/PPARA/SPP1/RASA1/CDK4/CASP7/PCNA/XIAP	38
C0242852	Proliferative vitreoretinopathy	33/245	142/21671	0.232394366	20.5559931	25.00080923	4.66E-34	2.25E-32	5.50E-33	PIK3CG/BCL2/CASP3/BAX/PRKCA/GSK3B/CDK2/KDR/TNF/IL6/TP53/CCL2/CCND1/CDKN1A/CXCL8/VEGFA/FOS/F2/F10/NR1I2/EGFR/MMP2/EGF/IL1B/IL2/PLAT/IFNG/IL10/SERPINE1/CAV1/MDM2/PCNA/TYR	33
C0151468	Thyroid Gland Follicular Adenoma	37/245	202/21671	0.183168317	16.20179834	23.21168624	4.98E-34	2.39E-32	5.84E-33	ADRB2/PTGS2/PIK3CG/BCL2/RXRA/ESR1/AR/PPARG/DPP4/KDR/TNF/IL6/TP53/MMP1/CCL2/RELA/AKT1/CCND1/CDKN1A/CXCL8/PRKCD/FASLG/VEGFA/MMP9/HIF1A/ESR2/INSR/DIO1/EGFR/IL1B/ERBB2/CHEK2/CXCL10/RASSF1/E2F1/PCNA/IL4	37
C0030354	Papilloma	41/245	273/21671	0.15018315	13.28415938	21.84148295	5.10E-34	2.43E-32	5.95E-33	PTGS2/PIK3CG/BCL2/CASP3/ESR1/PPARG/IL6/TP53/MMP1/CCL2/AKT1/CCND1/CDKN1A/MCL1/CXCL8/VEGFA/MMP9/HIF1A/ICAM1/EGFR/MAPK1/EGF/RB1/ODC1/PLAT/IFNG/NQO1/ERBB2/CAV1/MYC/IL1A/CHUK/E2F1/IGFBP3/ERBB3/RASA1/CDK4/MDM2/TYR/XIAP/PTGES	41
C0242339	Dyslipidemias	50/245	471/21671	0.106157113	9.389921574	19.68531514	5.16E-34	2.44E-32	5.97E-33	ADRB2/NCOA2/PTGS2/PON1/NR3C2/RXRA/ESR1/AR/NOS3/PPARG/DPP4/GSK3B/TNF/IL6/TP53/CCL2/AKT1/CCND1/CXCL8/FASN/VEGFA/MPO/AHR/MMP9/F2/ESR2/PTPN1/PPARD/XDH/VCAM1/INSR/SLC2A4/NR1I2/SLPI/MMP3/SOD1/ACACA/IL1B/PLAT/IFNG/CTSD/IL10/SERPINE1/CAV1/IL1A/PPARA/CRP/SPP1/IL4/NR3C1	50
C1527390	Neoplasms, Intracranial	34/245	157/21671	0.21656051	19.15544001	24.41394548	6.09E-34	2.86E-32	7.01E-33	PTGS2/PIK3CG/BCL2/PON1/CASP3/ESR1/TP53/CCL2/RELA/AKT1/CCND1/CXCL8/VEGFA/CDK1/MMP9/IGF2/CYP2C9/MAPK8/GSTP1/CYP1B1/EGFR/MMP2/F3/IL2/IFNG/ERBB2/MYC/ABCG2/PPARA/SPP1/CDK4/PCNA/TYR/CTNNB1	34
C0149521	Pancreatitis, Chronic	46/245	379/21671	0.121372032	10.73572775	20.4466303	6.83E-34	3.19E-32	7.81E-33	PTGS2/BCL2/PON1/TGFB1I1/ADH1C/CTRB1/PRSS1/TNF/IL6/TP53/MMP1/CCL2/RELA/CCND1/CDKN1A/CXCL8/FASLG/VEGFA/AHR/HIF1A/NFATC1/GSTP1/GSTM1/GSTM2/ICAM1/CYP1A1/EGFR/EGF/HSPA5/F3/IL1B/COL1A1/IFNG/IL10/ERBB2/CAV1/MYC/DUOX2/IL1A/NFE2L2/CXCL10/SPP1/IL4/MMP10/CTNNB1/MUC1	46
C0011644	Scleroderma	43/245	316/21671	0.136075949	12.03633428	21.13297053	8.29E-34	3.85E-32	9.41E-33	PTGS2/PIK3CG/BCL2/PRKCA/PLAU/ESR1/NOS3/PPARG/MAPK14/TNF/IL6/TP53/MMP1/CCL2/RELA/AKT1/AHSA1/PRKCD/VEGFA/MPO/CYCS/HIF1A/ALOX5/ICAM1/MMP3/EGFR/MAPK1/EGF/IL1B/IL2/COL1A1/IFNG/COL3A1/ACP3/IL10/SERPINE1/CAV1/MYC/PRKCB/IL1A/MET/IL4/BMPR2	43
C0011311	Dengue Fever	45/245	360/21671	0.125	11.05663265	20.57519074	1.01E-33	4.65E-32	1.14E-32	PTGS2/HSP90AA1/PIK3CG/BCL2/ESR1/NOS3/KDR/TNF/IL6/TP53/CCL2/RELA/AKT1/CXCL8/FASN/VEGFA/AHR/MMP9/ESR2/SELE/VCAM1/INSR/EGFR/MMP2/HSPA5/IL1B/MGAM/IL2/PLAT/THBD/IFNG/IL10/ERBB2/CD40LG/RAF1/IL1A/NCF1/NFE2L2/CXCL11/HSF1/CRP/CXCL10/SPP1/IRF1/IL4	45
C0008312	Primary biliary cirrhosis	50/245	478/21671	0.10460251	9.252412262	19.50925083	1.06E-33	4.83E-32	1.18E-32	CHRM3/PTGS2/OPRM1/BCL2/ESR1/NOS2/NOS3/PPARG/MAPK14/TNF/IL6/TP53/RELA/CDKN1A/CXCL8/FASLG/VEGFA/MMP9/HIF1A/FOSL1/ESR2/CYP3A4/VCAM1/GSTM1/GSTM2/ICAM1/PSMD3/STAT1/NR1I2/NR1I3/SLPI/MMP3/MMP2/IL1B/IL2/COL1A1/IFNG/NQO1/IL10/CD40LG/PRKCB/IL1A/ABCG2/NFE2L2/PPARA/CXCL10/CHUK/SPP1/IL4/NR3C1	50
C4733095	HER2-negative breast cancer	34/245	160/21671	0.2125	18.79627551	24.16021303	1.22E-33	5.55E-32	1.36E-32	PGR/NCOA2/HSP90AA1/PIK3CG/NR3C2/PLAU/ESR1/AR/IL6/TP53/AKT1/CCND1/FASN/CYP19A1/VEGFA/TOP2A/MAPK8/EGFR/EGF/GJA1/ERBB2/SERPINE1/RAF1/MYC/PARP1/CRP/RASSF1/E2F1/ERBB3/CDK4/MET/PCNA/XIAP/NR3C1	34
C1563937	Atherogenesis	25/245	59/21671	0.423728814	37.48011069	30.00382483	1.33E-33	6.01E-32	1.47E-32	PTGS2/PON1/LTA4H/ESR1/NOS2/NOS3/PPARG/TNF/IL6/MMP1/CCL2/FASLG/VEGFA/AHR/IGF2/VCAM1/ALOX5/GSTM1/ICAM1/SOD1/PLAT/IFNG/SERPINE1/PARP1/CRP	25
C1847835	VITILIGO-ASSOCIATED MULTIPLE AUTOIMMUNE DISEASE SUSCEPTIBILITY 1 (finding)	42/245	302/21671	0.139072848	12.30141911	21.14882777	2.01E-33	9.03E-32	2.21E-32	ADRB2/PTGS2/PIK3CG/OPRM1/BCL2/MAOB/ESR1/NOS2/PRSS1/PPARG/MAPK14/TNF/IL6/TP53/AHSA1/CXCL8/FASLG/VEGFA/MPO/AHR/ACHE/PPARD/GSTP1/GSTM1/GSTM2/ICAM1/MAPK1/SOD1/IL1B/IL2/IFNG/IL10/IL1A/NFE2L2/PARP1/CXCL11/CXCL10/MDM2/TYR/IL4/CTNNB1/CRH	42
C0031511	Pheochromocytoma	44/245	344/21671	0.127906977	11.31376364	20.61927824	2.07E-33	9.26E-32	2.27E-32	PTGS2/HSP90AA1/PIK3CG/BCL2/CASP3/CASP8/NCOA1/SLC6A2/SLC6A3/MAOB/MAOA/PPARG/MAPK14/GSK3B/KDR/TNF/IL6/TP53/AKT1/CCND1/VEGFA/EGLN1/MMP9/HIF1A/IGF2/MAPK8/INSR/EGFR/EGF/ACACA/IFNG/ERBB2/BIRC5/MYC/IL1A/NFE2L2/PARP1/CRP/RASSF1/RASA1/APP/CRH/GNRH1/NR3C1	44
C0220620	Gastrointestinal Carcinoid Tumor	43/245	323/21671	0.133126935	11.77548493	20.86418551	2.13E-33	9.47E-32	2.32E-32	PIK3CG/BCL2/CASP3/BAX/CASP8/ESR1/PPARG/CDK2/CALM1/KDR/TNF/TP53/MMP1/CCL2/AKT1/CYP19A1/VEGFA/CDK1/MMP9/CCNB1/FOS/IGF2/ESR2/GSTP1/STAT1/SLPI/EGFR/MMP2/EGF/RB1/IL1B/ERBB2/CD40LG/IL1A/SPP1/RUNX2/RASSF1/MDM2/PCNA/XIAP/CTNNB1/GNRHR/VCP	43
C0566602	Primary sclerosing cholangitis	40/245	264/21671	0.151515152	13.40197897	21.67988615	2.38E-33	1.05E-31	2.56E-32	CHRM3/PTGS2/BCL2/CASP3/NOS2/MAPK14/TNF/IL6/TP53/MMP1/AKT1/MCL1/AHSA1/CXCL8/MPO/MMP9/HIF1A/ICAM1/NR1I2/MMP3/EGFR/MMP2/MAPK1/F3/IL1B/IL2/IFNG/BCL2L11/IL10/ERBB2/CD40LG/ELK1/IL1A/NFE2L2/PPARA/SPP1/MET/PTGES/CTNNB1/NR3C1	40
C0014038	Encephalitis	43/245	324/21671	0.132716049	11.73914084	20.82646523	2.44E-33	1.07E-31	2.61E-32	PTGS2/OPRM1/BCL2/MAP2/CASP3/CASP8/NOS2/PPARG/TNF/IL6/TP53/CCL2/RELA/CXCL8/VEGFA/MPO/MMP9/APOD/VCAM1/ALOX5/GSTM1/ICAM1/STAT1/MMP3/IL1B/IL2/PLAT/IFNG/IL10/NFKBIA/CD40LG/IL1A/NFE2L2/CXCL11/CRP/CXCL10/SPP1/APP/IL4/XIAP/GRM5/GRM1/GABBR1	43
C0036220	Kaposi Sarcoma	50/245	488/21671	0.102459016	9.06281365	19.26392363	2.87E-33	1.25E-31	3.06E-32	NCOA2/PTGS2/HSP90AA1/PIK3CG/ADRA1A/BCL2/CASP3/CASP8/SLC6A3/AR/NOS3/PPARG/KDR/TNF/IL6/TP53/AKT1/CCND1/CDKN1A/MCL1/CXCL8/VEGFA/CDK1/MPO/HIF1A/IGF2/MAPK8/SELE/VCAM1/INSR/ICAM1/MMP2/MAPK1/EGF/IL1B/IFNG/IL10/ERBB2/CD40LG/MYC/IL1A/NFE2L2/CXCL10/IRF1/MDM2/PCNA/IL4/CTNNB1/NR3C1/MUC1	50
C0023212	Left-Sided Heart Failure	31/245	123/21671	0.25203252	22.29304795	25.32379866	3.09E-33	1.33E-31	3.25E-32	ADRB2/PTGS1/PTGS2/PIK3CG/PON1/NR3C2/ADRB1/NOS2/NOS3/PPARG/GSK3B/TNF/IL6/TP53/CCL2/CXCL8/PRKCD/FASN/VEGFA/HIF1A/XDH/SOD1/ACACA/IL1B/PLAT/IFNG/SERPINE1/HSPB1/NFE2L2/CXCL2/CRP	31
C0205641	Adenocarcinoma, Basal Cell	31/245	123/21671	0.25203252	22.29304795	25.32379866	3.09E-33	1.33E-31	3.25E-32	PGR/PTGS2/PIK3CG/BCL2/CASP8/PLAU/ESR1/NOS3/PPARG/KDR/TNF/TP53/CCND1/CXCL8/CYP19A1/VEGFA/CA2/ESR2/ALOX5/NR1I2/EGFR/EGF/IL1B/ERBB2/BIRC5/MYC/SPP1/RASSF1/MET/PCNA/CTNNB1	31
C0038358	Gastric ulcer	32/245	136/21671	0.235294118	20.81248499	24.78437173	3.10E-33	1.33E-31	3.25E-32	PTGS1/PTGS2/BCL2/CASP3/PLAU/NOS2/NOS3/PPARG/KDR/TNF/IL6/CXCL8/FASLG/VEGFA/MMP9/HIF1A/CYP2C9/VCAM1/GSTM1/MMP3/MMP2/MAPK1/EGF/SOD1/F3/IL1B/IL2/IFNG/SERPINE1/IL1A/NFE2L2/MET	32
C1368683	Epithelioma	43/245	326/21671	0.13190184	11.66712157	20.75151998	3.18E-33	1.35E-31	3.31E-32	PTGS2/PIK3CG/BCL2/BAX/CASP8/PLAU/ESR1/AR/PPARG/TNF/IL6/TP53/AKT1/CDKN1A/CXCL8/FASN/CYP19A1/VEGFA/MMP9/HIF1A/ALOX5/NR1I3/EGFR/MMP2/EGF/ODC1/F3/IL2/BCL2L11/ERBB2/CAV1/MYC/HSPB1/CXCL11/HSF1/CRP/SPP1/RASSF1/MET/PCNA/IL4/CTNNB1/MUC1	43
C0149871	Deep Vein Thrombosis	38/245	230/21671	0.165217391	14.61398403	22.1956866	3.64E-33	1.54E-31	3.77E-32	PTGS2/BCL2/PLAU/ESR1/AR/NOS3/KDR/TNF/IL6/TP53/MMP1/CCL2/AKT1/CXCL8/PRKCD/FASLG/VEGFA/MMP9/HIF1A/F2/F10/F7/ESR2/CYP2C9/CYP3A4/VCAM1/MMP3/MMP2/F3/IL2/PLAT/THBD/IFNG/IL10/SERPINE1/CRP/SPP1/IL4	38
C0278601	Inflammatory Breast Carcinoma	35/245	183/21671	0.191256831	16.91725215	23.12264922	6.59E-33	2.77E-31	6.78E-32	PGR/PTGS2/PIK3CG/BCL2/BAX/ESR1/CDK2/KDR/TNF/IL6/TP53/MMP1/AKT1/MCL1/CXCL8/VEGFA/AHR/SELE/PPP3CA/CYP1B1/MMP3/EGFR/MMP2/EGF/THBD/COL1A1/IL10/ERBB2/CAV1/MYC/PARP1/ERBB3/XIAP/CTNNB1/MUC1	35
C0235782	Gallbladder Carcinoma	50/245	498/21671	0.100401606	8.88082944	19.02555562	7.63E-33	3.19E-31	7.81E-32	PGR/PTGS2/HSP90AA1/PIK3CG/BCL2/CASP8/ADRA2A/ESR1/NOS2/CDK2/CALM1/KDR/TNF/IL6/TP53/AKT1/CCND1/CDKN1A/EIF6/BBC3/FASLG/VEGFA/MMP9/CCNB1/FOS/HIF1A/ESR2/MAPK8/GSTP1/GSTM1/STAT1/CYP1A1/CYP1B1/EGFR/MMP2/MAPK1/EGF/PLAT/IL10/ERBB2/MYC/NFE2L2/CRP/RASSF1/ERBB3/HK2/PCNA/CTNNB1/PIM1/MUC1	50
C1336076	Sporadic Breast Carcinoma	35/245	184/21671	0.190217391	16.82531056	23.0523502	8.07E-33	3.35E-31	8.20E-32	PGR/BCL2/ESR1/AR/NOS3/PPARG/CDK2/TNF/TP53/PTGER3/CCND1/TEP1/VEGFA/AHR/HIF1A/IGF2/ESR2/ACHE/GSTP1/GSTM1/CYP1A1/EGFR/RB1/IFNG/NFKBIA/ERBB2/CAV1/MYC/PARP1/CHEK2/IRF1/CDK4/MDM2/CTNNB1/NR3C1	35
C0747845	early pregnancy	40/245	273/21671	0.146520147	12.96015549	21.26539751	9.30E-33	3.84E-31	9.41E-32	PGR/NCOA2/PTGS2/PIK3CG/BCL2/ESR1/NOS3/PPARG/KDR/TNF/IL6/TP53/CCL2/CYP19A1/VEGFA/AHR/MMP9/HIF1A/ESR2/GSTM1/CYP1A1/MMP3/EGFR/MMP2/ODC1/GJA1/IL1B/IL2/IFNG/IL10/SERPINE1/PPARA/CRP/MDM2/IL4/MMP10/CTNNB1/CCNA2/CRH/BMPR2	40
C2609414	Acute kidney injury	35/245	185/21671	0.189189189	16.73436293	22.98260165	9.85E-33	4.05E-31	9.90E-32	ADRB2/PTGS2/BCL2/BAX/NOS2/AR/NOS3/PPARG/GSK3B/TNF/IL6/TP53/CCND1/VEGFA/MPO/EGLN1/HIF1A/CYP2C9/XDH/ALOX5/GSTP1/GSTM2/ICAM1/EGFR/EGF/RB1/SOD1/IL1B/THBD/NQO1/IL10/NFE2L2/CRP/SPP1/MET	35
C4552766	Miscarriage	47/245	426/21671	0.110328638	9.758905816	19.52397468	1.02E-32	4.15E-31	1.02E-31	PGR/PIK3CG/PON1/MAP2/BAX/NR3C2/RXRA/ESR1/NOS3/PPARG/KDR/TNF/IL6/TP53/CCL2/EIF6/CXCL8/CYP19A1/VEGFA/AHR/IGF2/F2/ESR2/VCAM1/GSTM1/GSTM2/CYP1A1/CYP1B1/HAS2/EGFR/ODC1/SOD1/F3/IL1B/IL2/THBD/COL1A1/IFNG/IL10/SERPINE1/IL1A/CXCL10/IGFBP3/IL4/CCNA2/NR3C1/MUC1	47
C0036982	Shock, Hemorrhagic	22/245	41/21671	0.536585366	47.46261822	31.84265675	1.15E-32	4.68E-31	1.15E-31	BCL2/CASP3/CASP8/ESR1/NOS2/NOS3/TNF/IL6/RELA/MPO/F2/ESR2/ICAM1/MAPK1/GJA1/IL1B/IFNG/IL10/MYC/IL1A/CXCL2/IL4	22
C0024301	Lymphoma, Follicular	49/245	477/21671	0.102725367	9.086373166	19.09626581	1.20E-32	4.83E-31	1.18E-31	PIK3CG/BCL2/PON1/CASP9/CASP3/BAX/NR3C2/ESR1/NOS2/PRSS1/MAPK14/CHEK1/KDR/TNF/TP53/CCL2/AKT1/CCND1/CDKN1A/MCL1/CXCL8/BBC3/VEGFA/MMP9/CCNB1/ALOX5/GSTP1/GSTM1/STAT1/NR1I3/SLPI/MAPK1/RB1/IL2/IFNG/BCL2L11/IL10/CD40LG/RUNX1T1/MYC/E2F2/RASA1/CDK4/MDM2/PCNA/IL4/PIM1/RXRB/MUC1	49
C0022104	Irritable Bowel Syndrome	47/245	429/21671	0.10955711	9.690661719	19.44131947	1.40E-32	5.63E-31	1.38E-31	SCN5A/PTGS2/PIK3CG/HTR2A/ADRA1A/SLC6A4/BCL2/PON1/CASP3/ADRA2A/SLC6A2/AKR1B1/ESR1/NOS2/NOS3/PRSS1/TNF/IL6/RELA/CXCL8/PRKCD/VEGFA/MPO/MMP9/HIF1A/F2/ESR2/ACHE/XDH/NR1I2/MMP2/SOD1/GJA1/IL1B/IL2/IFNG/IL10/NFKBIA/IL1A/CXCL11/CRP/IL4/XIAP/CRH/GNRH1/NR3C1/MUC1	47
C0205644	Carcinoma, Granular Cell	30/245	116/21671	0.25862069	22.8757917	25.2615915	1.46E-32	5.83E-31	1.43E-31	PGR/PTGS2/BCL2/CASP8/PLAU/ESR1/NOS3/PPARG/KDR/TNF/TP53/CCND1/CXCL8/CYP19A1/VEGFA/CA2/ESR2/ALOX5/NR1I2/EGFR/EGF/IL1B/ERBB2/BIRC5/MYC/SPP1/RASSF1/MET/PCNA/CTNNB1	30
C0014173	Endometrial Hyperplasia	32/245	143/21671	0.223776224	19.79369202	24.11127795	1.79E-32	7.09E-31	1.74E-31	PGR/PTGS2/KCNH2/BCL2/CASP3/NCOA1/ESR1/AR/CDK2/TNF/TP53/MMP1/CCND1/PRKCD/CYP19A1/CCNB1/IGF2/ESR2/INSR/AKR1C3/CYP1A1/MMP2/GJA1/SULT1E1/IL2/NFE2L2/PPARA/RASSF1/CDK4/CTNNB1/GNRH1/GJB1	32
C0002893	Refractory anemias	43/245	340/21671	0.126470588	11.18671068	20.24462656	1.93E-32	7.62E-31	1.86E-31	PIK3CG/BCL2/JUN/RXRA/NCOA1/CTRB1/ESR1/AR/PPARG/CDK2/TNF/IL6/TP53/MMP1/CCL2/CCND1/CXCL8/VEGFA/CDK1/MPO/CYCS/FOS/FOSL1/ACHE/CYP1A2/ALOX5/GSTM1/SLPI/MMP3/MAPK1/RB1/GJA1/IL1B/IL2/IFNG/NQO1/IL10/SERPINE1/IL1A/NCF1/PARP1/CRP/IL4	43
C0205643	Carcinoma, Cribriform	30/245	117/21671	0.256410256	22.68027211	25.14407526	1.95E-32	7.64E-31	1.87E-31	PGR/PTGS2/BCL2/CASP8/PLAU/ESR1/NOS3/PPARG/KDR/TNF/TP53/CCND1/CXCL8/CYP19A1/VEGFA/CA2/ESR2/ALOX5/NR1I2/EGFR/EGF/IL1B/ERBB2/BIRC5/MYC/SPP1/RASSF1/MET/PCNA/CTNNB1	30
C0269102	Endometrioma	40/245	279/21671	0.143369176	12.68144247	20.99978405	2.25E-32	8.78E-31	2.15E-31	PGR/PTGS2/NR3C2/NCOA1/AKR1B1/MAOB/MAOA/ESR1/TNF/IL6/TP53/CCL2/RELA/AKT1/CCND1/CXCL8/CYP19A1/VEGFA/MMP9/FOS/IGF2/ESR2/AKR1C3/ICAM1/SLPI/MMP3/EGFR/MMP2/EGF/IL1B/IL2/IL10/ERBB2/MYC/IL4/XIAP/CTNNB1/GNRHR/CRH/NR3C1	40
C0027859	Acoustic Neuroma	31/245	131/21671	0.236641221	20.93164044	24.46796159	2.66E-32	1.03E-30	2.53E-31	SCN5A/PTGS2/BCL2/CASP8/ESR1/AR/NOS3/TNF/IL6/TP53/AKT1/CCND1/CDKN1A/VEGFA/MMP9/GSTP1/STAT1/EGFR/MMP2/MAPK1/EGF/RB1/ERBB2/CAV1/ABCG2/SPP1/RASSF1/ERBB3/MET/MDM2/PCNA	31
C0740392	Infarction, Middle Cerebral Artery	32/245	145/21671	0.220689655	19.52067558	23.92770827	2.89E-32	1.12E-30	2.73E-31	BCL2/CASP9/CASP3/BAX/PLAU/NOS2/GSK3B/TNF/IL6/MMP1/CCL2/MMP9/FOS/HIF1A/XDH/ALOX5/ICAM1/HAS2/SLPI/MAPK1/SOD1/IL1B/PLAT/NQO1/NFKBIA/SERPINE1/NFE2L2/PARP1/CXCL2/APP/IL4/CRH	32
C2973725	Pulmonary arterial hypertension	46/245	413/21671	0.111380145	9.85191481	19.42195742	3.32E-32	1.27E-30	3.11E-31	ADRB2/PTGS2/HSP90AA1/PIK3CG/SLC6A4/PRKCA/NR3C2/ESR1/NOS2/NOS3/PPARG/CHEK1/KDR/TNF/IL6/TP53/MMP1/CCL2/VEGFA/MPO/MMP9/FOS/HIF1A/FOSL2/VCAM1/ICAM1/STAT1/CYP1B1/SLPI/MAPK1/GJA1/IL2/THBD/COL1A1/IL10/CD40LG/ELK1/CAV1/DUOX2/NFE2L2/SPP1/RUNX2/CTNNB1/PIM1/BMPR2/MUC1	46
C0010823	Cytomegalovirus Infections	48/245	462/21671	0.103896104	9.189928439	19.02755326	3.33E-32	1.27E-30	3.11E-31	PGR/PTGS2/HSP90AA1/ADRA1A/JUN/CASP8/ESR1/NOS3/MAPK14/TNF/IL6/TP53/MMP1/CCL2/RELA/AHSA1/CXCL8/PRKCD/AHR/FOS/TOP2A/SELE/VCAM1/ALOX5/ICAM1/STAT1/IKBKB/MMP3/EGFR/MAPK1/EGF/ODC1/HSPA5/GJA1/IL1B/IL2/IFNG/IL10/IL1A/NFE2L2/CRP/CXCL10/CHUK/E2F1/RASA1/TYR/CTNNB1/VCP	48
C1959583	Myocardial Failure	30/245	119/21671	0.25210084	22.29909106	24.91338328	3.42E-32	1.30E-30	3.18E-31	ADRB2/PTGS1/PTGS2/PIK3CG/PON1/NR3C2/ADRB1/NOS2/NOS3/PPARG/GSK3B/TNF/IL6/TP53/CCL2/CXCL8/FASN/VEGFA/HIF1A/XDH/SOD1/ACACA/IL1B/PLAT/IFNG/SERPINE1/HSPB1/NFE2L2/CXCL2/CRP	30
C0010278	Craniosynostosis	49/245	488/21671	0.100409836	8.881557377	18.83086054	3.51E-32	1.33E-30	3.25E-31	PTGS2/PIK3CG/BCL2/CASP3/BAX/NOS3/DPP4/MAPK14/CALM1/TNF/IL6/MMP1/AKT1/CCND1/AHSA1/CXCL8/AHR/MMP9/KCNMA1/MAPK8/VCAM1/ALOX5/PPP3CA/NR1I2/NR1I3/EGFR/MAPK1/EGF/POR/F3/GJA1/IL1B/IL2/PLAT/IFNG/IL10/NFKBIA/ERBB2/RAF1/CAV1/DUOX2/IL1A/CRP/CXCL10/SPP1/RUNX2/MET/IL4/GJB1	49
C0677898	invasive cancer	32/245	146/21671	0.219178082	19.38697232	23.83729756	3.67E-32	1.38E-30	3.38E-31	PGR/PTGS2/BCL2/MAOA/ESR1/NOS3/TNF/TP53/MMP1/CCL2/AKT1/CCND1/CDKN1A/CXCL8/VEGFA/HIF1A/F2/ACHE/PYGM/GSTM1/ICAM1/EGFR/MMP2/ERBB2/SERPINE1/MYC/SPP1/RASSF1/MET/MDM2/PTGES/CTNNB1	32
C1290884	Inflammatory disorder	45/245	391/21671	0.115089514	10.18001983	19.58791154	3.95E-32	1.48E-30	3.62E-31	ADRB2/PTGS2/HSP90AA1/PIK3CG/MAOB/ESR1/NOS3/PPARG/MAPK14/TNF/IL6/MMP1/CCL2/AKT1/MCL1/AHSA1/CXCL8/CYP19A1/VEGFA/MPO/AHR/HIF1A/ACHE/XDH/SELE/VCAM1/ICAM1/IKBKB/EGFR/MAPK1/IL1B/IL2/IFNG/IL10/CD40LG/IL1A/NFE2L2/CRP/CXCL10/SPP1/IL4/XIAP/PTGES/NR3C1/MUC1	45
C0524909	Hepatitis B, Chronic	46/245	415/21671	0.110843373	9.804435702	19.36541246	4.13E-32	1.54E-30	3.76E-31	PTGS2/PON1/ESR1/NOS2/PPARG/MAPK14/TNF/IL6/TP53/CCL2/EIF6/CXCL8/TEP1/FASLG/VEGFA/MMP9/HIF1A/F2/SELE/GSTP1/GSTM1/GSTM2/STAT1/CYP1A1/MMP3/MMP2/EGF/IL1B/IL2/IFNG/NQO1/COL3A1/IL10/NFKBIA/IL1A/PPARA/CRP/CXCL10/SPP1/IRF1/PCOLCE/MDM2/IL4/XIAP/CTNNB1/NR3C1	46
C0038436	Post-Traumatic Stress Disorder	46/245	418/21671	0.110047847	9.734068939	19.28131203	5.70E-32	2.11E-30	5.17E-31	ADRB2/PTGS2/HSP90AA1/DRD1/HTR2A/SLC6A4/OPRM1/BCL2/PON1/CASP9/BAX/PRKCA/NR3C2/SLC6A3/MAOA/ESR1/CALM1/TNF/IL6/TP53/CCL2/HIF1A/VCAM1/ICAM1/MAPK1/POR/SOD1/HSPA5/IL1B/IL2/IFNG/ACP3/IL10/PARP1/PPARA/CRP/CDK4/MET/MDM2/IL4/XIAP/CTNNB1/GRM5/CRH/NR3C1/MUC1	46
C0334037	Intestinal metaplasia	39/245	266/21671	0.146616541	12.96868191	21.00252328	5.88E-32	2.17E-30	5.30E-31	PTGS2/KCNH2/ADRA1B/BCL2/TNF/IL6/TP53/MMP1/CCND1/CDKN1A/CXCL8/FASLG/VEGFA/MPO/AHR/MMP9/CYP3A4/GSTP1/GSTM1/EGFR/MAPK1/EGF/RB1/ODC1/HSPA5/F3/IL1B/NQO1/IL10/ERBB2/IL1A/SPP1/RASSF1/IGFBP3/MET/MDM2/IL4/CTNNB1/MUC1	39
C1153706	Endometrial adenocarcinoma	36/245	212/21671	0.169811321	15.02033115	21.93630166	6.92E-32	2.54E-30	6.21E-31	PGR/PTGS2/BCL2/BAX/ESR1/AR/TNF/IL6/TP53/AKT1/CCND1/CDKN1A/FASN/CYP19A1/VEGFA/MMP9/HIF1A/IGF2/CA2/ESR2/PPARD/INSR/AKR1C3/EGFR/MAPK1/IFNG/CTSD/ERBB2/PARP1/CLDN4/RASSF1/IRF1/HK2/CDK4/MDM2/PCNA	36
C0266929	Chronic Periodontitis	40/245	287/21671	0.139372822	12.32795278	20.65807516	7.04E-32	2.57E-30	6.28E-31	PTGS2/PIK3CG/CASP3/CASP8/ESR1/NOS2/NOS3/PPARG/KDR/TNF/IL6/MMP1/CCL2/CXCL8/VEGFA/MPO/MMP9/HIF1A/ESR2/SELE/VCAM1/ICAM1/NR1I2/MMP3/EGFR/MMP2/EGF/ACACA/IL1B/IL2/COL1A1/IFNG/CTSD/BCL2L11/IL10/SERPINE1/IL1A/CRP/NPEPPS/IL4	40
C0205642	Adenocarcinoma, Oxyphilic	31/245	135/21671	0.22962963	20.31144369	24.06805818	7.36E-32	2.67E-30	6.54E-31	PGR/PTGS2/BCL2/CASP8/PLAU/ESR1/AR/NOS3/PPARG/KDR/TNF/TP53/CCND1/CXCL8/CYP19A1/VEGFA/CA2/ESR2/ALOX5/NR1I2/EGFR/EGF/IL1B/ERBB2/BIRC5/MYC/SPP1/RASSF1/MET/PCNA/CTNNB1	31
C0238462	Medullary carcinoma of thyroid	42/245	330/21671	0.127272727	11.25766234	20.07890077	8.36E-32	3.02E-30	7.39E-31	PTGS1/PTGS2/HSP90AA1/PIK3CG/BCL2/JUN/CASP3/ESR1/NOS2/AR/PPARG/DPP4/GSK3B/KDR/TP53/AKT1/CCND1/CDKN1A/VEGFA/FOS/HIF1A/ESR2/CYP1A2/GSTP1/PPP3CA/ICAM1/EGFR/MAPK1/EGF/HSPA5/IL1B/IL2/ERBB2/RAF1/ABCG2/SPP1/HK2/MET/MDM2/PCNA/CTNNB1/CRH	42
C0334463	Malignant Fibrous Histiocytoma	32/245	150/21671	0.213333333	18.86998639	23.48445982	9.31E-32	3.35E-30	8.19E-31	PTGS2/PIK3CG/CASP8/PLAU/NOS2/AR/MAPK14/TNF/TP53/CCL2/AKT1/AHSA1/PRKCD/HIF1A/IGF2/FOSL1/STAT1/SLPI/EGFR/MAPK1/EGF/RB1/IL1B/COL1A1/SERPINE1/HSPB1/IL1A/RASSF1/CDK4/MET/MDM2/CTNNB1	32
C0699949	airway disease	35/245	198/21671	0.176767677	15.63564214	22.12279334	1.19E-31	4.27E-30	1.04E-30	ADRB2/PTGS2/HSP90AA1/PRKCA/AKR1B1/ADRB1/PPARG/TNF/IL6/MMP1/CCL2/RELA/CXCL8/VEGFA/AHR/ICAM1/HAS2/SLPI/EGFR/EGF/SOD1/GJA1/IL1B/IL2/IFNG/IL10/CAV1/PRKCB/IL1A/NFE2L2/CXCL10/SPP1/PCNA/IL4/CTNNB1	35
C0677607	Hashimoto Disease	42/245	335/21671	0.125373134	11.08963753	19.90139016	1.57E-31	5.57E-30	1.36E-30	PTGS2/PIK3CG/SLC6A4/BCL2/CASP3/CASP8/NR3C2/MAOB/ESR1/PPARG/DPP4/TNF/IL6/TP53/CCND1/CYP19A1/FASLG/VEGFA/MMP9/HIF1A/ESR2/ICAM1/STAT1/MMP3/MAPK1/F3/GJA1/IL1B/PLAT/COL1A1/IFNG/IL10/NFKBIA/ERBB2/CAV1/MYC/IL1A/CXCL11/CXCL10/SPP1/PCNA/IL4	42
C1176475	Ductal Carcinoma	39/245	273/21671	0.142857143	12.6361516	20.68931207	1.64E-31	5.81E-30	1.42E-30	PGR/PTGS2/HSP90AA1/PIK3CG/BCL2/CASP3/ESR1/NOS2/AR/NOS3/IL6/TP53/AKT1/CCND1/CXCL8/VEGFA/HIF1A/ESR2/MAPK8/SELE/GSTP1/PPP3CA/AKR1C3/EGFR/MMP2/NQO1/IL10/ERBB2/SERPINE1/CAV1/MYC/RASSF1/IGFBP3/ERBB3/RASA1/CDK4/PCNA/CTNNB1/MUC1	39
C1961112	Heart Decompensation	29/245	113/21671	0.256637168	22.70034315	24.73110589	2.15E-31	7.56E-30	1.85E-30	PTGS1/PTGS2/PIK3CG/PON1/NR3C2/ADRB1/NOS2/NOS3/PPARG/GSK3B/TNF/IL6/TP53/CCL2/CXCL8/FASN/VEGFA/HIF1A/XDH/SOD1/ACACA/IL1B/PLAT/IFNG/SERPINE1/HSPB1/NFE2L2/CXCL2/CRP	29
C0341858	Endometriosis of uterus	32/245	154/21671	0.207792208	18.37985688	23.14502444	2.30E-31	8.05E-30	1.97E-30	PGR/PTGS2/PIK3CG/BCL2/ESR1/NOS3/CDK2/TNF/IL6/MMP1/CCL2/RELA/AKT1/CXCL8/CYP19A1/VEGFA/MMP9/ALOX5/GSTM1/GSTM2/CYP1A1/MMP2/MAPK1/F3/IL1B/IFNG/IL10/NFE2L2/SPP1/MET/CTNNB1/CRH	32
C0162810	Cicatrix, Hypertrophic	34/245	185/21671	0.183783784	16.25623828	22.28422266	2.31E-31	8.05E-30	1.97E-30	ADRB2/PTGS2/PIK3CG/BCL2/CASP3/TGFB1I1/PLAU/NOS3/PPARG/TNF/IL6/TP53/MMP1/AKT1/CCND1/CDKN1A/EIF6/CXCL8/VEGFA/MMP9/HIF1A/NR1I2/MMP2/EGF/IL1B/COL1A1/IFNG/COL3A1/IL10/SERPINE1/CXCL10/IGFBP3/PCNA/IL4	34
C0042029	Urinary tract infection	36/245	219/21671	0.164383562	14.54022924	21.53555795	2.32E-31	8.06E-30	1.97E-30	CHRM3/PTGS1/PTGS2/BCL2/NR3C2/PLAU/ESR1/NOS2/AR/DPP4/MAPK14/TNF/IL6/MMP1/CCL2/AHSA1/CXCL8/VEGFA/MPO/MMP9/HIF1A/TOP2A/KCNMA1/SELE/INSR/ICAM1/SLPI/EGFR/MAPK1/SOD1/IL1B/IL10/IL1A/CRP/CXCL10/NPEPPS	36
C0553723	Squamous cell carcinoma of skin	47/245	458/21671	0.102620087	9.077060868	18.68215609	2.76E-31	9.54E-30	2.33E-30	PTGS2/PIK3CG/ADRA1A/BCL2/BAX/SLC6A2/ESR1/NOS2/AR/PPARG/TNF/IL6/TP53/MMP1/RELA/AKT1/CCND1/MCL1/VEGFA/AHR/MMP9/HIF1A/ESR2/PPARD/MAPK8/CYP3A4/AKR1C3/STAT1/EGFR/MAPK1/EGF/ODC1/IL1B/PLAT/IL10/ERBB2/RAF1/MYC/NFE2L2/HSF1/IGFBP3/RASA1/TYR/XIAP/CTNNB1/VCP/NR3C1	47
C0027962	Melanocytic nevus	40/245	297/21671	0.134680135	11.9128702	20.24959116	2.79E-31	9.59E-30	2.35E-30	ADRB2/PTGS2/HSP90AA1/CHRNA7/BCL2/MAP2/MAOA/NOS2/PPARG/TP53/MMP1/AKT1/CCND1/CDKN1A/CXCL8/MMP9/HIF1A/IGF2/ESR2/ICAM1/EGFR/MAPK1/IL1B/NQO1/COL3A1/CTSD/IL10/ERBB2/RAF1/MYC/PRKCB/HSPB1/ABCG2/NFE2L2/PARP1/RASSF1/CDK4/PCNA/TYR/CTNNB1	40
C0017154	Gastritis, Atrophic	35/245	203/21671	0.172413793	15.2505278	21.81348838	2.96E-31	1.01E-29	2.48E-30	PTGS2/PIK3CG/BCL2/CASP3/PRKCA/NOS2/KDR/TNF/IL6/TP53/CCL2/AKT1/CXCL8/FASLG/VEGFA/MPO/AHR/MMP9/CYP3A4/GSTP1/GSTM1/EGFR/EGF/ODC1/ACACA/IL1B/IL2/IFNG/IL10/PRKCB/IL1A/CRP/SPP1/CTNNB1/MUC1	35
C0079772	T-Cell Lymphoma	48/245	485/21671	0.098969072	8.7541174	18.46803568	3.14E-31	1.07E-29	2.62E-30	HSP90AA1/PIK3CG/OPRM1/BCL2/PON1/NOS2/AR/PPARG/DPP4/KDR/TNF/IL6/TP53/AKT1/CCND1/MCL1/PRKCD/FASLG/VEGFA/HIF1A/NFATC1/ESR2/CDK7/MAPK8/CYP1A1/NR1I3/IKBKB/SLPI/EGFR/RB1/IL1B/IL2/IFNG/BCL2L11/IL10/CD40LG/CAV1/MYC/IL1A/NFE2L2/CXCL10/RASSF1/CDK4/MET/IL4/CTNNB1/PIM1/MUC1	48
C0022116	Ischemia	28/245	103/21671	0.27184466	24.04549237	25.06926573	4.01E-31	1.36E-29	3.32E-30	SCN5A/PTGS2/BCL2/PON1/BAX/PRKCA/AKR1B1/PLAU/NOS3/PPARG/IL6/TP53/CCL2/MPO/CYCS/MMP9/HIF1A/XDH/SELE/MMP2/SOD1/GJA1/PLAT/THBD/IL10/CRP/PCNA/PTGES	28
C2986665	Early-Stage Breast Carcinoma	31/245	142/21671	0.218309859	19.31017534	23.40812856	4.03E-31	1.36E-29	3.32E-30	PGR/PTGS2/BCL2/ESR1/AR/CDK2/IL6/TP53/MMP1/CCL2/AKT1/CCND1/FASN/CYP19A1/VEGFA/MPO/TOP2A/ESR2/GSTP1/EGFR/IFNG/ERBB2/HSPB1/CHEK2/CRP/RASSF1/IGFBP3/CDK4/MDM2/NR3C1/MUC1	31
C0206180	Ki-1+ Anaplastic Large Cell Lymphoma	40/245	300/21671	0.133333333	11.7937415	20.13085244	4.17E-31	1.40E-29	3.43E-30	HSP90AA1/PIK3CG/BCL2/JUN/CASP3/BAX/CASP8/NOS2/PRSS1/DPP4/MAPK14/TNF/IL6/TP53/AKT1/CCND1/CDKN1A/MCL1/FASLG/VEGFA/AHR/FOS/NFATC1/MAPK8/INSR/ICAM1/STAT1/SLPI/EGFR/MAPK1/RB1/IL2/IFNG/BCL2L11/IL10/RAF1/MYC/E2F2/CTNNB1/MUC1	40
C0079773	Lymphoma, T-Cell, Cutaneous	43/245	367/21671	0.117166213	10.36371017	19.34605267	4.96E-31	1.66E-29	4.06E-30	PTGS2/HSP90AA1/PIK3CG/OPRM1/BCL2/JUN/CASP9/CASP3/BAX/NCOA1/DPP4/CDK2/TNF/IL6/TP53/AKT1/CCND1/MCL1/CXCL8/BBC3/FASLG/VEGFA/FOS/FOSL2/NFATC1/GSTM1/STAT1/IKBKB/RB1/IL1B/IL2/IFNG/IL10/BIRC5/CD40LG/MYC/IL1A/CXCL10/MDM2/IL4/CTNNB1/PIM1/MUC1	43
C0206754	Neuroendocrine Tumors	48/245	491/21671	0.097759674	8.647142441	18.32816118	5.54E-31	1.84E-29	4.51E-30	PGR/HSP90AA1/PIK3CG/HTR2A/BCL2/CASP3/BAX/SLC6A2/MAOA/ESR1/DPP4/TNF/IL6/TP53/AKT1/CCND1/CXCL8/VEGFA/IGF2/ESR2/SLPI/EGFR/MAPK1/EGF/ODC1/F3/IL1B/IL2/BCL2L11/ERBB2/CD40LG/RAF1/CAV1/MYC/IL1A/PARP1/CHEK2/CLDN4/RASSF1/E2F1/CDK4/MET/MDM2/XIAP/ADCY2/CTNNB1/CRH/MUC1	48
C0409959	Osteoarthritis, Knee	43/245	368/21671	0.116847826	10.33554791	19.31458075	5.57E-31	1.84E-29	4.51E-30	CHRM3/PTGS2/PIK3CG/BCL2/PON1/BAX/PLAU/ESR1/AR/CDK2/CALM1/TNF/IL6/TP53/MMP1/CCL2/RELA/CCND1/CXCL8/FASLG/VEGFA/MMP9/HIF1A/ESR2/MAPK8/GSTM1/NR1I2/MMP3/MMP2/EGF/IL1B/IL10/SERPINE1/IL1A/PPARA/CRP/CXCL10/SPP1/RUNX2/CDK4/IL4/PTGES/CTNNB1	43
C0595921	Intraocular pressure disorder	40/245	304/21671	0.131578947	11.63856069	19.97514036	7.08E-31	2.34E-29	5.72E-30	ADRB2/CHRM3/PTGS1/PTGS2/PIK3CG/HTR2A/TGFB1I1/SLC6A2/AKR1B1/NOS2/NOS3/MAPK14/TNF/IL6/MMP1/CCL2/AHSA1/CXCL8/CYP19A1/VEGFA/MMP9/HIF1A/CA2/ESR2/CACNA2D1/MAPK8/CYP1B1/NR1I3/MMP3/MMP2/MAPK1/IL1B/RUNX1T1/CAV1/NFE2L2/CHEK2/CRP/SPP1/CTNNB1/NR3C1	40
C0279671	Cervical Squamous Cell Carcinoma	43/245	371/21671	0.115902965	10.25197206	19.22088645	7.84E-31	2.57E-29	6.30E-30	PGR/PIK3CG/BCL2/JUN/CASP3/CASP8/ESR1/MAPK14/TNF/IL6/TP53/AKT1/CCND1/AHSA1/CXCL8/PRKCD/VEGFA/MPO/MMP9/HIF1A/CA2/SELE/GSTM1/STAT1/EGFR/MMP2/MAPK1/F3/IFNG/NQO1/CTSD/IL10/ERBB2/MYC/IL1A/NFE2L2/SPP1/RASSF1/ERBB3/MET/MDM2/PCNA/CTNNB1	43
C0042900	Vitiligo	44/245	395/21671	0.111392405	9.852999225	18.98829327	8.34E-31	2.73E-29	6.67E-30	ADRB2/PTGS2/PIK3CG/OPRM1/BCL2/MAOB/ESR1/NOS2/PRSS1/PPARG/MAPK14/TNF/IL6/TP53/AHSA1/CXCL8/FASLG/VEGFA/MPO/AHR/ACHE/PPARD/GSTP1/PPP3CA/GSTM1/GSTM2/ICAM1/MAPK1/SOD1/IL1B/IL2/IFNG/IL10/IL1A/NFE2L2/PARP1/CXCL11/CXCL10/CASP7/MDM2/TYR/IL4/CTNNB1/CRH	44
C0033770	Prune Belly Syndrome	26/245	83/21671	0.313253012	27.70818785	26.06869022	8.61E-31	2.80E-29	6.85E-30	CHRM3/PTGS2/SLC6A4/OPRM1/CASP3/CASP8/TNF/IL6/CCL2/AKT1/VEGFA/MPO/HIF1A/SELE/GSTP1/GSTM2/ICAM1/IL1B/IFNG/BCL2L11/IL10/SERPINE1/PARP1/CXCL2/RUNX2/IL4	26
C0027059	Myocarditis	39/245	285/21671	0.136842105	12.10410311	20.17823067	8.89E-31	2.88E-29	7.04E-30	ADRB2/PTGS2/CASP3/PRKCA/ADRB1/ESR1/NOS2/MAPK14/TNF/IL6/CCL2/AKT1/AHSA1/CXCL8/FASLG/MMP9/ESR2/MAPK8/NR1I2/NR1I3/MMP2/MAPK1/SOD1/F3/GJA1/IL1B/IFNG/IL10/PRKCB/HSPB1/IL1A/NFE2L2/PPARA/CRP/CXCL10/SPP1/RASSF1/IRF1/IL4	39
C1969372	Tubulointerstitial fibrosis	41/245	328/21671	0.125	11.05663265	19.62473151	9.86E-31	3.18E-29	7.77E-30	PIK3CG/BCL2/NR3C2/NOS3/PPARG/MAPK14/GSK3B/TNF/IL6/TP53/CCL2/AKT1/CDKN1A/AHSA1/CXCL8/VEGFA/MMP9/HIF1A/F10/MAPK8/ICAM1/STAT1/NR1I2/EGFR/MMP2/MAPK1/IL1B/PLAT/COL1A1/SERPINE1/CAV1/MYC/HSPB1/IL1A/NFE2L2/PPARA/SPP1/MDM2/IL4/CTNNB1/MUC1	41
C1519346	Skin Carcinogenesis	34/245	194/21671	0.175257732	15.5020829	21.69633546	1.25E-30	4.01E-29	9.81E-30	PTGS2/BCL2/JUN/CASP3/PRKCA/LTA4H/AR/PPARG/CDK2/TNF/TP53/AKT1/CCND1/VEGFA/AHR/MMP9/FOS/HIF1A/INSR/STAT1/EGFR/ODC1/ACACA/PLAT/NQO1/ERBB2/IL1A/NFE2L2/PARP1/CHEK2/CHUK/ERBB3/CDK4/CTNNB1	34
C0205645	Adenocarcinoma, Tubular	30/245	133/21671	0.22556391	19.95181832	23.44314999	1.33E-30	4.25E-29	1.04E-29	PGR/PTGS2/BCL2/CASP8/PLAU/ESR1/NOS3/PPARG/KDR/TNF/TP53/CCND1/CXCL8/CYP19A1/VEGFA/CA2/ESR2/ALOX5/NR1I2/EGFR/EGF/IL1B/ERBB2/BIRC5/MYC/SPP1/RASSF1/MET/PCNA/CTNNB1	30
C1708349	Hereditary Diffuse Gastric Cancer	40/245	312/21671	0.128205128	11.34013605	19.67229552	2.00E-30	6.35E-29	1.55E-29	ADRB2/PTGS2/JUN/CASP8/PLAU/ADRB1/NOS3/PPARG/TNF/IL6/TP53/CCND1/CDKN1A/CXCL8/AHR/CA2/MAPK8/ALOX5/GSTP1/AKR1C3/EGFR/MAPK1/IL1B/THBD/ERBB2/BIRC5/SERPINE1/CAV1/MYC/PRKCB/HSPB1/CHEK2/IGFBP3/IRF1/CDK4/MET/MMP10/CTNNB1/RXRB/MUC1	40
C0041956	Ureteral obstruction	42/245	359/21671	0.116991643	10.348269	19.09889623	2.76E-30	8.74E-29	2.14E-29	PTGS2/PIK3CG/CASP3/NR3C2/ESR1/NOS2/NOS3/DPP4/MAPK14/KDR/TNF/IL6/TP53/CCL2/RELA/AKT1/AHSA1/VEGFA/MMP9/HIF1A/F10/MAPK8/VCAM1/ALOX5/NR1I2/EGFR/MAPK1/EGF/IL1B/COL1A1/IFNG/COL3A1/IL10/SERPINE1/RAF1/IL1A/NFE2L2/CXCL11/PCNA/IL4/PTGES/CTNNB1	42
C0220645	Childhood Soft Tissue Sarcoma	32/245	166/21671	0.192771084	17.05119253	22.19900822	2.96E-30	9.33E-29	2.28E-29	BCL2/CASP9/CASP3/GSK3B/KDR/TNF/TP53/MMP1/CCL2/AKT1/VEGFA/AHR/MMP9/HIF1A/IGF2/CYP3A4/SELE/EGFR/F3/THBD/ERBB2/SERPINE1/RAF1/PARP1/CRP/SPP1/RASSF1/CDK4/MET/MDM2/XIAP/CTNNB1	32
C0162820	Dermatitis, Allergic Contact	31/245	151/21671	0.205298013	18.15923773	22.62597375	3.11E-30	9.77E-29	2.39E-29	ADRA1A/BCL2/CASP8/PPARG/MAPK14/TNF/IL6/CCL2/AHSA1/VEGFA/MMP9/HIF1A/SELE/CYP1A1/MMP3/EGFR/MAPK1/IL1B/IL2/PLAT/IFNG/IL10/IL1A/NFE2L2/CXCL11/CXCL2/PPARA/CXCL10/SPP1/IL4/PIM1	31
C1658953	tumor vasculature	34/245	200/21671	0.17	15.03702041	21.32582007	3.66E-30	1.15E-28	2.80E-29	PTGS2/BCL2/CASP3/PLAU/NOS3/CHEK1/KDR/TNF/IL6/AKT1/CCND1/CXCL8/FASN/VEGFA/MMP9/HIF1A/SELE/VCAM1/ICAM1/NR1I3/SLPI/EGFR/MMP2/MAPK1/F3/IL2/THBD/SERPINE1/ABCG2/NFE2L2/CXCL10/MET/MDM2/IL4	34
C0494463	Alzheimer Disease, Late Onset	43/245	385/21671	0.111688312	9.879173072	18.79740093	3.73E-30	1.16E-28	2.84E-29	DRD1/HTR2A/SLC6A4/CHRNA7/BCL2/PON1/CASP3/BAX/NR3C2/PLAU/MAOB/MAOA/ESR1/NOS3/PPARG/GSK3B/CALM1/TNF/IL6/CCL2/VEGFA/CDK1/MPO/IGF2/APOD/F2/ACHE/ALOX5/GSTP1/INSR/GSTM1/SLC2A4/IL1B/NQO1/CTSD/IL10/CAV1/PPARA/APP/CASP7/BACE1/CRH/VCP	43
C0026277	Mixed Salivary Gland Tumor	33/245	185/21671	0.178378378	15.77811362	21.58584367	5.19E-30	1.61E-28	3.93E-29	PTGS2/BCL2/CASP3/BAX/CASP8/NCOA1/NOS2/AR/KDR/IL6/TP53/CCND1/FASN/VEGFA/MMP9/HIF1A/CA2/EGFR/MMP2/EGF/NQO1/IL10/ERBB2/HSPB1/NFE2L2/RASSF1/CDK4/MDM2/PCNA/XIAP/CTNNB1/CCNA2/ALDH3A1	33
C0279530	Malignant Bone Neoplasm	29/245	125/21671	0.232	20.5211102	23.40551166	5.38E-30	1.66E-28	4.06E-29	CHRM3/PTGS2/PIK3CG/OPRM1/CASP3/PRKCA/PLAU/ESR1/KDR/TNF/IL6/TP53/VEGFA/MMP9/STAT1/EGFR/MMP2/MAPK1/SOD1/GJA1/IL1B/BCL2L11/IL10/PRKCB/SPP1/RUNX2/GRM5/CRH/GRM1	29
C1292753	Primary Effusion Lymphoma	32/245	169/21671	0.189349112	16.74850863	21.97785501	5.42E-30	1.66E-28	4.07E-29	PTGS2/ADRA1A/BCL2/CASP3/CASP8/LTA4H/MAPK14/GSK3B/TNF/IL6/TP53/AKT1/MCL1/AHSA1/BBC3/VEGFA/CDK1/HIF1A/F10/ICAM1/MAPK1/IL1B/CTSD/IL10/BIRC5/MYC/ABCG2/NFE2L2/MET/MDM2/PCNA/CTNNB1	32
C0003486	Aortic Aneurysm	38/245	278/21671	0.136690647	12.09070621	19.90158661	5.58E-30	1.71E-28	4.18E-29	PTGS2/ESR1/AR/NOS3/PPARG/MAPK14/TNF/IL6/TP53/MMP1/CCL2/AKT1/CXCL8/VEGFA/MPO/MMP9/HIF1A/F10/MAPK8/ALOX5/SLPI/MMP3/MMP2/MAPK1/EGF/IL1B/IL2/COL1A1/IFNG/COL3A1/IL10/ERBB2/SERPINE1/CRP/SPP1/RASA1/IL4/CTNNB1	38
C0235527	Heart Failure, Right-Sided	31/245	154/21671	0.201298701	17.80548635	22.38012632	5.96E-30	1.82E-28	4.45E-29	PTGS1/PTGS2/PIK3CG/PON1/NR3C2/ADRB1/NOS2/NOS3/PPARG/GSK3B/TNF/IL6/TP53/CCL2/CXCL8/FASN/VEGFA/HIF1A/XDH/MMP2/SOD1/ACACA/IL1B/PLAT/IFNG/SERPINE1/HSPB1/NFE2L2/CXCL2/CRP/BMPR2	31
C0023524	Leukoencephalopathy, Progressive Multifocal	36/245	240/21671	0.15	13.26795918	20.43613075	6.80E-30	2.03E-28	4.97E-29	HTR2A/BCL2/CASP9/CASP3/CASP8/RXRA/PLAU/PPARG/MAPK14/TNF/TP53/CCL2/RELA/AKT1/CCND1/AHSA1/CXCL8/PRKCD/VEGFA/MMP9/HIF1A/NFATC1/ESR2/STAT1/MAPK1/EGF/IL1B/THBD/IFNG/RUNX1T1/PARP1/CXCL10/CDK4/APP/MDM2/PCNA	36
C4525297	Stage 0 Gallbladder Cancer AJCC v8	42/245	367/21671	0.114441417	10.12269366	18.8480964	6.84E-30	2.03E-28	4.97E-29	PGR/PTGS2/HSP90AA1/PIK3CG/BCL2/CASP8/ADRA2A/ESR1/NOS2/CDK2/CALM1/TNF/IL6/TP53/AKT1/CDKN1A/EIF6/BBC3/FASLG/VEGFA/MMP9/CCNB1/HIF1A/MAPK8/GSTP1/GSTM1/CYP1A1/CYP1B1/EGFR/MMP2/MAPK1/EGF/IL10/ERBB2/MYC/NFE2L2/CRP/RASSF1/ERBB3/HK2/CTNNB1/PIM1	42
C4525300	Stage IIA Gallbladder Cancer AJCC v8	42/245	367/21671	0.114441417	10.12269366	18.8480964	6.84E-30	2.03E-28	4.97E-29	PGR/PTGS2/HSP90AA1/PIK3CG/BCL2/CASP8/ADRA2A/ESR1/NOS2/CDK2/CALM1/TNF/IL6/TP53/AKT1/CDKN1A/EIF6/BBC3/FASLG/VEGFA/MMP9/CCNB1/HIF1A/MAPK8/GSTP1/GSTM1/CYP1A1/CYP1B1/EGFR/MMP2/MAPK1/EGF/IL10/ERBB2/MYC/NFE2L2/CRP/RASSF1/ERBB3/HK2/CTNNB1/PIM1	42
C4525301	Stage IIB Gallbladder Cancer AJCC v8	42/245	367/21671	0.114441417	10.12269366	18.8480964	6.84E-30	2.03E-28	4.97E-29	PGR/PTGS2/HSP90AA1/PIK3CG/BCL2/CASP8/ADRA2A/ESR1/NOS2/CDK2/CALM1/TNF/IL6/TP53/AKT1/CDKN1A/EIF6/BBC3/FASLG/VEGFA/MMP9/CCNB1/HIF1A/MAPK8/GSTP1/GSTM1/CYP1A1/CYP1B1/EGFR/MMP2/MAPK1/EGF/IL10/ERBB2/MYC/NFE2L2/CRP/RASSF1/ERBB3/HK2/CTNNB1/PIM1	42
C4525302	Stage III Gallbladder Cancer AJCC v8	42/245	367/21671	0.114441417	10.12269366	18.8480964	6.84E-30	2.03E-28	4.97E-29	PGR/PTGS2/HSP90AA1/PIK3CG/BCL2/CASP8/ADRA2A/ESR1/NOS2/CDK2/CALM1/TNF/IL6/TP53/AKT1/CDKN1A/EIF6/BBC3/FASLG/VEGFA/MMP9/CCNB1/HIF1A/MAPK8/GSTP1/GSTM1/CYP1A1/CYP1B1/EGFR/MMP2/MAPK1/EGF/IL10/ERBB2/MYC/NFE2L2/CRP/RASSF1/ERBB3/HK2/CTNNB1/PIM1	42
C4525305	Stage IV Gallbladder Cancer AJCC v8	42/245	367/21671	0.114441417	10.12269366	18.8480964	6.84E-30	2.03E-28	4.97E-29	PGR/PTGS2/HSP90AA1/PIK3CG/BCL2/CASP8/ADRA2A/ESR1/NOS2/CDK2/CALM1/TNF/IL6/TP53/AKT1/CDKN1A/EIF6/BBC3/FASLG/VEGFA/MMP9/CCNB1/HIF1A/MAPK8/GSTP1/GSTM1/CYP1A1/CYP1B1/EGFR/MMP2/MAPK1/EGF/IL10/ERBB2/MYC/NFE2L2/CRP/RASSF1/ERBB3/HK2/CTNNB1/PIM1	42
C0206686	Adrenocortical carcinoma	38/245	281/21671	0.135231317	11.96162394	19.77719127	8.41E-30	2.49E-28	6.09E-29	PGR/HSP90AA1/PRKACA/CASP3/NCOA1/AKR1B1/ESR1/AR/PPARG/MAPK14/TNF/TP53/AKT1/CCND1/CDKN1A/AHSA1/CXCL8/CYP19A1/IGF2/TOP2A/ESR2/AKR1C3/EGFR/MAPK1/EGF/RB1/HSPA5/ACACA/ABCG2/CXCL10/SPP1/RASSF1/E2F1/CDK4/MET/PCNA/XIAP/CTNNB1	38
C0024809	Marijuana Abuse	31/245	156/21671	0.198717949	17.57721088	22.2200501	9.13E-30	2.69E-28	6.58E-29	CHRM3/PTGS2/ADRA1A/SLC6A4/CHRNA7/CASP9/CASP3/CASP8/SLC6A3/AKR1B1/MAOA/ESR1/MAPK14/CALM1/TNF/TP53/CCL2/AKT1/CXCL8/CYP1A2/CYP2C9/NR1I2/EGFR/POR/IL1B/SULT1E1/IL10/CRP/CXCL10/APP/CHRM5	31
C0220605	Adult Non-Hodgkin Lymphoma	42/245	370/21671	0.113513514	10.04061776	18.7560301	9.56E-30	2.80E-28	6.86E-29	BCL2/PON1/CASP3/BAX/CASP8/CDK2/CALM1/TNF/IL6/TP53/MMP1/AKT1/CCND1/MCL1/FASLG/VEGFA/AHR/MMP9/CYP2C9/GSTP1/INSR/GSTM1/CYP1B1/NR1I3/MMP2/RB1/IL2/BCL2L11/IL10/ERBB2/CD40LG/RAF1/MYC/PARP1/CHEK2/NPEPPS/MDM2/PCNA/IL4/XIAP/CTNNB1/PIM1	42
C0015625	Fanconi Anemia	43/245	394/21671	0.109137056	9.653506682	18.53646839	9.81E-30	2.87E-28	7.01E-29	HSP90AA1/OPRM1/CASP3/BAX/CASP8/AR/PPARG/MAPK14/GSK3B/CHEK1/TNF/IL6/TP53/RELA/CDKN1A/AHSA1/CDK1/MMP9/CCNB1/HIF1A/MAPK8/VCAM1/GSTP1/INSR/GSTM1/ICAM1/STAT1/MMP2/MAPK1/RB1/IL1B/IL2/IFNG/NQO1/IL10/ERBB2/CAV1/PARP1/CHEK2/SPP1/E2F1/PCNA/CTNNB1	43
C0220612	Childhood Non-Hodgkin Lymphoma	42/245	371/21671	0.113207547	10.0135541	18.72557535	1.07E-29	3.11E-28	7.60E-29	BCL2/PON1/CASP3/BAX/CASP8/CDK2/CALM1/TNF/IL6/TP53/MMP1/AKT1/CCND1/MCL1/FASLG/VEGFA/AHR/MMP9/CYP2C9/GSTP1/INSR/GSTM1/CYP1B1/NR1I3/MMP2/RB1/IL2/BCL2L11/IL10/ERBB2/CD40LG/RAF1/MYC/PARP1/CHEK2/NPEPPS/MDM2/PCNA/IL4/XIAP/CTNNB1/PIM1	42
C0001175	Acquired Immunodeficiency Syndrome	36/245	243/21671	0.148148148	13.10415722	20.2903165	1.07E-29	3.11E-28	7.60E-29	HSP90AA1/OPRM1/BCL2/BAX/AR/MAPK14/TNF/IL6/TP53/CCL2/RELA/AHSA1/CXCL8/FASLG/VEGFA/MMP9/HIF1A/ICAM1/MMP2/MAPK1/SOD1/F3/IL1B/IL2/IFNG/IL10/RAF1/MYC/IL1A/CXCL11/CRP/CXCL10/APP/IL4/GABBR1/NR3C1	36
C0085580	Essential Hypertension	45/245	445/21671	0.101123596	8.944691584	18.10776775	1.13E-29	3.26E-28	7.97E-29	ADRB2/KCNH2/DRD1/HTR2A/ADRA1A/ADRA1B/PON1/NR3C2/SLC6A2/AKR1B1/ADRB1/NOS2/NOS3/PPARG/TNF/IL6/CCL2/CYP19A1/VEGFA/MPO/AHR/MMP9/IGF2/NOX5/KCNMA1/CYP1A2/CYP2C9/PTPN1/PPARD/XDH/SELE/INSR/GSTM1/GSTM2/CYP1A1/SOD1/ACACA/GJA1/IFNG/IL10/SERPINE1/CRP/SPP1/BMPR2/NR3C1	45
C0007107	Malignant neoplasm of larynx	41/245	349/21671	0.11747851	10.39133384	18.91332871	1.21E-29	3.49E-28	8.55E-29	PTGS2/PIK3CG/KCNH2/BCL2/CASP3/BAX/ADH1C/ESR1/NOS3/GSK3B/TNF/IL6/TP53/MMP1/RELA/AKT1/CCND1/MCL1/CXCL8/VEGFA/MPO/MMP9/FOS/HIF1A/MAPK8/GSTP1/GSTM1/GSTM2/CYP1A1/CYP1B1/SLPI/EGFR/ACACA/IL1B/IL2/ERBB2/ABCG2/CHEK2/HK2/CTNNB1/MUC1	41
C0002965	Angina, Unstable	29/245	129/21671	0.224806202	19.88479671	23.00414551	1.45E-29	4.17E-28	1.02E-28	PTGS2/PON1/PLAU/NOS3/PPARG/TNF/IL6/MMP1/CCL2/CXCL8/VEGFA/AHR/CYCS/MMP9/HIF1A/F2/ICAM1/MMP3/F3/IL1B/SULT1E1/THBD/IFNG/IL10/CD40LG/IL1A/PARP1/CRP/TYR	29
C3495559	Juvenile arthritis	45/245	450/21671	0.1	8.845306122	17.98353962	1.83E-29	5.22E-28	1.28E-28	ADRB2/BCL2/JUN/MAP2/ESR1/AR/NOS3/DPP4/TNF/IL6/TP53/MMP1/CCL2/CXCL8/VEGFA/MMP9/FOS/HIF1A/FOSL2/SELE/VCAM1/GSTP1/GSTM1/ICAM1/STAT1/NR1I3/MMP3/MMP2/MAPK1/EGF/ACACA/IL1B/IL2/IFNG/ACP3/IL10/NFKBIA/IL1A/CXCL11/CRP/CXCL10/SPP1/IRF1/IL4/CTNNB1	45
C0349204	Nonorganic psychosis	42/245	376/21671	0.111702128	9.880395137	18.57502206	1.85E-29	5.25E-28	1.29E-28	CHRM3/KCNH2/DRD1/HTR2A/SLC6A4/OPRM1/GABRA1/CHRNA7/PRKCA/SLC6A3/MAOA/PPARG/TNF/IL6/TP53/CCL2/AKT1/CXCL8/VEGFA/FOS/IGF2/ACHE/PDE10A/SELE/VCAM1/GSTP1/STAT1/NR1I2/SOD1/IL1B/IL2/PLAT/IFNG/IL10/SERPINE1/IL1A/CRP/E2F1/RASA1/TYR/GRM5/NR3C1	42
C0018800	Cardiomegaly	37/245	267/21671	0.138576779	12.25754032	19.79217937	2.01E-29	5.69E-28	1.39E-28	SCN5A/PIK3CG/ADRA1B/PRKCA/ADRA2A/PLAU/NOS3/GSK3B/TNF/IL6/TP53/RELA/AKT1/PRKCD/AHR/MMP9/HIF1A/IGF2/PYGM/PPARD/VCAM1/SLC2A4/CYP1A1/CYP1B1/HAS2/MMP2/MAPK1/IL1B/RAF1/CAV1/MYC/PRKCB/PARP1/PPARA/HSF1/CRP/MET	37
C3898127	Non-Metastatic Childhood Soft Tissue Sarcoma	31/245	160/21671	0.19375	17.13778061	21.90864135	2.10E-29	5.91E-28	1.45E-28	BCL2/CASP9/CASP3/GSK3B/KDR/TNF/TP53/MMP1/CCL2/AKT1/VEGFA/AHR/MMP9/HIF1A/IGF2/SELE/EGFR/F3/THBD/ERBB2/SERPINE1/RAF1/PARP1/CRP/SPP1/RASSF1/CDK4/MET/MDM2/XIAP/CTNNB1	31
C0020507	Hyperplasia	29/245	131/21671	0.221374046	19.58121203	22.81018381	2.36E-29	6.62E-28	1.62E-28	PTGS2/BCL2/RXRA/PLAU/AR/TNF/TP53/MMP1/AKT1/CCND1/CDKN1A/VEGFA/MMP9/CCNB1/HIF1A/ESR2/IKBKB/EGFR/MMP2/SOD1/GJA1/SERPINE1/CAV1/HSPB1/NFE2L2/IGFBP3/IL4/XIAP/BMPR2	29
C0220613	Adult Soft Tissue Sarcoma	31/245	162/21671	0.191358025	16.92620307	21.75712937	3.15E-29	8.81E-28	2.16E-28	BCL2/CASP9/CASP3/GSK3B/KDR/TNF/TP53/MMP1/CCL2/AKT1/VEGFA/AHR/MMP9/HIF1A/IGF2/SELE/EGFR/F3/THBD/ERBB2/SERPINE1/RAF1/PARP1/CRP/SPP1/RASSF1/CDK4/MET/MDM2/XIAP/CTNNB1	31
C0206682	Follicular thyroid carcinoma	38/245	293/21671	0.129692833	11.47172808	19.29792337	4.11E-29	1.15E-27	2.81E-28	PTGS2/HSP90AA1/PIK3CG/PRKCA/AR/PPARG/DPP4/KDR/TNF/IL6/TP53/MMP1/AKT1/CXCL8/VEGFA/MMP9/HIF1A/ESR2/ICAM1/DIO1/EGFR/MMP2/EGF/ACACA/IL1B/ERBB2/SERPINE1/CAV1/PRKCB/DUOX2/IL1A/CHEK2/CLDN4/RASSF1/E2F1/APP/XIAP/CTNNB1	38
C3469521	FANCONI ANEMIA, COMPLEMENTATION GROUP A (disorder)	41/245	360/21671	0.113888889	10.07382086	18.56442424	4.23E-29	1.17E-27	2.87E-28	HSP90AA1/OPRM1/CASP3/BAX/CASP8/AR/PPARG/MAPK14/GSK3B/CHEK1/TNF/IL6/TP53/RELA/CDKN1A/AHSA1/CDK1/MMP9/CCNB1/HIF1A/MAPK8/VCAM1/INSR/ICAM1/STAT1/MMP2/MAPK1/RB1/IL1B/IL2/IFNG/NQO1/IL10/ERBB2/CAV1/PARP1/CHEK2/SPP1/E2F1/PCNA/CTNNB1	41
C0149678	Epstein-Barr Virus Infections	42/245	384/21671	0.109375	9.674553571	18.33992111	4.37E-29	1.21E-27	2.96E-28	PTGS2/PIK3CG/BCL2/CASP3/MAPK14/CHEK1/TNF/IL6/TP53/CCL2/RELA/AKT1/CCND1/AHSA1/CXCL8/PRKCD/MMP9/MAPK8/SELE/VCAM1/ICAM1/EGFR/MAPK1/RB1/IL1B/IL2/IFNG/IL10/ERBB2/CD40LG/MYC/HSPB1/IL1A/ABCG2/NFE2L2/CRP/CXCL10/E2F1/MDM2/IL4/XIAP/MUC1	42
C0162309	Adrenoleukodystrophy	38/245	294/21671	0.129251701	11.43270859	19.25924735	4.68E-29	1.29E-27	3.15E-28	PIK3CG/BCL2/CASP3/BAX/CASP8/ADH1C/AKR1B1/PRSS1/PPARG/MAPK14/GSK3B/KDR/TNF/IL6/CCL2/AKT1/AHSA1/HIF1A/PPARD/MAPK8/GSTP1/GSTM1/NR1I3/MAPK1/HSPA5/IL1B/IFNG/IL10/SERPINE1/IL1A/ABCG2/NFE2L2/PPARA/SPP1/PCNA/IL4/CTNNB1/GJB1	38
C4721532	Lymphoma, Non-Hodgkin, Familial	45/245	462/21671	0.097402597	8.615557911	17.69312575	5.69E-29	1.56E-27	3.82E-28	BCL2/PON1/CASP3/BAX/CASP8/MAPK14/CDK2/CALM1/TNF/IL6/TP53/MMP1/AKT1/CCND1/MCL1/AHSA1/FASLG/VEGFA/AHR/MMP9/CYP2C9/GSTP1/INSR/GSTM1/CYP1B1/NR1I3/MMP2/MAPK1/RB1/IL2/BCL2L11/IL10/ERBB2/CD40LG/RAF1/MYC/PARP1/CHEK2/NPEPPS/MDM2/PCNA/IL4/XIAP/CTNNB1/PIM1	45
C0037116	Silicosis	28/245	121/21671	0.231404959	20.46847698	22.96375863	5.89E-29	1.61E-27	3.94E-28	PTGS2/JUN/CASP3/CASP8/ESR1/NOS2/PPARG/TNF/IL6/TP53/MMP1/CCL2/AKT1/CXCL8/BBC3/FASLG/AHR/GSTP1/MMP2/IL1B/IFNG/IL10/PRKCB/IL1A/CRP/CXCL10/IL4/MUC1	28
C2745900	Promyelocytic leukemia	36/245	255/21671	0.141176471	12.487491	19.73186078	6.20E-29	1.69E-27	4.13E-28	PGR/PIK3CG/BCL2/CASP3/CASP8/AR/MAPK14/TNF/TP53/RELA/AKT1/CDKN1A/CXCL8/FASLG/VEGFA/CDK1/MPO/CCNB1/FOS/MAPK8/ALOX5/EGF/ODC1/SOD1/F3/IL1B/PLAT/IFNG/IL10/RUNX1T1/MYC/IL1A/NFE2L2/E2F1/IGFBP3/IL4	36
C0333875	High-Grade Squamous Intraepithelial Lesions	30/245	150/21671	0.2	17.69061224	21.93454455	6.41E-29	1.74E-27	4.25E-28	BCL2/NOS2/AR/TNF/IL6/TP53/MMP1/CCL2/AKT1/CCND1/CXCL8/FASLG/VEGFA/MMP9/IGF2/TOP2A/GSTM1/SLPI/EGFR/MMP2/RB1/IL2/IFNG/ERBB2/MYC/PARP1/RASSF1/IGFBP3/PCNA/CTNNB1	30
C0206695	Carcinoma, Neuroendocrine	32/245	182/21671	0.175824176	15.55218659	21.08131964	6.50E-29	1.76E-27	4.30E-28	PIK3CG/BCL2/MAP2/CASP3/SLC6A2/PLAU/ESR1/AR/NOS3/KDR/TNF/IL6/TP53/AKT1/CCND1/CDKN1A/VEGFA/HIF1A/EGFR/EGF/RB1/ERBB2/CAV1/MYC/ABCG2/PARP1/CLDN4/CRP/SPP1/IL4/CTNNB1/MUC1	32
C0014869	Peptic Esophagitis	25/245	85/21671	0.294117647	26.01560624	24.71020545	7.42E-29	2.00E-27	4.89E-28	PTGS2/PIK3CG/KCNH2/ESR1/MAPK14/TNF/IL6/CCL2/AHSA1/CXCL8/IGF2/GSTP1/GSTM1/GSTM2/MMP3/EGFR/MAPK1/SOD1/IL1B/IL2/IL10/CLDN4/IGFBP3/PTGES/CTNNB1	25
C0158266	Intervertebral Disc Degeneration	40/245	342/21671	0.116959064	10.34538728	18.6280355	7.52E-29	2.02E-27	4.94E-28	PTGS2/PIK3CG/BCL2/JUN/PON1/CASP9/CASP3/AR/PPARG/MAPK14/TNF/IL6/MMP1/RELA/AKT1/AHSA1/CXCL8/FASLG/VEGFA/EGLN1/MMP9/FOS/HIF1A/ICAM1/MMP3/EGFR/MMP2/MAPK1/IL1B/COL1A1/COL3A1/IL10/CAV1/IL1A/NFE2L2/SPP1/IGFBP3/XIAP/CTNNB1/MUC1	40
C0033036	Atrial Premature Complexes	32/245	183/21671	0.174863388	15.46720196	21.01619256	7.80E-29	2.08E-27	5.10E-28	SCN5A/PTGS2/PIK3CG/BCL2/NR3C2/ESR1/PPARG/CHEK1/TNF/IL6/TP53/CCL2/AKT1/CCND1/CXCL8/PPARD/GSTP1/STAT1/EGFR/ODC1/BCL2L11/IL10/SERPINE1/CAV1/MYC/RASSF1/IRF1/APP/MET/MDM2/CTNNB1/MUC1	32
C1292778	Chronic myeloproliferative disorder	41/245	366/21671	0.112021858	9.908676257	18.38039744	8.19E-29	2.18E-27	5.34E-28	PIK3CG/BCL2/CASP3/NOS2/AR/NOS3/PPARG/MAPK14/TNF/IL6/TP53/AKT1/AHSA1/CXCL8/FASLG/VEGFA/MPO/HIF1A/IGF2/F2/ALOX5/GSTM1/EGFR/MAPK1/ODC1/SOD1/IL1B/PLAT/IL10/ERBB2/RUNX1T1/SERPINE1/MYC/NCF1/PARP1/CXCL10/RASA1/MDM2/PCNA/CTNNB1/PIM1	41
C0031106	Aggressive Periodontitis	32/245	184/21671	0.173913043	15.38314108	20.95157653	9.35E-29	2.48E-27	6.07E-28	PTGS2/SLC6A4/PON1/CASP9/CASP8/NOS2/TNF/IL6/TP53/MMP1/CCL2/CXCL8/MPO/MMP9/ESR2/SELE/VCAM1/ALOX5/GSTM1/STAT1/CYP1A1/MMP3/MMP2/IL1B/IL2/IFNG/CTSD/IL10/HSPB1/IL1A/CXCL10/IL4	32
C0085413	Polycystic Kidney, Autosomal Dominant	37/245	280/21671	0.132142857	11.68844023	19.24951326	1.17E-28	3.10E-27	7.58E-28	PTGS2/HSP90AA1/PIK3CG/JUN/PRKCA/ESR1/NOS3/PPARG/CDK2/TNF/IL6/TP53/MMP1/CCL2/AKT1/VEGFA/CDK1/FOS/HIF1A/STAT1/EGFR/MAPK1/EGF/IL1B/ERBB2/SERPINE1/MYC/PRKCB/DUOX2/NFE2L2/PPARA/CXCL10/CDK4/MET/PCNA/CTNNB1/MUC1	37
C3642345	Luminal A Breast Carcinoma	30/245	153/21671	0.196078431	17.34373749	21.69392276	1.20E-28	3.17E-27	7.75E-28	PGR/BCL2/PON1/MAOA/ESR1/CHEK1/TP53/AKT1/CCND1/CXCL8/FASN/VEGFA/AHR/MMP9/HIF1A/TOP2A/GSTP1/EGFR/MMP2/EGF/ACACA/F3/ERBB2/CAV1/PARP1/CHEK2/CHUK/CDK4/CASP7/MUC1	30
C0856742	Post MI	33/245	203/21671	0.162561576	14.37906907	20.47953393	1.24E-28	3.26E-27	7.98E-28	ADRB2/CHRM3/PTGS1/PTGS2/BCL2/PON1/NR3C2/NOS3/PPARG/MAPK14/TNF/TP53/CCL2/RELA/CCND1/AHSA1/VEGFA/MPO/MMP9/HIF1A/MMP2/MAPK1/IL1B/IFNG/IL10/IL1A/NFE2L2/PARP1/CRP/SPP1/E2F1/APP/PTGES	33
C0007789	Cerebral Palsy	35/245	241/21671	0.145228216	12.84588026	19.77455512	1.40E-28	3.66E-27	8.96E-28	ADRB2/PGR/PTGS1/PTGS2/PIK3CG/BCL2/CASP3/SLC6A3/ESR1/NOS2/NOS3/TNF/IL6/CXCL8/VEGFA/F2/ACHE/CYP3A4/SLPI/MMP2/IL1B/IL2/IL10/CD40LG/SERPINE1/HSPB1/IL1A/CLDN4/CRP/SPP1/IGFBP3/PCNA/IL4/XIAP/CTNNB1	35
C0751690	Malignant Peripheral Nerve Sheath Tumor	36/245	261/21671	0.137931034	12.20042224	19.46651742	1.44E-28	3.75E-27	9.18E-28	PIK3CG/BCL2/ESR1/KDR/TNF/TP53/AKT1/CCND1/MCL1/VEGFA/AHR/HIF1A/TOP2A/ESR2/MAPK8/STAT1/SLPI/EGFR/MAPK1/EGF/RB1/ERBB2/BIRC5/RAF1/ABCG2/PARP1/HSF1/SPP1/RASSF1/RASA1/CDK4/MET/MDM2/PCNA/IL4/CTNNB1	36
C0751214	Hyperalgesia, Thermal	30/245	154/21671	0.194805195	17.23111582	21.6152282	1.48E-28	3.84E-27	9.40E-28	ADRB2/PTGS1/PTGS2/HTR2A/OPRM1/CASP3/NOS2/KDR/TNF/IL6/CCL2/CXCL8/VEGFA/FOS/PTPN1/CACNA2D1/MAPK8/ALOX5/INSR/MMP3/MAPK1/GJA1/IL1B/THBD/IL10/RAF1/IL1A/IL4/PTGES/NR3C1	30
C1512127	HER2 gene amplification	31/245	170/21671	0.182352941	16.12967587	21.1771105	1.52E-28	3.92E-27	9.59E-28	PGR/PTGS2/HSP90AA1/PIK3CG/BCL2/ESR1/AR/MAPK14/KDR/TP53/CCND1/MCL1/AHSA1/FASN/VEGFA/CDK1/TOP2A/EGFR/MAPK1/EGF/CTSD/BCL2L11/ERBB2/RAF1/CAV1/MYC/CHEK2/ERBB3/MET/MDM2/CTNNB1	31
C0877008	Enzyme inhibition disorder	31/245	171/21671	0.18128655	16.03535028	21.10737972	1.83E-28	4.73E-27	1.16E-27	PTGS1/PTGS2/PIK3CG/PON1/ADH1C/AKR1B1/MAOB/MAOA/NOS3/GSK3B/CDK2/CHEK1/KDR/CYP19A1/VEGFA/MMP9/CA2/TOP2A/ACHE/CYP1A2/PTPN1/CYP3A4/ALOX5/SLPI/EGFR/MMP2/MGAM/NQO1/RAF1/PARP1/TYR	31
C1827293	Carcinoma of urinary bladder, invasive	37/245	287/21671	0.128919861	11.40335633	18.97194674	2.91E-28	7.48E-27	1.83E-27	PGR/PTGS2/PIK3CG/BCL2/NOS2/AR/NOS3/PPARG/KDR/IL6/TP53/RELA/AKT1/CCND1/CDKN1A/CXCL8/FASLG/VEGFA/MMP9/CCNB1/HIF1A/INSR/GSTM1/GSTM2/ICAM1/NR1I2/EGFR/MMP2/EGF/IL2/ERBB2/CAV1/E2F1/MET/MDM2/XIAP/MUC1	37
C0035078	Kidney Failure	41/245	378/21671	0.108465608	9.594115106	18.02480548	2.97E-28	7.59E-27	1.86E-27	PTGS1/PTGS2/BCL2/PON1/NR3C2/AKR1B1/PLAU/ADRB1/NOS3/PPARG/DPP4/TNF/IL6/TP53/CCL2/RELA/VEGFA/MPO/MMP9/HIF1A/XDH/CYP3A4/SLPI/EGFR/MMP2/MAPK1/F3/IL1B/IL2/THBD/IFNG/IL10/SERPINE1/CAV1/IL1A/PARP1/CRP/SPP1/RASSF1/CTNNB1/MUC1	41
C0238339	Hereditary pancreatitis	30/245	158/21671	0.189873418	16.79488504	21.30769501	3.34E-28	8.50E-27	2.08E-27	PGR/NCOA2/PTGS2/PIK3CG/BCL2/MAP2/PRSS1/CDK2/CALM1/TNF/TP53/CCND1/CXCL8/VEGFA/MPO/MMP9/HIF1A/GSTM1/CYP1B1/IL1B/IL10/ERBB2/IL1A/CRP/IRF1/NPEPPS/APP/PCNA/IL4/MUC1	30
C0041341	Tuberous Sclerosis	37/245	289/21671	0.128027682	11.32444036	18.89440527	3.76E-28	9.55E-27	2.34E-27	PTGS1/PTGS2/PIK3CG/BCL2/MAPK14/GSK3B/TNF/IL6/TP53/CCL2/AKT1/CCND1/AHSA1/CXCL8/VEGFA/CDK7/ICAM1/IKBKB/EGFR/MMP2/MAPK1/EGF/GJA1/IL1B/IFNG/NQO1/BCL2L11/MYC/NFE2L2/SPP1/RASA1/PCNA/TYR/IL4/CTNNB1/GRM5/MUC1	37
C0013146	Drug abuse	42/245	405/21671	0.103703704	9.172910053	17.75428854	3.81E-28	9.65E-27	2.36E-27	ADRB2/DRD1/GABRA2/HTR2A/ADRA1A/CHRM2/SLC6A4/OPRM1/GABRA1/ADH1C/SLC6A3/MAOB/MAOA/AR/GSK3B/TNF/IL6/TP53/CCND1/CXCL8/BBC3/CYP19A1/AHR/CYP2C9/CYP3A4/GSTP1/INSR/GSTM1/MMP2/MAPK1/IFNG/NQO1/IL10/PRKCB/HSPB1/ABCG2/NFE2L2/CRP/GRM5/CRH/NR3C1/MUC1	42
C1848296	DOSAGE-SENSITIVE SEX REVERSAL	30/245	159/21671	0.188679245	16.68925683	21.23256624	4.07E-28	1.03E-26	2.51E-27	CHRM3/PTGS2/BCL2/CASP3/AKR1B1/PLAU/ESR1/TNF/IL6/CCL2/RELA/AKT1/VEGFA/MPO/MMP9/MAPK8/NR1I2/MMP3/EGFR/IL1B/IFNG/NQO1/IL10/NFKBIA/NFE2L2/CLDN4/RUNX2/MMP10/CTNNB1/CRH	30
C4282128	PATENT DUCTUS ARTERIOSUS 1	34/245	229/21671	0.148471616	13.13276892	19.73726485	4.12E-28	1.04E-26	2.54E-27	PTGS2/PIK3CG/SLC6A4/BCL2/CASP3/GSK3B/KDR/TNF/TP53/CCL2/FASN/CYP19A1/VEGFA/STAT1/CYP1B1/NR1I3/MAPK1/F3/GJA1/IL2/NQO1/IL10/ERBB2/RAF1/MYC/PARP1/CRP/SPP1/ERBB3/CDK4/IL4/CTNNB1/PIM1/MUC1	34
C0442874	Neuropathy	45/245	484/21671	0.092975207	8.223941643	17.18716016	4.18E-28	1.05E-26	2.56E-27	HSP90AA1/PIK3CG/JUN/PON1/CASP3/AKR1B1/ESR1/AR/NOS3/PPARG/MAPK14/GSK3B/KDR/TNF/IL6/TP53/CCL2/AHSA1/CXCL8/CYP19A1/VEGFA/MMP9/HIF1A/ACHE/CYP3A4/GSTP1/GSTM1/SLC2A4/MMP2/MAPK1/EGF/SOD1/ACACA/GJA1/IL1B/IL2/ACP3/IL10/HSPB1/IL1A/NFE2L2/CXCL11/CXCL10/IL4/GJB1	45
C0007273	Carotid Artery Diseases	23/245	69/21671	0.333333333	29.48435374	25.3411245	4.47E-28	1.12E-26	2.73E-27	PTGS2/PON1/PLAU/NOS3/PPARG/TNF/IL6/TP53/CCL2/FASLG/MPO/MMP9/SELE/ALOX5/GSTP1/ICAM1/MMP3/F3/IL10/NFKBIA/CRP/MET/PTGES	23
C0027726	Nephrotic Syndrome	41/245	384/21671	0.106770833	9.444207058	17.85291773	5.55E-28	1.38E-26	3.38E-27	PTGS2/PIK3CG/BCL2/NR3C2/LTA4H/ESR1/NOS3/MAPK14/KDR/TNF/IL6/TP53/MMP1/CCL2/RELA/CCND1/AHSA1/CXCL8/PRKCD/VEGFA/MPO/HIF1A/F2/CYP3A4/ALOX5/GSTP1/GSTM1/MAPK1/F3/IL1B/IL2/PLAT/COL1A1/IL10/SERPINE1/HSPB1/IL1A/SPP1/IL4/NR3C1/MUC1	41
C4277682	Chemical and Drug Induced Liver Injury	44/245	461/21671	0.095444685	8.442374607	17.27164099	5.86E-28	1.45E-26	3.55E-27	CHRM3/PTGS2/PON1/BAX/CASP8/PPARG/TNF/IL6/CCL2/PRKCD/FASN/VEGFA/AHR/MMP9/CYP1A2/CYP2C9/CYP3A4/GSTP1/GSTM1/GSTM2/NR1I2/NR1I3/SLPI/MMP2/SOD1/HSPA5/F3/IL1B/SULT1E1/PLAT/IFNG/NQO1/COL3A1/IL1A/NFE2L2/PPARA/CRP/CXCL10/SPP1/E2F1/PCOLCE/RASA1/IL4/CTNNB1	44
C0023470	Myeloid Leukemia	41/245	385/21671	0.106493506	9.41967665	17.8246371	6.15E-28	1.52E-26	3.72E-27	PTGS2/HSP90AA1/PIK3CG/BCL2/JUN/CASP3/PRKCA/AKR1B1/ESR1/PPARG/MAPK14/CALM1/KDR/TNF/IL6/TP53/AKT1/CCND1/CDKN1A/MCL1/AHSA1/FASLG/VEGFA/MPO/FOS/HIF1A/ICAM1/STAT1/MAPK1/ODC1/NQO1/IL10/BIRC5/RUNX1T1/RAF1/MYC/PRKCB/MDM2/TYR/IL4/PIM1	41
C0023269	leiomyosarcoma	33/245	213/21671	0.154929577	13.7039954	19.92404237	6.33E-28	1.56E-26	3.81E-27	PGR/PTGS2/HSP90AA1/PIK3CG/BCL2/PLAU/ESR1/TP53/AKT1/CXCL8/FASN/VEGFA/HIF1A/IGF2/TOP2A/SLPI/EGFR/MMP2/MAPK1/EGF/RB1/F3/COL1A1/SERPINE1/MYC/PARP1/CHEK2/RASSF1/E2F1/CDK4/MET/MDM2/CTNNB1	33
C0042384	Vasculitis	37/245	294/21671	0.12585034	11.13184784	18.70384493	7.06E-28	1.73E-26	4.24E-27	HSP90AA1/BCL2/SLC6A2/AKR1B1/NOS2/NOS3/MAPK14/TNF/IL6/CCL2/AHSA1/PRKCD/FASLG/VEGFA/MPO/AHR/CYCS/MMP9/CYP2C9/MAPK8/VCAM1/ICAM1/MMP2/MAPK1/EGF/IL1B/IL2/PLAT/IFNG/IL10/CD40LG/CAV1/PRKCB/IL1A/CRP/CXCL10/RXRB	37
C0007820	Cerebrovascular Disorders	34/245	233/21671	0.145922747	12.90731366	19.5407653	7.49E-28	1.83E-26	4.48E-27	PTGS2/PON1/PLAU/ESR1/NOS2/NOS3/DPP4/TNF/IL6/TP53/MMP1/CCND1/VEGFA/MPO/MMP9/HIF1A/F2/ESR2/CYP2C9/SELE/VCAM1/ICAM1/MMP3/MMP2/IL1B/THBD/IL10/SERPINE1/IL1A/NFE2L2/CRP/SPP1/APP/BACE1	34
C0002170	Alopecia	45/245	491/21671	0.091649695	8.106696039	17.03285528	7.70E-28	1.88E-26	4.59E-27	CHRM3/PGR/PTGS2/PRKACA/BCL2/CASP9/CASP3/NR3C2/AR/NOS3/PPARG/GSK3B/TNF/IL6/TP53/MMP1/CCL2/CYP19A1/FASLG/AHR/XDH/ICAM1/STAT1/EGFR/EGF/ODC1/SOD1/GJA1/IL1B/IL2/COL1A1/IFNG/COL3A1/IL10/ERBB2/BIRC5/IL1A/NFE2L2/PARP1/CXCL2/CRP/SPP1/IL4/CTNNB1/CRH	45
C0748355	Acute respiratory distress	29/245	147/21671	0.197278912	17.44992364	21.39946962	8.44E-28	2.05E-26	5.02E-27	CHRM3/PTGS2/PIK3CG/OPRM1/NOS3/TNF/IL6/RELA/CXCL8/FASLG/VEGFA/MPO/HIF1A/ICAM1/EGF/IL1B/IL2/THBD/NQO1/IL10/CD40LG/SERPINE1/IL1A/NFE2L2/PPARA/CXCL10/IGFBP3/NR3C1/MUC1	29
C0029172	Oral Submucous Fibrosis	26/245	106/21671	0.245283019	21.69603389	22.84058777	1.13E-27	2.74E-26	6.69E-27	PTGS2/CASP8/AR/TNF/IL6/TP53/MMP1/CCL2/CCND1/CXCL8/FASLG/MMP9/HIF1A/GSTM1/CYP1A1/MMP3/MMP2/EGF/COL1A1/IFNG/NFKBIA/ERBB2/BIRC5/SERPINE1/MDM2/CTNNB1	26
C0342649	Vascular calcification	35/245	257/21671	0.13618677	12.04613674	19.04890541	1.35E-27	3.26E-26	7.98E-27	CHRM3/PTGS1/PTGS2/PRKCA/AR/NOS3/PPARG/DPP4/MAPK14/GSK3B/TNF/IL6/TP53/AKT1/AHSA1/CXCL8/F2/IKBKB/SLPI/MMP3/MMP2/MAPK1/THBD/SERPINE1/NFE2L2/PARP1/CRP/SPP1/RUNX2/MDM2/PCNA/PTGES/MMP10/CTNNB1/BMPR2	35
C3665444	Neutrophilia (disorder)	29/245	150/21671	0.193333333	17.10092517	21.15958691	1.57E-27	3.77E-26	9.23E-27	SLC6A2/LTA4H/ESR1/AR/PPARG/TNF/IL6/TP53/CXCL8/MPO/AHR/MMP9/HIF1A/SELE/GSTM1/GSTM2/EGFR/IL1B/COL1A1/IFNG/IL10/IL1A/NFE2L2/CXCL2/CRP/CXCL10/SPP1/IL4/NR3C1	29
C0032914	Pre-Eclampsia	30/245	166/21671	0.180722892	15.98549299	20.72513189	1.58E-27	3.79E-26	9.27E-27	ADRB2/PTGS1/CHRNA7/PON1/ESR1/NOS2/NOS3/PPARG/TNF/IL6/VEGFA/MMP9/HIF1A/IGF2/F2/PYGM/SELE/VCAM1/GSTP1/AKR1C3/ICAM1/THBD/IFNG/IL10/CD40LG/SERPINE1/CRP/CXCL10/IL4/CRH	30
C0008373	Cholesteatoma	28/245	135/21671	0.207407407	18.34582011	21.61828055	1.61E-27	3.85E-26	9.42E-27	PTGS2/PIK3CG/CASP3/CASP8/NOS2/MAPK14/TNF/TP53/AKT1/CDKN1A/AHSA1/CXCL8/VEGFA/MMP9/SLPI/EGFR/MMP2/MAPK1/EGF/IL1B/CTSD/ERBB2/RAF1/MYC/IL1A/SPP1/PCNA/CTNNB1	28
C0018133	Graft-vs-Host Disease	43/245	447/21671	0.096196868	8.508907456	17.15374076	1.82E-27	4.34E-26	1.06E-26	CHRM3/PTGS2/HSP90AA1/OPRM1/BCL2/ESR1/PPARG/MAPK14/TNF/IL6/TP53/CCL2/RELA/MCL1/CXCL8/FASLG/VEGFA/MPO/FOSL2/CYP3A4/VCAM1/ALOX5/GSTM1/ICAM1/STAT1/NR1I3/EGFR/MAPK1/ACACA/IL1B/IL2/THBD/IFNG/IL10/CD40LG/CAV1/IL1A/CRP/SPP1/IL4/XIAP/PTGES/NR3C1	43
C0040028	Thrombocythemia, Essential	33/245	220/21671	0.15	13.26795918	19.55698213	1.88E-27	4.46E-26	1.09E-26	PTGS1/BCL2/CASP9/BAX/AR/NOS3/IL6/TP53/AKT1/CCND1/CXCL8/FASLG/VEGFA/MMP9/HIF1A/IGF2/F2/SELE/STAT1/MMP2/F3/IFNG/IL10/RUNX1T1/SERPINE1/MYC/CHEK2/CRP/SPP1/MDM2/PCNA/CTNNB1/NR3C1	33
C0005967	Bone neoplasms	29/245	151/21671	0.19205298	16.98767401	21.08116328	1.92E-27	4.55E-26	1.11E-26	PTGS2/PLAU/ESR1/IL6/TP53/AKT1/FASN/MMP9/FOS/HIF1A/GSTM1/ICAM1/CYP1A1/NR1I3/SLPI/EGFR/MMP2/IL1B/COL1A1/ERBB2/CAV1/CRP/SPP1/RUNX2/ERBB3/CDK4/MET/MDM2/CTNNB1	29
C0282488	Interstitial Cystitis	27/245	122/21671	0.221311475	19.57567748	22.00153413	2.19E-27	5.16E-26	1.26E-26	ADRB2/PTGS2/PIK3CG/BCL2/NOS2/PPARG/DPP4/GSK3B/TNF/IL6/TP53/AKT1/CCND1/CDKN1A/CXCL8/VEGFA/ESR2/MAPK8/EGF/IL1B/IFNG/CXCL11/CXCL10/IL4/CTNNB1/CRH/ADRA1D	27
C0023904	Liver Neoplasms, Experimental	29/245	152/21671	0.190789474	16.875913	21.00348732	2.35E-27	5.53E-26	1.35E-26	BCL2/RXRA/NOS2/KDR/TNF/IL6/TP53/CCND1/CDKN1A/BBC3/MMP9/CCNB1/IGF2/CYP1A2/XDH/GSTP1/INSR/CYP1A1/NR1I3/MMP2/MAPK1/RB1/NQO1/BIRC5/MYC/SPP1/MET/CTNNB1/GJB1	29
C0282193	Iron Overload	34/245	241/21671	0.141078838	12.47885511	19.161873	2.39E-27	5.59E-26	1.37E-26	PIK3CG/BCL2/CASP3/BAX/MAPK14/TNF/IL6/TP53/CCL2/AKT1/AHSA1/CXCL8/VEGFA/MPO/AHR/HIF1A/MAPK8/ALOX5/GSTM1/GSTM2/ICAM1/SLPI/MAPK1/F3/NQO1/IL10/NFE2L2/PARP1/CRP/CXCL10/SPP1/RUNX2/APP/CTNNB1	34
C0003872	Arthritis, Psoriatic	43/245	450/21671	0.095555556	8.452181406	17.08239264	2.40E-27	5.60E-26	1.37E-26	PTGS1/PTGS2/PIK3CG/PON1/ESR1/NOS2/NOS3/PPARG/DPP4/TNF/IL6/TP53/MMP1/CCL2/AKT1/CCND1/CXCL8/VEGFA/FOS/SLC2A4/CYP1A1/MMP3/MMP2/EGF/ACACA/IL1B/IL2/PLAT/COL1A1/IFNG/IL10/NFKBIA/SERPINE1/IL1A/NFE2L2/PPARA/CRP/CXCL10/RUNX2/NPEPPS/CRH/GABBR1/MUC1	43
C1857276	Trichohepatoenteric Syndrome	42/245	424/21671	0.099056604	8.761859838	17.26004259	2.42E-27	5.64E-26	1.38E-26	SCN5A/PTGS2/KCNH2/CHRM1/PDE3A/BCL2/PON1/NR3C2/MAOA/ADRB1/AR/NOS3/PPARG/KDR/TNF/IL6/TP53/CYP19A1/VEGFA/IGF2/F2/INSR/MMP2/MAPK1/EGF/POR/SOD1/GJA1/IL1B/IL2/COL1A1/IFNG/COL3A1/SERPINE1/IL1A/CRP/CXCL10/RASA1/CDK4/IL4/CTNNB1/NR3C1	42
C0220597	Adult Hodgkin Lymphoma	41/245	399/21671	0.102756892	9.08916168	17.43924781	2.53E-27	5.85E-26	1.43E-26	PTGS2/PIK3CG/BCL2/DPP4/CHEK1/KDR/TNF/IL6/TP53/AKT1/CDKN1A/MMP9/ESR2/CYP2C9/PTPN1/GSTP1/GSTM1/ICAM1/STAT1/NR1I3/IL2/IFNG/BCL2L11/IL10/NFKBIA/ERBB2/BIRC5/SERPINE1/MYC/CHEK2/CXCL10/RASSF1/CDK4/MET/MDM2/IL4/XIAP/CTNNB1/PIM1/GRM5/GRM1	41
C0220644	Childhood Hodgkin Lymphoma	41/245	399/21671	0.102756892	9.08916168	17.43924781	2.53E-27	5.85E-26	1.43E-26	PTGS2/PIK3CG/BCL2/DPP4/CHEK1/KDR/TNF/IL6/TP53/AKT1/CDKN1A/MMP9/ESR2/CYP2C9/PTPN1/GSTP1/GSTM1/ICAM1/STAT1/NR1I3/IL2/IFNG/BCL2L11/IL10/NFKBIA/ERBB2/BIRC5/SERPINE1/MYC/CHEK2/CXCL10/RASSF1/CDK4/MET/MDM2/IL4/XIAP/CTNNB1/PIM1/GRM5/GRM1	41
C1862382	SVEINSSON CHORIORETINAL ATROPHY	28/245	139/21671	0.201438849	17.81788284	21.27053849	3.85E-27	8.88E-26	2.17E-26	PIK3CG/OPRM1/CASP3/AR/TNF/IL6/VEGFA/MPO/MMP9/CCNB1/APOD/STAT1/CYP1B1/EGFR/MAPK1/EGF/ODC1/SOD1/IL2/IFNG/IL10/ERBB2/NCF1/CRP/CXCL10/SPP1/NPEPPS/IL4	28
C0243038	Carcinoma, Lewis Lung	31/245	188/21671	0.164893617	14.5853452	20.00525475	3.88E-27	8.91E-26	2.18E-26	CHRM3/PTGS2/PON1/CASP3/DPP4/MAPK14/KDR/TNF/IL6/CCL2/PTGER3/AHSA1/CXCL8/VEGFA/MMP9/HIF1A/F2/EGFR/MMP2/MAPK1/GJA1/IL1B/IL2/IFNG/IL10/ERBB2/CD40LG/PARP1/MET/PCNA/IL4	31
C1402315	Vascular lesions	26/245	111/21671	0.234234234	20.71873506	22.27194321	4.20E-27	9.63E-26	2.36E-26	TNF/IL6/TP53/CCL2/VEGFA/MPO/MMP9/HIF1A/IGF2/F10/GSTM1/CYP1A1/EGFR/GJA1/IL1B/NQO1/IL10/MYC/IL1A/SPP1/RUNX2/IRF1/RASA1/APP/CRH/NR3C1	26
C1270972	Mild cognitive disorder	42/245	430/21671	0.097674419	8.639601329	17.11036963	4.26E-27	9.73E-26	2.38E-26	PIK3CG/HTR2A/SLC6A4/OPRM1/CHRNA7/BCL2/PON1/CASP3/SLC6A3/ESR1/AR/NOS3/DPP4/GSK3B/TNF/IL6/TP53/CCL2/CXCL8/VEGFA/HIF1A/CA2/ESR2/ACHE/SELE/VCAM1/ALOX5/SOD1/F3/IL1B/IL2/IL10/RUNX1T1/SERPINE1/IL1A/NFE2L2/PARP1/CRP/IGFBP3/APP/IL4/BACE1	42
C0332853	Anastomosis	29/245	155/21671	0.187096774	16.54928242	20.77482531	4.28E-27	9.73E-26	2.38E-26	PTGS2/KCNH2/CASP3/NR3C2/NOS2/TNF/IL6/TP53/MMP1/VEGFA/MPO/MMP9/HIF1A/F2/F10/ACHE/SELE/NR1I3/MMP2/EGF/F3/IL1B/IFNG/IL10/RAF1/CRP/CXCL10/NPEPPS/GJB1	29
C0234251	Inflammatory pain	35/245	266/21671	0.131578947	11.63856069	18.66843986	4.51E-27	1.02E-25	2.50E-26	PTGS2/PIK3CG/ADRA1A/OPRM1/PRKCA/NOS2/DPP4/MAPK14/TNF/IL6/CCL2/PTGER3/AHSA1/CYP19A1/FOS/FABP5/NR1I2/MAPK1/ACACA/GJA1/IL1B/IFNG/NQO1/IL10/CAV1/PRKCB/NFE2L2/CRP/CXCL10/APP/IL4/PTGES/GRM5/CRH/ADRA1D	35
C0026640	Mouth Neoplasms	28/245	140/21671	0.2	17.69061224	21.18586169	4.77E-27	1.08E-25	2.64E-26	PTGS2/MAP2/ADH1C/PLAU/TP53/CCL2/CCND1/CDKN1A/CXCL8/MMP9/IGF2/GSTP1/GSTM1/ICAM1/CYP1B1/MMP3/EGFR/IL1B/IL10/ERBB2/CAV1/MYC/HSPB1/E2F1/ERBB3/CDK4/IL4/CTNNB1	28
C0042341	Varicocele	25/245	99/21671	0.252525253	22.33663162	22.75308023	5.39E-27	1.21E-25	2.97E-26	HSP90AA1/BCL2/CASP9/CASP3/BAX/ESR1/AR/NOS3/TNF/IL6/AKT1/CCND1/FASN/FASLG/VEGFA/HIF1A/GSTM1/GSTM2/STAT1/SOD1/IL1B/ACP3/IL1A/NFE2L2/CDK4	25
C0040021	Thromboangiitis Obliterans	27/245	127/21671	0.212598425	18.80498152	21.51900394	7.04E-27	1.58E-25	3.87E-26	PTGS2/PIK3CG/BCL2/PRKCA/NOS3/PPARG/TNF/IL6/AKT1/CXCL8/VEGFA/F2/MAPK8/SELE/VCAM1/ICAM1/STAT1/MMP3/IL1B/IFNG/IL10/CD40LG/SERPINE1/PRKCB/IL1A/CXCL10/NR3C1	27
C0018553	Hamartoma Syndrome, Multiple	35/245	270/21671	0.12962963	11.46613757	18.50517664	7.58E-27	1.70E-25	4.16E-26	PIK3CG/SLC6A4/BCL2/CASP3/BAX/MAOA/AR/MAPK14/TNF/IL6/TP53/CCL2/RELA/AKT1/AHSA1/TEP1/VEGFA/MMP9/HIF1A/ACHE/CDK7/MAPK8/NR1I2/EGFR/MAPK1/EGF/IL1B/IFNG/IL10/CAV1/NFE2L2/CRP/NPEPPS/IL4/NR3C1	35
C0268398	Familial lichen amyloidosis	33/245	230/21671	0.143478261	12.69109139	19.06068055	8.30E-27	1.85E-25	4.53E-26	PTGS2/BCL2/CASP3/NOS2/AR/NOS3/TNF/IL6/TP53/CCL2/CCND1/VEGFA/MMP9/PTPN1/MAPK8/GSTP1/GSTM1/ICAM1/CYP1B1/EGFR/EGF/ODC1/IL1B/IL2/ACP3/IL10/ERBB2/IL1A/NFE2L2/PARP1/SPP1/NPEPPS/VCP	33
C0019193	Hepatitis, Toxic	41/245	412/21671	0.099514563	8.802367743	17.09800955	8.93E-27	1.98E-25	4.84E-26	CHRM3/PTGS2/PON1/BAX/TNF/IL6/CCL2/PRKCD/FASN/VEGFA/AHR/MMP9/CYP1A2/CYP2C9/CYP3A4/GSTP1/GSTM1/GSTM2/NR1I2/NR1I3/SLPI/MMP2/SOD1/HSPA5/F3/IL1B/SULT1E1/PLAT/IFNG/COL3A1/IL1A/NFE2L2/PPARA/CRP/CXCL10/SPP1/E2F1/PCOLCE/RASA1/IL4/CTNNB1	41
C4279912	Chemically-Induced Liver Toxicity	41/245	412/21671	0.099514563	8.802367743	17.09800955	8.93E-27	1.98E-25	4.84E-26	CHRM3/PTGS2/PON1/BAX/TNF/IL6/CCL2/PRKCD/FASN/VEGFA/AHR/MMP9/CYP1A2/CYP2C9/CYP3A4/GSTP1/GSTM1/GSTM2/NR1I2/NR1I3/SLPI/MMP2/SOD1/HSPA5/F3/IL1B/SULT1E1/PLAT/IFNG/COL3A1/IL1A/NFE2L2/PPARA/CRP/CXCL10/SPP1/E2F1/PCOLCE/RASA1/IL4/CTNNB1	41
C0014518	Toxic Epidermal Necrolysis	28/245	143/21671	0.195804196	17.31948052	20.93700005	8.95E-27	1.98E-25	4.84E-26	CASP9/CASP8/AKR1B1/NOS2/NOS3/TNF/TP53/PTGER3/FASLG/CYP2C9/CYP3A4/ALOX5/GSTM1/EGFR/RB1/SOD1/GJA1/IFNG/IL10/ERBB2/CAV1/ABCG2/PARP1/CRP/MDM2/IL4/CTNNB1/VCP	28
C0011195	Dejerine-Sottas Disease (disorder)	30/245	176/21671	0.170454545	15.07722635	20.05149002	9.82E-27	2.16E-25	5.29E-26	CHRM3/PTGS2/BCL2/CASP3/PLAU/ESR1/TNF/IL6/CCL2/RELA/AKT1/VEGFA/MPO/MMP9/MAPK8/NR1I2/MMP3/EGFR/IL1B/IFNG/NQO1/IL10/NFKBIA/NFE2L2/CLDN4/RUNX2/MMP10/CTNNB1/CRH/GJB1	30
C3658290	Drug-Induced Acute Liver Injury	41/245	413/21671	0.099273608	8.781054504	17.07238632	9.83E-27	2.16E-25	5.29E-26	CHRM3/PTGS2/PON1/BAX/TNF/IL6/CCL2/PRKCD/FASN/VEGFA/AHR/MMP9/CYP1A2/CYP2C9/CYP3A4/GSTP1/GSTM1/GSTM2/NR1I2/NR1I3/SLPI/MMP2/SOD1/HSPA5/F3/IL1B/SULT1E1/PLAT/IFNG/COL3A1/IL1A/NFE2L2/PPARA/CRP/CXCL10/SPP1/E2F1/PCOLCE/RASA1/IL4/CTNNB1	41
C0027947	Neutropenia	40/245	389/21671	0.102827763	9.09543046	17.22861933	1.12E-26	2.46E-25	6.02E-26	PIK3CG/BCL2/CASP3/CASP8/ESR1/TNF/IL6/TP53/CCL2/MCL1/EIF6/MMP9/F2/CYP2C9/CYP3A4/SELE/GSTP1/GSTM1/ICAM1/PSMD3/NR1I2/CYP1B1/NR1I3/EGFR/MMP2/F3/IL1B/IFNG/NQO1/IL10/ERBB2/CD40LG/ABCG2/PARP1/CXCL2/CRP/CDK4/MET/MDM2/CTNNB1	40
C1837218	Cleft palate, isolated	36/245	295/21671	0.122033898	10.79427188	18.11181154	1.16E-26	2.54E-25	6.20E-26	PGR/BCL2/CASP3/ESR1/NOS3/TNF/IL6/TP53/CXCL8/VEGFA/AHR/IGF2/F10/CYP1A2/GSTP1/GSTM1/SLPI/MMP3/MMP2/EGF/SOD1/HSPA5/IL1B/IL2/IL10/CD40LG/MYC/HSPB1/IL1A/CLDN4/CRP/CHUK/SPP1/RUNX2/PCNA/CTNNB1	36
C0013295	Duodenal Ulcer	25/245	102/21671	0.245098039	21.67967187	22.3856996	1.23E-26	2.68E-25	6.55E-26	PTGS2/BCL2/NOS2/MAPK14/TNF/IL6/TP53/AHSA1/CXCL8/VEGFA/MPO/F2/SELE/GSTM1/MMP3/MAPK1/EGF/IL1B/IL2/IFNG/IL10/SERPINE1/IL1A/NFE2L2/MUC1	25
C4703473	Atherosclerotic lesion	34/245	253/21671	0.134387352	11.88697265	18.6260122	1.25E-26	2.72E-25	6.66E-26	PIK3CG/PON1/CASP9/CASP3/RXRA/NOS3/PPARG/DPP4/TNF/IL6/MMP1/CCL2/RELA/MPO/MMP9/SELE/VCAM1/ALOX5/ICAM1/STAT1/NR1I2/IKBKB/EGFR/MMP2/SOD1/IL1B/IL10/PRKCB/HSPB1/NCF1/NFE2L2/PPARA/CRP/MMP10	34
C0027697	Nephritis	36/245	296/21671	0.121621622	10.75780474	18.07535622	1.31E-26	2.83E-25	6.93E-26	PTGS1/PTGS2/HSP90AA1/BCL2/CASP3/CASP8/PLAU/ESR1/NOS2/NOS3/KDR/TNF/IL6/CCL2/RELA/CXCL8/VEGFA/MPO/VCAM1/ICAM1/IKBKB/MMP3/EGFR/IL1B/IL2/IL10/CD40LG/SERPINE1/CAV1/IL1A/NFE2L2/CRP/CXCL10/SPP1/MET/IL4	36
C0001486	Adenovirus Infections	28/245	145/21671	0.193103448	17.08059113	20.77525152	1.35E-26	2.92E-25	7.13E-26	PTGS2/BCL2/BAX/NOS3/CHEK1/TNF/TP53/AKT1/EIF6/HIF1A/ICAM1/STAT1/NR1I3/EGFR/EGF/GJA1/IL1B/THBD/IFNG/SERPINE1/IL1A/NFE2L2/E2F1/MDM2/PCNA/IL4/XIAP/CTNNB1	28
C0001342	Acute periodontitis	27/245	130/21671	0.207692308	18.37102041	21.24251942	1.38E-26	2.97E-25	7.26E-26	PTGS2/SLC6A4/PON1/CASP9/CASP8/NOS2/TNF/IL6/MMP1/CCL2/CXCL8/MPO/MMP9/ESR2/GSTM1/STAT1/CYP1A1/MMP3/MMP2/IL1B/IFNG/CTSD/IL10/HSPB1/IL1A/CXCL10/IL4	27
C1704436	Peripheral Arterial Diseases	37/245	319/21671	0.115987461	10.25944597	17.81570491	1.38E-26	2.97E-25	7.26E-26	ADRB2/PTGS1/PTGS2/BCL2/PON1/AR/NOS3/DPP4/KDR/TNF/IL6/TP53/CCL2/CCND1/CDKN1A/CXCL8/VEGFA/MPO/MMP9/FOS/HIF1A/F2/F10/CYP1A2/VCAM1/NR1I2/MMP3/MMP2/MAPK1/F3/IL1B/SULT1E1/IFNG/IL10/IL1A/NFE2L2/CRP	37
C1262760	Hepatitis, Drug-Induced	41/245	418/21671	0.098086124	8.676017967	16.94556095	1.58E-26	3.37E-25	8.25E-26	CHRM3/PTGS2/PON1/BAX/TNF/IL6/CCL2/PRKCD/FASN/VEGFA/AHR/MMP9/CYP1A2/CYP2C9/CYP3A4/GSTP1/GSTM1/GSTM2/NR1I2/NR1I3/SLPI/MMP2/SOD1/HSPA5/F3/IL1B/SULT1E1/PLAT/IFNG/COL3A1/IL1A/NFE2L2/PPARA/CRP/CXCL10/SPP1/E2F1/PCOLCE/RASA1/IL4/CTNNB1	41
C1512981	Mammary Tumorigenesis	29/245	162/21671	0.179012346	15.83418997	20.26530673	1.64E-26	3.49E-25	8.54E-26	PTGS2/HSP90AA1/PIK3CG/BCL2/CASP3/NCOA1/ESR1/PPARG/TP53/CCL2/AKT1/CCND1/VEGFA/FABP5/ALOX5/EGFR/ERBB2/SERPINE1/CAV1/MYC/PARP1/CHEK2/HSF1/ERBB3/MDM2/PCNA/PTGES/CTNNB1/MUC1	29
C0020615	Hypoglycemia	41/245	420/21671	0.097619048	8.634703596	16.89542373	1.90E-26	4.04E-25	9.88E-26	ADRB2/PIK3CG/KCNH2/ADRA1A/NR3C2/PPARG/DPP4/GSK3B/KDR/TNF/IL6/TP53/AKT1/VEGFA/AHR/FOS/HIF1A/IGF2/KCNMA1/CYP2C9/PPARD/MAPK8/VCAM1/INSR/SLC2A4/EGFR/RB1/POR/F3/GJA1/IL1B/MGAM/IFNG/NFE2L2/PPARA/IGFBP3/APP/MET/CTNNB1/CRH/NR3C1	41
C4049446	Neointimal hyperplasia	31/245	198/21671	0.156565657	13.84871161	19.42172328	2.02E-26	4.28E-25	1.05E-25	PTGS2/PIK3CG/PLAU/NOS2/NOS3/PPARG/MAPK14/TNF/IL6/TP53/CCL2/AKT1/VEGFA/CDK1/MMP9/HIF1A/F10/PTPN1/SELE/NR1I2/GJA1/IL1B/IFNG/SERPINE1/CAV1/NCF1/NFE2L2/IRF1/CDK4/PCNA/CTNNB1	31
C1719672	Severe Sepsis	30/245	181/21671	0.165745856	14.66072838	19.73498876	2.34E-26	4.95E-25	1.21E-25	CHRNA7/BCL2/PON1/CASP3/NOS2/NOS3/TNF/IL6/CCL2/CXCL8/VEGFA/EGLN1/MMP9/HIF1A/F2/MAPK1/EGF/HSPA5/F3/IL1B/THBD/IFNG/BCL2L11/IL10/SERPINE1/IL1A/NFE2L2/CXCL2/CRP/MMP10	30
C0030920	Peptic Ulcer	28/245	150/21671	0.186666667	16.5112381	20.38462928	3.67E-26	7.72E-25	1.89E-25	PTGS1/PTGS2/BCL2/PPARG/TNF/IL6/TP53/CDKN1A/CXCL8/VEGFA/F2/CYP1A2/CYP2C9/CYP3A4/GSTP1/GSTM1/CYP1A1/EGFR/MAPK1/IL1B/MGAM/IFNG/IL10/SERPINE1/IL1A/ABCG2/NFE2L2/IL4	28
C0085096	Peripheral Vascular Diseases	28/245	150/21671	0.186666667	16.5112381	20.38462928	3.67E-26	7.72E-25	1.89E-25	ADRB2/PON1/NOS3/PPARG/DPP4/TNF/IL6/CCL2/CCND1/CXCL8/VEGFA/MPO/MMP9/HIF1A/F2/F7/ESR2/CYP1A2/PPARD/VCAM1/ICAM1/CYP1A1/MMP2/F3/IL1B/CD40LG/CRP/SPP1	28
C0178664	Glomerulosclerosis (disorder)	32/245	221/21671	0.14479638	12.80768307	18.86640374	3.81E-26	8.00E-25	1.96E-25	PTGS2/BCL2/CASP9/PRKCA/NOS2/PPARG/MAPK14/KDR/TNF/IL6/MMP1/CCL2/AHSA1/FASN/VEGFA/MPO/MMP9/HIF1A/NOX5/ICAM1/NR1I2/MMP2/MAPK1/GJA1/IL1B/COL3A1/CD40LG/SERPINE1/PRKCB/SPP1/IL4/MUC1	32
C0085110	Severe Combined Immunodeficiency	35/245	284/21671	0.123239437	10.90090543	17.95978343	4.38E-26	9.16E-25	2.24E-25	PTGS2/PIK3CG/BCL2/CASP3/PLAU/PPARG/DPP4/CDK2/TNF/IL6/TP53/MMP1/CCND1/VEGFA/MMP9/HIF1A/STAT1/IKBKB/F3/IL1B/IL2/IFNG/ACP3/IL10/ERBB2/CD40LG/MYC/NCF1/PARP1/RASSF1/E2F1/CDK4/PCNA/IL4/MUC1	35
C0040997	Trigeminal Neuralgia	25/245	107/21671	0.23364486	20.66660309	21.80713076	4.56E-26	9.49E-25	2.32E-25	CHRM3/SLC6A4/ESR1/AR/MAPK14/CALM1/TNF/IL6/TP53/AHSA1/MMP9/FOS/MAPK8/CYP3A4/EGFR/MAPK1/IL1B/ERBB2/SERPINE1/MYC/PARP1/TYR/CTNNB1/PIM1/MUC1	25
C0042109	Urticaria	29/245	168/21671	0.172619048	15.26868319	19.85322005	4.90E-26	1.02E-24	2.49E-25	ADRB2/PTGS2/PIK3CG/OPRM1/MAP2/TNF/IL6/CXCL8/PRKCD/FASLG/MPO/SELE/VCAM1/ALOX5/GSTM1/ICAM1/STAT1/SOD1/F3/IL1B/COL1A1/IFNG/CTSD/IL10/IL1A/CRP/E2F1/IRF1/PCNA	29
C0019189	Hepatitis, Chronic	32/245	224/21671	0.142857143	12.6361516	18.71940548	5.90E-26	1.22E-24	2.99E-25	PTGS2/BCL2/JUN/PON1/CASP3/NOS2/TNF/IL6/TP53/CCL2/VEGFA/MPO/IGF2/CYP3A4/VCAM1/STAT1/MMP3/SOD1/HSPA5/IL1B/IL2/IFNG/IL10/CD40LG/MYC/CXCL10/SPP1/RASSF1/MET/MDM2/IL4/CTNNB1	32
C0149516	Chronic sinusitis	31/245	205/21671	0.151219512	13.37582877	19.03783715	6.06E-26	1.25E-24	3.06E-25	PTGS1/PTGS2/BCL2/CASP3/DPP4/GSK3B/TNF/IL6/MMP1/CXCL8/VEGFA/AHR/MMP9/MAPK8/SELE/ICAM1/NR1I2/EGFR/MMP2/F3/IL1B/IFNG/IL10/CAV1/SPP1/RUNX2/MET/IL4/GJB1/NR3C1/MUC1	31
C0242510	Drug usage	29/245	170/21671	0.170588235	15.08905162	19.72054164	7.00E-26	1.44E-24	3.53E-25	PTGS1/PTGS2/DRD1/GABRA2/SLC6A4/OPRM1/PON1/ADRA2A/SLC6A3/AKR1B1/MAOB/PPARG/GSK3B/CALM1/TNF/TP53/AHR/CYP2C9/SELE/INSR/NR1I2/NR1I3/EGFR/IL1B/IL10/CRP/NPEPPS/CRH/NR3C1	29
C0041327	Tuberculosis, Pulmonary	38/245	358/21671	0.106145251	9.38887242	17.11452137	7.22E-26	1.48E-24	3.63E-25	ADRB2/LTA4H/ESR1/NOS2/MAPK14/TNF/IL6/MMP1/CCL2/RELA/AKT1/AHSA1/CXCL8/PRKCD/VEGFA/MPO/MMP9/HIF1A/SELE/ALOX5/ICAM1/NR1I2/EGFR/MAPK1/ACACA/IL1B/IL2/THBD/IFNG/IL10/CD40LG/IL1A/CRP/CXCL10/IRF1/IL4/CTNNB1/NR3C1	38
C0007766	Intracranial Aneurysm	36/245	311/21671	0.115755627	10.23893956	17.54864724	7.51E-26	1.54E-24	3.76E-25	PTGS2/PIK3CG/CASP3/ESR1/NOS2/NOS3/DPP4/KDR/TNF/IL6/MMP1/CCL2/RELA/MCL1/VEGFA/MPO/MMP9/HIF1A/SELE/VCAM1/STAT1/MMP3/MMP2/HSPA5/IL1B/IL2/PLAT/IFNG/COL3A1/IL10/SERPINE1/IL1A/NCF1/NFE2L2/PARP1/MET	36
C0042345	Varicosity	30/245	188/21671	0.159574468	14.1148502	19.31242198	7.54E-26	1.54E-24	3.77E-25	PTGS2/OPRM1/JUN/PRKCA/SLC6A3/ESR1/PPARG/KDR/MMP1/CCL2/AKT1/CYP19A1/VEGFA/MMP9/FOS/HIF1A/F2/ACHE/SELE/ICAM1/MMP3/MMP2/GJA1/THBD/COL3A1/ACP3/PRKCB/SPP1/RASA1/GRM1	30
C0018671	Head and Neck Neoplasms	26/245	124/21671	0.209677419	18.54660961	20.95330806	9.45E-26	1.92E-24	4.71E-25	PTGS1/PTGS2/BCL2/NOS2/AR/KDR/TNF/IL6/TP53/CCND1/BBC3/VEGFA/AHR/CYCS/HIF1A/GSTP1/GSTM1/CYP1A1/CYP1B1/EGFR/MAPK1/EGF/ERBB2/IGFBP3/ERBB3/MET	26
C0040100	Thymoma	35/245	291/21671	0.120274914	10.63868434	17.70118534	1.02E-25	2.06E-24	5.04E-25	ADRB2/PTGS2/PIK3CG/BCL2/CASP3/BAX/DPP4/MAPK14/GSK3B/CDK2/KDR/TNF/TP53/MMP1/AKT1/CCND1/CDKN1A/MCL1/AHSA1/VEGFA/ICAM1/STAT1/EGFR/MAPK1/SULT1E1/IL2/IFNG/IL10/ERBB2/CD40LG/MYC/PARP1/PPARA/PCNA/CTNNB1	35
C0333463	Senile Plaques	33/245	249/21671	0.13253012	11.72269486	18.1976606	1.15E-25	2.33E-24	5.70E-25	PIK3CG/MAP2/CASP3/MAOB/MAPK14/TNF/IL6/CCL2/AKT1/CCND1/AHSA1/CDK1/MPO/IGF2/ACHE/MAPK8/ALOX5/ICAM1/MAPK1/SOD1/IL1B/IL2/CTSD/IL10/RUNX1T1/HSPB1/IL1A/PPARA/CRP/APP/IL4/BACE1/VCP	33
C0038644	Sudden infant death syndrome	27/245	140/21671	0.192857143	17.05880466	20.38389063	1.16E-25	2.34E-24	5.72E-25	SCN5A/HSP90AA1/KCNH2/HTR2A/SLC6A4/CHRNA7/CASP9/CASP3/PRKCA/SLC6A3/MAOA/TNF/IL6/CXCL8/VEGFA/FOS/HIF1A/CYP2C9/GSTM1/CYP1A1/GJA1/IL1B/IFNG/IL10/PRKCB/IL1A/IL4	27
C1334274	Invasive Carcinoma	29/245	173/21671	0.167630058	14.82739177	19.52568315	1.18E-25	2.38E-24	5.83E-25	PTGS2/PIK3CG/PLAU/ESR1/NOS2/CHEK1/TNF/TP53/AKT1/CCND1/CDKN1A/VEGFA/MMP9/ESR2/STAT1/MMP3/EGFR/MMP2/MAPK1/EGF/ERBB2/MYC/RASSF1/ERBB3/MET/MDM2/PCNA/CTNNB1/MUC1	29
C0282612	Prostatic Intraepithelial Neoplasias	32/245	230/21671	0.139130435	12.30651287	18.43367934	1.38E-25	2.78E-24	6.79E-25	PTGS2/HSP90AA1/PIK3CG/BCL2/RXRA/PLAU/ESR1/AR/TP53/MMP1/RELA/AKT1/CCND1/FASN/VEGFA/MMP9/HIF1A/IGF2/ESR2/GSTP1/EGFR/MMP2/ERBB2/CAV1/MYC/SPP1/IGFBP3/ERBB3/NPEPPS/MET/CTNNB1/PIM1	32
C0750901	Alzheimer Disease, Early Onset	29/245	174/21671	0.166666667	14.74217687	19.46180771	1.41E-25	2.81E-24	6.89E-25	CHRNA7/BCL2/JUN/CASP3/BAX/PLAU/MAOB/ESR1/NOS3/PPARG/GSK3B/CALM1/TNF/VEGFA/MPO/FOS/IGF2/F2/ACHE/INSR/SLC2A4/MMP2/IL1B/IL1A/IGFBP3/APP/CTNNB1/BACE1/CRH	29
C0005940	Bone Diseases	36/245	317/21671	0.113564669	10.0451426	17.34791867	1.47E-25	2.94E-24	7.18E-25	ADRB2/PIK3CG/ESR1/AR/PPARG/MAPK14/TNF/IL6/MMP1/CCL2/RELA/CDKN1A/AHSA1/CXCL8/VEGFA/MMP9/HIF1A/MAPK8/SLPI/MMP3/EGFR/MMP2/MAPK1/IL1B/COL1A1/IFNG/ERBB2/IL1A/NFE2L2/CRP/SPP1/RUNX2/CTNNB1/PIM1/VCP/MUC1	36
C0023891	Liver Cirrhosis, Alcoholic	26/245	126/21671	0.206349206	18.25221898	20.76820361	1.47E-25	2.94E-24	7.18E-25	BCL2/ADH1C/PLAU/NOS3/PPARG/TNF/IL6/TP53/RELA/CXCL8/MPO/SELE/GSTP1/GSTM1/CYP1A1/MMP2/IL1B/IL2/IFNG/NQO1/COL3A1/IL10/CAV1/NFE2L2/MDM2/CTNNB1	26
C0399440	Hereditary gingival fibromatosis	23/245	86/21671	0.26744186	23.65605126	22.51123726	1.49E-25	2.95E-24	7.22E-25	PIK3CG/CDK2/TNF/IL6/TP53/MMP1/CXCL8/VEGFA/MMP9/MAPK8/ICAM1/NR1I2/EGFR/MMP2/MAPK1/EGF/IL1B/IFNG/CAV1/MET/PCNA/XIAP/CTNNB1	23
C0022665	Kidney Neoplasm	35/245	295/21671	0.118644068	10.49443099	17.55733831	1.62E-25	3.22E-24	7.87E-25	PTGS2/HSP90AA1/PIK3CG/MAOB/PPARG/KDR/TNF/TP53/AKT1/CCND1/VEGFA/MMP9/HIF1A/IGF2/NFATC1/ACHE/VCAM1/ALOX5/AKR1C3/CYP1A1/CYP1B1/EGFR/MMP2/MAPK1/EGF/IL2/ERBB2/RAF1/NFE2L2/CHEK2/RASSF1/E2F1/MET/CTNNB1/MUC1	35
C0206638	Giant Cell Tumor of Bone	25/245	113/21671	0.221238938	19.56926133	21.16272379	2.00E-25	3.95E-24	9.68E-25	ESR1/AR/IL6/TP53/CCL2/AKT1/CCND1/CXCL8/VEGFA/MMP9/HIF1A/STAT1/NR1I2/EGFR/MMP2/EGF/GJA1/MYC/SPP1/RUNX2/MDM2/PCNA/CTNNB1/NR3C1/MUC1	25
C0016053	Fibromyalgia	27/245	143/21671	0.188811189	16.70092764	20.14343058	2.12E-25	4.17E-24	1.02E-24	ADRB2/CHRM3/PTGS2/HTR2A/SLC6A4/OPRM1/SLC6A3/MAOB/MAOA/ESR1/NOS2/NOS3/TNF/IL6/CCL2/CXCL8/VEGFA/F2/MAPK8/SOD1/IL1B/IL10/IL1A/CRP/IL4/CRH/NR3C1	27
C0432283	Osteoglophonic dwarfism	24/245	100/21671	0.24	21.22873469	21.68081116	2.27E-25	4.45E-24	1.09E-24	PIK3CG/BCL2/CASP9/CASP3/MAPK14/TNF/IL6/CCL2/AKT1/AHSA1/VEGFA/MMP9/HIF1A/MMP2/MAPK1/SOD1/HSPA5/IL1B/IL10/BIRC5/SERPINE1/ELK1/NFE2L2/CXCL10	24
C0023896	Alcoholic Liver Diseases	30/245	195/21671	0.153846154	13.60816327	18.91186589	2.32E-25	4.54E-24	1.11E-24	PIK3CG/ADH1C/AKR1B1/PPARG/MAPK14/TNF/IL6/CCL2/AKT1/CXCL8/MMP9/HIF1A/IGF2/PPARD/SELE/GSTP1/GSTM1/CYP1A1/NR1I2/HSPA5/IL1B/IL2/IL10/CAV1/IL1A/NFE2L2/CXCL2/PPARA/SPP1/HK2	30
C0376544	Hematopoietic Neoplasms	36/245	322/21671	0.111801242	9.889162124	17.18469949	2.55E-25	4.98E-24	1.22E-24	PIK3CG/BCL2/PON1/CASP3/BAX/ESR1/AR/PPARG/DPP4/CDK2/CALM1/IL6/TP53/AKT1/CCND1/MCL1/BBC3/NR1I3/MAPK1/RB1/HSPA5/IL2/THBD/IFNG/CD40LG/MYC/ABCG2/PARP1/RASSF1/IRF1/CDK4/MDM2/PCNA/IL4/CTNNB1/PIM1	36
C0011882	Diabetic Neuropathies	27/245	144/21671	0.1875	16.58494898	20.06489184	2.58E-25	5.03E-24	1.23E-24	PTGS2/CHRM2/CASP3/AKR1B1/MAPK14/TNF/IL6/RELA/PRKCD/VEGFA/MMP9/PTPN1/GSTP1/INSR/GSTM1/MMP2/IL1B/PLAT/THBD/IL10/CAV1/DUOX2/HSPB1/NFE2L2/PARP1/XIAP/GRM5	27
C0751212	Hyperalgesia, Secondary	23/245	88/21671	0.261363636	23.11841373	22.23214445	2.68E-25	5.21E-24	1.27E-24	PTGS1/PTGS2/HTR2A/OPRM1/PRKCA/NOS2/TNF/IL6/CCL2/CXCL8/FOS/CACNA2D1/MAPK8/ALOX5/INSR/MMP3/MAPK1/IL1B/THBD/IL10/RAF1/PRKCB/IL1A	23
C0341439	Chronic liver disease	30/245	196/21671	0.153061224	13.53873386	18.85632615	2.71E-25	5.23E-24	1.28E-24	BCL2/RXRA/ESR1/DPP4/TNF/IL6/TP53/CCL2/VEGFA/MMP9/IGF2/F2/TOP2A/CYP1A2/MAPK8/CYP3A4/VCAM1/ICAM1/CYP1A1/MMP3/EGF/IL1B/IFNG/IL10/SERPINE1/NFE2L2/SPP1/IGFBP3/PCNA/CTNNB1	30
C1527349	Ductal Breast Carcinoma	30/245	196/21671	0.153061224	13.53873386	18.85632615	2.71E-25	5.23E-24	1.28E-24	PGR/BCL2/CASP3/ESR1/AR/NOS3/IL6/TP53/CCND1/CXCL8/VEGFA/MMP9/HIF1A/NOX5/ESR2/SELE/PPP3CA/MMP3/EGFR/EGF/NQO1/IL10/ERBB2/SERPINE1/MYC/E2F1/RASA1/CDK4/PCNA/CTNNB1	30
C4721579	Secondary malignant neoplasm of colon and/or rectum	39/245	397/21671	0.098236776	8.689343546	16.53491202	2.81E-25	5.42E-24	1.33E-24	PTGS2/HSP90AA1/PIK3CG/BCL2/BAX/NOS2/NOS3/KDR/TNF/IL6/TP53/MMP1/CCL2/AKT1/CCND1/CXCL8/VEGFA/MMP9/HIF1A/TOP2A/CYP3A4/GSTP1/INSR/GSTM1/GSTM2/EGFR/MAPK1/EGF/THBD/ERBB2/SERPINE1/RAF1/ABCG2/CRP/RASSF1/ERBB3/MET/CTNNB1/MUC1	39
C2349952	Oropharyngeal Carcinoma	25/245	115/21671	0.217391304	19.22892635	20.95887032	3.21E-25	6.18E-24	1.51E-24	PIK3CG/BCL2/CASP3/CASP8/ADH1C/ESR1/IL6/TP53/AKT1/CCND1/MCL1/CXCL8/BBC3/GSTP1/GSTM1/EGFR/HSPA5/IL1B/IL2/IL10/IL1A/CRP/E2F1/MDM2/CTNNB1	25
C0242422	Parkinsonian Disorders	38/245	373/21671	0.101876676	9.011303824	16.68899385	3.25E-25	6.22E-24	1.52E-24	PTGS2/SLC6A4/CASP9/CASP3/ADH1C/SLC6A2/SLC6A3/PLAU/MAOB/MAOA/ESR1/NOS3/GSK3B/TNF/IL6/TP53/CCL2/RELA/PRKCD/CYP19A1/MPO/ACHE/CYP1A2/PDE10A/MAPK8/MMP3/EGFR/SOD1/GJA1/IL1B/NQO1/IL10/RUNX1T1/NFE2L2/PARP1/SPP1/APP/VCP	38
C0023440	Acute Erythroblastic Leukemia	35/245	302/21671	0.11589404	10.25118259	17.3121327	3.63E-25	6.94E-24	1.70E-24	PTGS2/HSP90AA1/PIK3CG/ADRA1A/BCL2/CASP3/BAX/NR3C2/AKR1B1/ESR1/PPARG/TNF/IL6/TP53/RELA/CDKN1A/MCL1/VEGFA/MAPK8/GSTP1/STAT1/EGFR/MAPK1/PLAT/ERBB2/RAF1/MYC/NFE2L2/PARP1/HSF1/E2F1/ERBB3/PCNA/CTNNB1/PIM1	35
C0278660	Adult Synovial Sarcoma	30/245	198/21671	0.151515152	13.40197897	18.74645576	3.69E-25	7.02E-24	1.72E-24	PTGS2/PIK3CG/BCL2/MAPK14/GSK3B/TNF/IL6/TP53/CCND1/CDKN1A/AHSA1/VEGFA/MMP9/IGF2/MAPK8/EGFR/MMP2/MAPK1/IL1B/IFNG/ERBB2/ELK1/IL1A/RASSF1/CDK4/MET/MDM2/PCNA/CTNNB1/MUC1	30
C0279982	Childhood Synovial Sarcoma	30/245	198/21671	0.151515152	13.40197897	18.74645576	3.69E-25	7.02E-24	1.72E-24	PTGS2/PIK3CG/BCL2/MAPK14/GSK3B/TNF/IL6/TP53/CCND1/CDKN1A/AHSA1/VEGFA/MMP9/IGF2/MAPK8/EGFR/MMP2/MAPK1/IL1B/IFNG/ERBB2/ELK1/IL1A/RASSF1/CDK4/MET/MDM2/PCNA/CTNNB1/MUC1	30
C0018378	Guillain-Barre Syndrome	28/245	163/21671	0.171779141	15.19439089	19.45147308	4.16E-25	7.90E-24	1.93E-24	PTGS1/PTGS2/NR3C2/ESR1/NOS2/NOS3/MAPK14/TNF/IL6/CCL2/AHSA1/FASLG/MMP9/MAPK8/ICAM1/MMP2/MAPK1/IL1B/IL2/IFNG/IL10/CXCL2/CRP/CXCL10/SPP1/IL4/GJB1/NR3C1	28
C0086981	Sicca Syndrome	26/245	132/21671	0.196969697	17.42257267	20.23752216	5.33E-25	1.01E-23	2.47E-24	SLC6A4/BCL2/ESR1/TNF/TP53/CXCL8/CYP19A1/FASLG/MMP9/F2/SELE/VCAM1/ICAM1/NR1I3/MMP3/MMP2/IL1B/IL2/THBD/IFNG/IL10/NFKBIA/NCF1/E2F1/IL4/MUC1	26
C0085077	Sweet Syndrome	24/245	104/21671	0.230769231	20.4122449	21.21971319	6.33E-25	1.19E-23	2.92E-24	SLC6A4/BCL2/ESR1/TNF/TP53/CXCL8/FASLG/MPO/MMP9/F2/SELE/VCAM1/ICAM1/NR1I3/MMP3/MMP2/IL1B/THBD/IFNG/IL10/CD40LG/CRP/IL4/MUC1	24
C1841972	Glucocorticoid Receptor Deficiency	24/245	104/21671	0.230769231	20.4122449	21.21971319	6.33E-25	1.19E-23	2.92E-24	NCOA2/PIK3CG/BCL2/JUN/NR3C2/TNF/IL6/RELA/AKT1/MCL1/MMP9/FOS/HIF1A/TOP2A/MAPK8/IL1B/IL2/IFNG/BCL2L11/CRP/CDK4/IL4/NR3C1/MUC1	24
C0276447	Rhinovirus infection	30/245	202/21671	0.148514851	13.13659325	18.53141242	6.79E-25	1.27E-23	3.12E-24	ADRA1A/BCL2/CASP3/NOS2/MAPK14/TNF/IL6/CCL2/RELA/AHSA1/CXCL8/VEGFA/F10/MAPK8/ICAM1/EGFR/MMP2/MAPK1/SOD1/HSPA5/IL1B/IFNG/IL10/IL1A/NCF1/NFE2L2/CRP/CXCL10/IL4/NR3C1	30
C0349566	Squamous cell carcinoma of tongue	41/245	462/21671	0.088744589	7.849730542	15.91388908	7.70E-25	1.44E-23	3.53E-24	PTGS2/PIK3CG/BCL2/CASP9/CASP3/BAX/PLAU/NOS2/TNF/TP53/MMP1/RELA/AKT1/CCND1/CXCL8/VEGFA/MMP9/HIF1A/FOSL2/INSR/EGFR/MMP2/MAPK1/EGF/GJA1/IL2/IFNG/IL10/ERBB2/CAV1/MYC/HSPB1/ABCG2/CRP/CXCL10/SPP1/E2F1/ERBB3/HK2/XIAP/CTNNB1	41
C1536220	ST segment elevation myocardial infarction	33/245	264/21671	0.125	11.05663265	17.57998876	7.83E-25	1.46E-23	3.57E-24	SCN5A/ADRB2/PON1/NR3C2/ADRB1/NOS3/DPP4/CALM1/TNF/IL6/CCL2/CXCL8/FASLG/VEGFA/MPO/AHR/MMP9/CA2/F2/MMP3/MMP2/ACACA/F3/GJA1/IL1B/SULT1E1/PLAT/THBD/IL10/SERPINE1/HSPB1/IL1A/CRP	33
C2826323	Refractory Cytopenia of Childhood	33/245	264/21671	0.125	11.05663265	17.57998876	7.83E-25	1.46E-23	3.57E-24	PTGS2/BCL2/CASP8/AR/KDR/TNF/IL6/TP53/AKT1/CXCL8/VEGFA/CDK1/AHR/EGLN1/HIF1A/ICAM1/IL1B/IL2/IFNG/ERBB2/SERPINE1/MYC/ABCG2/PARP1/CHEK2/CRP/RASSF1/MET/MDM2/PCNA/IL4/CTNNB1/MUC1	33
C0151546	Oral Cavity Carcinoma	28/245	167/21671	0.167664671	14.83045338	19.18567019	8.40E-25	1.56E-23	3.82E-24	PTGS2/PIK3CG/BCL2/CASP3/BAX/TNF/IL6/TP53/CCND1/FASLG/VEGFA/MMP9/HIF1A/GSTM1/CYP1A1/SLPI/EGFR/MMP2/EGF/IL10/ERBB2/CD40LG/CRP/RASSF1/RASA1/MDM2/IL4/NUF2	28
C0264716	Chronic heart failure	31/245	223/21671	0.139013453	12.29616546	18.13142858	8.46E-25	1.57E-23	3.84E-24	ADRB2/CHRM3/ADRA1A/OPRM1/BCL2/PON1/BAX/NR3C2/SLC6A2/ADRB1/NOS2/NOS3/DPP4/TNF/IL6/TP53/CCL2/RELA/VEGFA/MMP9/MAPK8/XDH/MMP2/GJA1/IFNG/ERBB2/HSPB1/NFE2L2/PPARA/CRP/CTNNB1	31
C0206726	gliosarcoma	22/245	80/21671	0.275	24.32459184	22.3493355	8.67E-25	1.60E-23	3.92E-24	PTGS1/PTGS2/PIK3CG/PLAU/ESR1/PPARG/TP53/CCL2/AKT1/VEGFA/MMP9/CYP3A4/EGFR/EGF/RB1/POR/GJA1/IL2/NFKBIA/CDK4/MDM2/CTNNB1	22
C4524092	Chronic rhinosinusitis with nasal polyps	28/245	168/21671	0.166666667	14.74217687	19.12064749	9.99E-25	1.84E-23	4.50E-24	PTGS1/PTGS2/CASP3/NOS2/PPARG/TNF/TP53/MMP1/AKT1/CXCL8/VEGFA/MPO/AHR/MMP9/HIF1A/MAPK8/ICAM1/NR1I2/MMP2/PLAT/IFNG/IL10/SPP1/MET/IL4/CTNNB1/NR3C1/MUC1	28
C0007095	Carcinoid Tumor	33/245	267/21671	0.123595506	10.93240083	17.46241658	1.13E-24	2.08E-23	5.09E-24	HSP90AA1/PIK3CG/CHRNA7/BCL2/JUN/MAP2/CASP8/SLC6A2/PLAU/GSK3B/TP53/AKT1/CDKN1A/VEGFA/FOS/HIF1A/CA2/GSTP1/EGFR/MMP2/EGF/BCL2L11/ERBB2/SERPINE1/RAF1/MYC/NFE2L2/CLDN4/RASSF1/APP/PCNA/CTNNB1/CCNA2	33
C0279068	Childhood Solid Neoplasm	28/245	169/21671	0.165680473	14.65494505	19.0561792	1.19E-24	2.17E-23	5.32E-24	PTGS2/PIK3CG/BCL2/CASP8/PPARG/KDR/TP53/MMP1/AKT1/MCL1/VEGFA/MMP9/HIF1A/F10/INSR/NR1I3/EGFR/MMP2/EGF/F3/ERBB2/NFE2L2/PARP1/RASSF1/ERBB3/IL4/PIM1/NR3C1	28
C0022408	Arthropathy	29/245	187/21671	0.155080214	13.71731966	18.67672682	1.20E-24	2.20E-23	5.37E-24	PTGS1/PTGS2/ESR1/PPARG/MAPK14/KDR/TNF/IL6/CCL2/AHSA1/CXCL8/VEGFA/MMP9/MAPK8/MMP3/MMP2/MAPK1/IL1B/COL1A1/IFNG/IL10/IL1A/NFE2L2/CRP/PCOLCE/IL4/MMP10/CRH/RXRB	29
C0022602	Actinic keratosis	26/245	136/21671	0.191176471	16.91014406	19.90274944	1.21E-24	2.21E-23	5.41E-24	PTGS2/BCL2/PRKCA/AR/MAPK14/TNF/TP53/MMP1/CDKN1A/AHSA1/FASLG/AHR/GSTM1/MMP3/EGFR/MMP2/MAPK1/EGF/CD40LG/MYC/PRKCB/PPARA/HK2/CDK4/PCNA/TYR	26
C0036202	Sarcoidosis	39/245	413/21671	0.094430993	8.352710382	16.13255787	1.22E-24	2.22E-23	5.43E-24	PTGS2/PIK3CG/BCL2/PON1/IGHG1/PPARG/KDR/TNF/IL6/MMP1/CCL2/CDKN1A/CXCL8/VEGFA/MMP9/FOS/HIF1A/SELE/GSTP1/GSTM1/STAT1/MMP2/IL1B/IL2/COL1A1/IFNG/COL3A1/IL10/IL1A/CXCL11/CRP/CXCL10/SPP1/IL4/XIAP/CTNNB1/BMPR2/NR3C1/MUC1	39
C1333001	Childhood Renal Cell Carcinoma	24/245	107/21671	0.224299065	19.83993897	20.8904919	1.33E-24	2.41E-23	5.90E-24	JUN/PON1/AR/TNF/IL6/TP53/AKT1/CCND1/VEGFA/MMP9/GSTM1/CYP1A1/CYP1B1/MMP2/IL2/CD40LG/ABCG2/NFE2L2/RASSF1/E2F1/IGFBP3/MDM2/IL4/CTNNB1	24
C0032463	Polycythemia Vera	34/245	291/21671	0.116838488	10.33472193	17.14296652	1.39E-24	2.52E-23	6.16E-24	PIK3CG/BCL2/CASP9/AR/PPARG/TNF/IL6/TP53/AKT1/MCL1/CXCL8/FASLG/VEGFA/MMP9/IGF2/F2/ALOX5/GSTM1/STAT1/CYP1A1/EGFR/MMP2/MAPK1/IFNG/IL10/RUNX1T1/SERPINE1/MYC/CRP/SPP1/MET/MDM2/CTNNB1/NR3C1	34
C0085605	Liver Failure	34/245	293/21671	0.116040956	10.26417775	17.07257781	1.75E-24	3.16E-23	7.72E-24	PIK3CG/CASP8/PLAU/ESR1/NOS2/PPARG/TNF/IL6/TP53/CCL2/AKT1/CXCL8/FASLG/VEGFA/MPO/FOS/F2/PTPN1/GSTP1/EGFR/SOD1/HSPA5/F3/IL1B/IFNG/IL10/SERPINE1/CAV1/NFE2L2/PARP1/CRP/CHUK/MET/NR3C1	34
C0677659	Gastro-esophageal reflux disease with esophagitis	21/245	71/21671	0.295774648	26.16217304	22.70870617	1.83E-24	3.30E-23	8.07E-24	PTGS2/PIK3CG/KCNH2/ESR1/MAPK14/TNF/IL6/AHSA1/CXCL8/IGF2/GSTP1/GSTM1/GSTM2/MMP3/MAPK1/SOD1/IL1B/IL2/IL10/IGFBP3/CTNNB1	21
C0206062	Lung Diseases, Interstitial	35/245	319/21671	0.109717868	9.704881326	16.74869074	2.35E-24	4.22E-23	1.03E-23	HSP90AA1/BCL2/TNF/IL6/TP53/MMP1/CCL2/AKT1/CXCL8/VEGFA/MPO/CYCS/MMP9/FOSL2/VCAM1/ALOX5/GSTM1/ICAM1/EGFR/EGF/IL1B/IL2/IFNG/IL10/CD40LG/CAV1/IL1A/NCF1/CRP/CXCL10/SPP1/RASA1/IL4/CTNNB1/MUC1	35
C0025568	Metaplasia	19/245	52/21671	0.365384615	32.31938776	24.17904159	2.79E-24	4.99E-23	1.22E-23	PGR/PTGS2/BCL2/CASP3/ESR1/TP53/FASLG/VEGFA/MMP9/ESR2/GSTM1/SLPI/EGFR/EGF/IL10/HSPB1/CLDN4/MET/CTNNB1	19
C1292769	Precursor B-cell lymphoblastic leukemia	41/245	478/21671	0.085774059	7.586978055	15.57205372	2.85E-24	5.09E-23	1.25E-23	HSP90AA1/PIK3CG/BCL2/BAX/CASP8/LTA4H/PPARG/CDK2/TNF/IL6/TP53/MMP1/AKT1/CXCL8/VEGFA/MPO/HIF1A/ALOX5/INSR/GSTM1/ICAM1/CYP1A1/NR1I2/NR1I3/IL2/PLAT/IFNG/CTSD/BCL2L11/IL10/SERPINE1/MYC/PARP1/CRP/CXCL10/CDK4/MDM2/IL4/PIM1/VCP/NR3C1	41
C0346957	Disseminated Malignant Neoplasm	31/245	232/21671	0.13362069	11.81915904	17.71646958	2.89E-24	5.16E-23	1.26E-23	PTGS2/HSP90AA1/BCL2/ESR1/AR/DPP4/MAPK14/CHEK1/TNF/IL6/TP53/AKT1/CDKN1A/CXCL8/CYP19A1/VEGFA/ESR2/KCNMA1/PPARD/GSTP1/ICAM1/EGFR/MMP2/IL2/IFNG/ERBB2/HSPB1/PARP1/SPP1/RUNX2/CTNNB1	31
C2347747	Adult Classical Hodgkin Lymphoma	31/245	233/21671	0.13304721	11.76843304	17.67177961	3.30E-24	5.88E-23	1.44E-23	HSP90AA1/PIK3CG/JUN/CASP3/MAOA/DPP4/GSK3B/TNF/IL6/TP53/CDKN1A/VEGFA/FOS/PTPN1/STAT1/MAPK1/IL2/IFNG/IL10/NFKBIA/CD40LG/MYC/HSPB1/NCF1/MET/MDM2/PCNA/IL4/CTNNB1/PIM1/MUC1	31
C1843013	Alzheimer disease, familial, type 3	30/245	213/21671	0.14084507	12.45817764	17.97019044	3.39E-24	6.01E-23	1.47E-23	PTGS2/PIK3CG/HTR2A/BCL2/PON1/CASP3/NOS3/TNF/IL6/TP53/RELA/APOD/ACHE/VCAM1/NR1I3/SOD1/IL1B/IL2/IFNG/COL3A1/RUNX1T1/PARP1/CRP/SPP1/APP/MET/IL4/BACE1/VCP/NR3C1	30
C0014335	Enteritis	22/245	85/21671	0.258823529	22.89373349	21.62644581	3.85E-24	6.82E-23	1.67E-23	JUN/CASP8/MAPK14/IL6/MMP1/AHSA1/CXCL8/MPO/EGLN1/MMP9/FOS/NFATC1/ICAM1/MAPK1/HSPA5/IL1B/IFNG/COL3A1/IL10/CD40LG/SERPINE1/IL4	22
C0011633	Dermatomyositis	31/245	235/21671	0.131914894	11.66827616	17.58321368	4.30E-24	7.60E-23	1.86E-23	PTGS1/PTGS2/PRKCA/NOS2/TNF/IL6/TP53/MMP1/CCL2/VEGFA/MPO/MMP9/ALOX5/ICAM1/STAT1/MMP2/SOD1/IL1B/IL2/IFNG/IL10/CD40LG/PRKCB/IL1A/CXCL11/CRP/CXCL10/SPP1/ERBB3/IL4/MUC1	31
C0034543	Radicular Cyst	20/245	63/21671	0.317460317	28.0803369	23.01754493	4.65E-24	8.20E-23	2.01E-23	PTGS2/BCL2/CASP3/TNF/IL6/TP53/MMP1/CXCL8/VEGFA/MMP9/HIF1A/ICAM1/MMP2/IL1B/IFNG/IL10/HSPB1/IL1A/SPP1/MDM2	20
C0546126	Acute Confusional Senile Dementia	23/245	99/21671	0.232323232	20.54970109	20.84752295	5.29E-24	9.28E-23	2.27E-23	CHRNA7/BCL2/CASP3/BAX/PLAU/MAOB/ESR1/NOS3/PPARG/GSK3B/CALM1/TNF/VEGFA/MPO/IGF2/F2/ACHE/INSR/SLC2A4/IL1B/APP/BACE1/CRH	23
C0750900	Alzheimer's Disease, Focal Onset	23/245	99/21671	0.232323232	20.54970109	20.84752295	5.29E-24	9.28E-23	2.27E-23	CHRNA7/BCL2/CASP3/BAX/PLAU/MAOB/ESR1/NOS3/PPARG/GSK3B/CALM1/TNF/VEGFA/MPO/IGF2/F2/ACHE/INSR/SLC2A4/IL1B/APP/BACE1/CRH	23
C0151718	Hypocholesterolemia	24/245	113/21671	0.212389381	18.78649088	20.27062827	5.44E-24	9.52E-23	2.33E-23	PIK3CG/PRKCA/SLC6A3/NOS3/MAPK14/TNF/IL6/AKT1/AHSA1/CXCL8/FASN/VEGFA/MAPK8/SLC2A4/MAPK1/EGF/SOD1/F3/ACP3/CAV1/PRKCB/CXCL10/APP/BACE1	24
C0023290	Leishmaniasis, Visceral	29/245	197/21671	0.147208122	13.02100901	18.12422767	5.57E-24	9.70E-23	2.37E-23	HSP90AA1/CASP3/PRKCA/SLC6A3/NOS2/DPP4/TNF/IL6/TP53/CCL2/CXCL8/MMP9/HIF1A/MMP2/MAPK1/ODC1/IL1B/IL2/IFNG/IL10/CD40LG/PRKCB/NFE2L2/PPARA/CRP/CXCL10/IRF1/NPEPPS/IL4	29
C0039103	Synovitis	29/245	197/21671	0.147208122	13.02100901	18.12422767	5.57E-24	9.70E-23	2.37E-23	PTGS1/PIK3CG/PLAU/MAOB/DPP4/TNF/IL6/TP53/CCL2/CXCL8/VEGFA/MMP9/VCAM1/ICAM1/STAT1/NR1I2/IKBKB/MMP3/EGFR/IL1B/IFNG/IL10/SERPINE1/IL1A/CRP/CXCL10/SPP1/MDM2/IL4	29
C0023532	Leukoplakia, Oral	26/245	144/21671	0.180555556	15.97069161	19.27406425	5.76E-24	1.00E-22	2.45E-23	PTGS2/BCL2/BAX/NOS2/TNF/TP53/CCND1/CXCL8/FASLG/VEGFA/MMP9/GSTP1/GSTM1/GSTM2/CYP1A1/CYP1B1/SLPI/EGFR/MMP2/IL1B/NFKBIA/ERBB2/CXCL11/CHEK2/MET/MDM2	26
C1861172	Venous Thromboembolism	37/245	378/21671	0.097883598	8.658103876	16.06166906	5.97E-24	1.04E-22	2.53E-23	ADRB2/CHRM3/PGR/PON1/ADRA2A/SLC6A2/ESR1/NOS3/DPP4/TNF/IL6/TP53/CCL2/CXCL8/PRKCD/CYP19A1/VEGFA/F2/F10/F7/CYP1A2/CYP2C9/SELE/CYP1A1/NR1I2/MMP3/EGFR/EGF/F3/PLAT/THBD/IL10/SERPINE1/NFE2L2/CRP/APP/IL4	37
C0005398	Cholestasis, Extrahepatic	22/245	87/21671	0.252873563	22.36744077	21.35443653	6.79E-24	1.17E-22	2.87E-23	JUN/NOS2/NOS3/MAPK14/TNF/IL6/TP53/RELA/CDKN1A/MPO/MMP9/FOS/MAPK8/SLPI/MMP2/MAPK1/IL1B/COL1A1/COL3A1/NFE2L2/CRH/GJB1	22
C0019151	Hepatic Encephalopathy	23/245	100/21671	0.23	20.34420408	20.73278641	6.80E-24	1.17E-22	2.87E-23	PTGS1/OPRM1/GABRA1/BCL2/MAOB/MAOA/ESR1/NOS2/TNF/IL6/CCL2/HIF1A/F2/INSR/SOD1/HSPA5/IL1B/IFNG/IL10/NFE2L2/CXCL2/APP/XIAP	23
C0001956	Alcohol Use Disorder	30/245	218/21671	0.137614679	12.17243962	17.72858991	6.81E-24	1.17E-22	2.87E-23	PTGS2/DRD1/GABRA2/HTR2A/ADRA1A/SLC6A4/OPRM1/GABRA1/ADH1C/SLC6A3/CALM1/TNF/IL6/CCL2/CXCL8/AHR/XDH/ACACA/IL1B/IFNG/IL10/PPARA/CRP/CXCL10/XIAP/GRM5/CRH/GABBR1/ADRA1D/NR3C1	30
C1851841	ECTRODACTYLY, ECTODERMAL DYSPLASIA, AND CLEFT LIP/PALATE SYNDROME 1	25/245	129/21671	0.19379845	17.14206613	19.66314193	6.87E-24	1.18E-22	2.88E-23	PGR/PIK3CG/BCL2/CASP3/PLAU/ESR1/MAPK14/KDR/IL6/TP53/AKT1/CCND1/CDKN1A/AHSA1/HIF1A/EGFR/MAPK1/ERBB2/MYC/NFE2L2/CHUK/SPP1/RASSF1/PCNA/CTNNB1	25
C0021655	Insulin Resistance	27/245	162/21671	0.166666667	14.74217687	18.77348409	7.07E-24	1.21E-22	2.96E-23	ADRB2/DRD1/CASP3/CASP8/NOS2/AR/NOS3/PPARG/TNF/IL6/CCL2/RELA/PRKCD/CYP19A1/AHR/FOS/PTPN1/INSR/SLC2A4/IKBKB/EGFR/ACACA/IL1B/SERPINE1/CAV1/PRKCB/PPARA	27
C0018081	Gonorrhea	32/245	261/21671	0.122605364	10.84481977	17.11045811	7.75E-24	1.32E-22	3.24E-23	ADRB2/PTGS2/PIK3CG/BCL2/JUN/ESR1/TNF/IL6/TP53/CCND1/CDKN1A/CXCL8/AHR/MMP9/IGF2/SLPI/EGFR/EGF/IL2/IFNG/IL10/ERBB2/CD40LG/MYC/NFE2L2/SPP1/E2F1/IRF1/ERBB3/MET/CTNNB1/NR3C1	32
C0342257	Complications of Diabetes Mellitus	31/245	240/21671	0.129166667	11.42518707	17.36641629	8.23E-24	1.40E-22	3.43E-23	PIK3CG/BCL2/PON1/CASP9/CASP8/NR3C2/AKR1B1/NOS3/PPARG/TNF/IL6/CCL2/VEGFA/MPO/MMP9/HIF1A/INSR/SLC2A4/MMP2/SOD1/MGAM/SERPINE1/PRKCB/HSPB1/NFE2L2/PPARA/CRP/CXCL10/IGFBP3/TYR/MUC1	31
C0024232	Lymphatic Metastasis	40/245	463/21671	0.086393089	7.641733151	15.44770646	8.34E-24	1.41E-22	3.45E-23	PGR/PTGS2/PIK3CG/GABRA3/BCL2/BAX/NCOA1/PLAU/ESR1/AR/NOS3/KDR/TNF/IL6/TP53/MMP1/CCL2/RELA/FASN/VEGFA/MMP9/HIF1A/ICAM1/STAT1/MMP3/EGFR/MMP2/HSPA5/F3/IL10/ERBB2/SERPINE1/CAV1/HSPB1/CLDN4/SPP1/MET/PCNA/XIAP/MUC1	40
C0019202	Hepatolenticular Degeneration	26/245	146/21671	0.178082192	15.75191501	19.12472491	8.37E-24	1.41E-22	3.45E-23	RXRA/PPARG/MAPK14/KDR/TNF/IL6/TP53/AHSA1/CXCL8/VEGFA/MAPK8/VCAM1/PPP3CA/SLPI/MAPK1/RB1/ACACA/IL1B/IL2/IL10/IL1A/CRP/TYR/XIAP/CTNNB1/GRM5	26
C0280099	Adult Solid Neoplasm	27/245	163/21671	0.165644172	14.65173407	18.70783607	8.39E-24	1.41E-22	3.45E-23	PTGS2/PIK3CG/BCL2/CASP8/PPARG/KDR/TP53/MMP1/AKT1/MCL1/VEGFA/MMP9/HIF1A/F10/NR1I3/EGFR/MMP2/EGF/F3/ERBB2/NFE2L2/PARP1/RASSF1/ERBB3/IL4/PIM1/NR3C1	27
C0334583	Pilocytic Astrocytoma	27/245	163/21671	0.165644172	14.65173407	18.70783607	8.39E-24	1.41E-22	3.45E-23	PIK3CG/ESR1/AR/MAPK14/KDR/TP53/AKT1/AHSA1/VEGFA/MMP9/HIF1A/APOD/ESR2/MAPK8/GSTP1/MMP3/EGFR/MAPK1/IL1B/COL1A1/ERBB2/RAF1/PARP1/ERBB3/RASA1/MET/PCNA	27
C0553694	Oropharyngeal disorders	27/245	163/21671	0.165644172	14.65173407	18.70783607	8.39E-24	1.41E-22	3.45E-23	CHRM3/PIK3CG/BCL2/JUN/PPARG/TNF/IL6/TP53/MMP1/AKT1/CCND1/CXCL8/PRKCD/MMP9/FOS/HIF1A/STAT1/SLPI/EGFR/SOD1/IL1B/IL10/ERBB2/ABCG2/CRP/PCNA/CTNNB1	27
C0751295	Memory Loss	27/245	163/21671	0.165644172	14.65173407	18.70783607	8.39E-24	1.41E-22	3.45E-23	HSP90AA1/CHRM1/GABRA5/SLC6A4/CHRNA7/BCL2/SLC6A3/MAPK14/GSK3B/TNF/IL6/AHSA1/VEGFA/IGF2/KCNMA1/ACHE/PTPN1/MAPK8/EGFR/MAPK1/SOD1/IL1B/NFE2L2/HSF1/APP/CTNNB1/BACE1	27
C0030809	Pemphigus Vulgaris	24/245	115/21671	0.208695652	18.4597693	20.07452515	8.54E-24	1.43E-22	3.49E-23	HSP90AA1/CASP3/PRKCA/NR3C2/PLAU/MAPK14/CDK2/TNF/IL6/TP53/AHSA1/CXCL8/VEGFA/MMP9/MAPK8/EGFR/MAPK1/SOD1/IFNG/IL10/IL1A/SPP1/IL4/NR3C1	24
C0206655	Alveolar rhabdomyosarcoma	24/245	115/21671	0.208695652	18.4597693	20.07452515	8.54E-24	1.43E-22	3.49E-23	NCOA2/NCOA1/NOS2/KDR/TP53/AKT1/CCND1/VEGFA/IGF2/MAPK8/SLC2A4/EGFR/MMP2/MAPK1/RB1/ERBB2/CAV1/MYC/E2F1/IGFBP3/ERBB3/CDK4/MET/MDM2	24
C1333064	Classical Hodgkin's Lymphoma	33/245	285/21671	0.115789474	10.2419334	16.79432027	9.38E-24	1.57E-22	3.83E-23	PTGS2/HSP90AA1/PIK3CG/BCL2/JUN/CASP3/MAOA/DPP4/GSK3B/TNF/IL6/TP53/CDKN1A/VEGFA/FOS/PTPN1/STAT1/MAPK1/IL2/IFNG/IL10/NFKBIA/CD40LG/MYC/HSPB1/NCF1/MET/MDM2/PCNA/IL4/CTNNB1/PIM1/MUC1	33
C0920646	Ischemia of kidney	25/245	131/21671	0.190839695	16.8803552	19.49462825	1.03E-23	1.71E-22	4.19E-23	PIK3CG/BCL2/NR3C2/MAPK14/TNF/IL6/TP53/CCL2/AKT1/AHSA1/CXCL8/HIF1A/XDH/SELE/VCAM1/ICAM1/STAT1/NR1I3/MAPK1/IL1B/IL10/IL1A/PARP1/CRP/MUC1	25
C0027831	Neurofibromatosis 1	34/245	311/21671	0.109324759	9.670109587	16.46819894	1.26E-23	2.09E-22	5.10E-23	SCN5A/PGR/PIK3CG/SLC6A4/BCL2/SLC6A2/ESR1/AR/CALM1/TNF/TP53/AKT1/CCND1/TOP2A/MAPK8/GSTP1/EGFR/MAPK1/EGF/ERBB2/BIRC5/SERPINE1/RAF1/HSF1/CXCL10/SPP1/RASSF1/RASA1/CDK4/APP/MDM2/CTNNB1/GNRH1/VCP	34
C0043144	Wheezing	25/245	132/21671	0.189393939	16.75247372	19.4117598	1.26E-23	2.09E-22	5.10E-23	ADRB2/PRKCA/TNF/IL6/CCL2/CCND1/CXCL8/VEGFA/MMP9/GSTP1/GSTM1/GSTM2/CYP1A1/IKBKB/EGF/IL1B/IFNG/IL10/NFKBIA/NFE2L2/CRP/CXCL10/CHUK/IL4/NR3C1	25
C0152459	Linear atrophy	26/245	149/21671	0.174496644	15.43476236	18.90616339	1.45E-23	2.40E-22	5.87E-23	PGR/PRKACA/SLC6A4/CASP3/ESR1/AR/TNF/TP53/CYP19A1/MMP9/FOS/HIF1A/VCAM1/MMP3/MMP2/EGF/COL1A1/IL10/NFE2L2/PARP1/E2F1/PCNA/TYR/CRH/GJB1/NR3C1	26
C0031069	Familial Mediterranean Fever	25/245	133/21671	0.187969925	16.62651527	19.32979385	1.53E-23	2.53E-22	6.19E-23	PIK3CG/PON1/CASP3/CASP8/PRKCA/ESR1/MAPK14/TNF/IL6/AHSA1/CXCL8/FASLG/VEGFA/FOS/CYP3A4/MAPK1/IL1B/THBD/IL10/SERPINE1/PRKCB/IL1A/CRP/IL4/XIAP	25
C0333983	Hyperplastic Polyp	29/245	204/21671	0.142156863	12.57420968	17.76080717	1.55E-23	2.55E-22	6.23E-23	PGR/PTGS1/PTGS2/PIK3CG/BCL2/BAX/TNF/TP53/MMP1/AKT1/CXCL8/MPO/MMP9/HIF1A/EGFR/MMP2/MAPK1/EGF/SOD1/F3/IL1B/IL10/IL1A/CRP/IRF1/PCNA/IL4/CTNNB1/MUC1	29
C3642347	Basal-Like Breast Carcinoma	31/245	245/21671	0.126530612	11.19201999	17.15594741	1.55E-23	2.55E-22	6.23E-23	PGR/PIK3CG/BCL2/PRKCA/AKR1B1/PLAU/ESR1/NOS2/IL6/TP53/CCL2/AKT1/CXCL8/PRKCD/MMP9/ESR2/HAS2/EGFR/MAPK1/EGF/IL1B/ERBB2/CAV1/MYC/PRKCB/IL1A/ABCG2/PARP1/MET/CTNNB1/GRM1	31
C0042164	Uveitis	31/245	247/21671	0.125506073	11.10139635	17.07346058	1.99E-23	3.26E-22	7.98E-23	PIK3CG/NR3C2/AKR1B1/NOS2/MAPK14/TNF/IL6/CCL2/RELA/AHSA1/CXCL8/PRKCD/FASLG/VEGFA/MPO/AHR/ICAM1/STAT1/MAPK1/EGF/IL1B/IL2/THBD/IFNG/IL10/IL1A/NFE2L2/CRP/CXCL10/XIAP/NR3C1	31
C1851585	MYELOPROLIFERATIVE DISORDER, CHRONIC, WITH EOSINOPHILIA	24/245	119/21671	0.201680672	17.83927285	19.69676816	2.05E-23	3.35E-22	8.19E-23	LTA4H/TNF/TP53/MMP1/CCL2/CXCL8/VEGFA/HIF1A/ICAM1/NR1I3/SLPI/EGFR/IL1B/IL2/IFNG/BCL2L11/IL10/ERBB2/CRP/CXCL10/CHUK/SPP1/PCNA/MUC1	24
C2607914	Allergic rhinitis (disorder)	39/245	446/21671	0.087443946	7.734684726	15.36748497	2.06E-23	3.36E-22	8.22E-23	ADRB2/CHRM3/PTGS2/PIK3CG/BCL2/AKR1B1/PLAU/NOS2/PPARG/DPP4/TNF/IL6/CCL2/CXCL8/PRKCD/VEGFA/AHR/MMP9/HIF1A/F10/GSTP1/ICAM1/STAT1/NR1I2/MAPK1/ACACA/IL1B/PLAT/IFNG/IL10/SERPINE1/DUOX2/IL1A/PARP1/CLDN4/PPARA/SPP1/IL4/NR3C1	39
C0206650	Fibroadenoma	26/245	151/21671	0.17218543	15.23032842	18.76394758	2.08E-23	3.38E-22	8.27E-23	PGR/BCL2/CASP3/ESR1/AR/IL6/TP53/CCL2/CCND1/VEGFA/MMP9/IGF2/FOSL1/ESR2/CYP1A1/EGFR/MMP2/RB1/GJA1/IFNG/IL10/ERBB2/MYC/RASSF1/CDK4/PCNA	26
C0028043	Nicotine Dependence	27/245	170/21671	0.158823529	14.04842737	18.26397278	2.69E-23	4.37E-22	1.07E-22	DRD1/CHRM1/GABRA2/HTR2A/CHRM2/CHRNA2/SLC6A4/OPRM1/CHRNA7/PON1/ADH1C/SLC6A3/MAOA/IL6/CXCL8/AHR/ACHE/GSTM1/IKBKB/IL1B/PPARA/CRP/APP/GRM5/CRH/GABBR1/NR3C1	27
C0014060	Encephalitis, St. Louis	32/245	272/21671	0.117647059	10.4062425	16.69343964	2.84E-23	4.60E-22	1.12E-22	HSP90AA1/BCL2/BAX/ESR1/CALM1/TNF/IL6/CCL2/RELA/CXCL8/FASLG/AHR/CYCS/HIF1A/STAT1/MMP3/MAPK1/F3/IL1B/IL2/IFNG/IL10/CD40LG/SERPINE1/ELK1/HSPB1/CRP/CXCL10/RASA1/MDM2/CRH/BMPR2	32
C0206694	Mucoepidermoid Carcinoma	26/245	153/21671	0.169934641	15.03123916	18.62441922	2.96E-23	4.79E-22	1.17E-22	PGR/PTGS1/PTGS2/PIK3CG/BCL2/CASP3/CASP8/NOS2/AR/TP53/AKT1/CCND1/MCL1/VEGFA/IKBKB/EGFR/MAPK1/NQO1/ERBB2/MYC/NFE2L2/CDK4/MDM2/CTNNB1/ALDH3A1/MUC1	26
C0021053	Immune System Diseases	39/245	451/21671	0.086474501	7.648934341	15.25842028	3.10E-23	4.99E-22	1.22E-22	PTGS2/PIK3CG/JUN/ESR1/PPARG/DPP4/TNF/IL6/TP53/AKT1/MCL1/AHR/FOS/HIF1A/ESR2/ALOX5/STAT1/NR1I2/NR1I3/EGFR/MAPK1/SOD1/HSPA5/GJA1/IL1B/IL2/IFNG/IL10/CD40LG/IL1A/NFE2L2/CRP/CXCL10/IRF1/MDM2/IL4/XIAP/CTNNB1/NR3C1	39
C0006625	Cachexia	32/245	273/21671	0.117216117	10.36812439	16.65671398	3.19E-23	5.12E-22	1.25E-22	PTGS2/HSP90AA1/CASP3/CASP8/ADRB1/NOS2/PPARG/TNF/IL6/TP53/CCL2/AKT1/CXCL8/FASN/VEGFA/AHR/HIF1A/INSR/EGFR/ACACA/IL1B/COL1A1/IFNG/IL10/IL1A/PARP1/PPARA/CRP/SPP1/IL4/CRH/VCP	32
C0750974	Brain Tumor, Primary	24/245	122/21671	0.196721311	17.40060221	19.42531622	3.86E-23	6.19E-22	1.51E-22	HSP90AA1/PON1/CASP9/CASP8/CDK2/TP53/RELA/CCND1/FASLG/VEGFA/AHR/CYP2C9/ICAM1/EGFR/GJA1/IL2/NQO1/IL10/RAF1/NFE2L2/SPP1/CDK4/MDM2/PCNA	24
C0153349	Malignant neoplasm of tongue	26/245	155/21671	0.167741935	14.83728769	18.48749201	4.20E-23	6.72E-22	1.64E-22	PTGS2/PIK3CG/CASP3/CASP8/CHEK1/TNF/TP53/MMP1/AKT1/CCND1/MCL1/CXCL8/FASLG/VEGFA/MMP9/HIF1A/EGFR/EGF/ERBB2/CAV1/HSPB1/ABCG2/ERBB3/MET/XIAP/CTNNB1	26
C0002622	Amnesia	27/245	173/21671	0.156069364	13.80481302	18.08169799	4.36E-23	6.97E-22	1.71E-22	HSP90AA1/CHRM1/GABRA5/CASP3/MAPK14/GSK3B/TNF/IL6/AHSA1/KCNMA1/ACHE/PTPN1/MAPK8/NR1I2/EGFR/MAPK1/SOD1/GJA1/IL2/ERBB2/IL1A/NFE2L2/PARP1/HSF1/APP/CTNNB1/BACE1	27
C0002962	Angina Pectoris	25/245	139/21671	0.179856115	15.90882396	18.85604252	4.87E-23	7.77E-22	1.90E-22	SCN5A/PLAU/ADRB1/NOS2/NOS3/KDR/TNF/IL6/CCL2/CXCL8/PRKCD/CYP19A1/VEGFA/PYGM/ICAM1/NR1I2/MMP3/HSPA5/F3/IL1B/IFNG/IL10/SERPINE1/IL1A/CRP	25
C0002448	Ameloblastoma	27/245	174/21671	0.155172414	13.72547502	18.02194443	5.12E-23	8.14E-22	1.99E-22	PTGS2/BCL2/CASP8/TNF/IL6/TP53/MMP1/AKT1/CCND1/CXCL8/VEGFA/MMP9/FOS/HIF1A/EGFR/MMP2/MAPK1/BCL2L11/ERBB2/RAF1/MYC/IL1A/ERBB3/CDK4/MDM2/PCNA/CTNNB1	27
C0027809	Neurilemmoma	28/245	193/21671	0.14507772	12.83256847	17.65642237	5.26E-23	8.34E-22	2.04E-22	PGR/PTGS2/PIK3CG/CASP9/CASP3/KDR/IL6/TP53/AKT1/CCND1/PRKCD/VEGFA/FOS/F2/F10/GSTP1/NR1I3/EGFR/EGF/PLAT/ERBB2/SERPINE1/ABCG2/SPP1/RASSF1/MDM2/TYR/CTNNB1	28
C0751688	Malignant Squamous Cell Neoplasm	28/245	193/21671	0.14507772	12.83256847	17.65642237	5.26E-23	8.34E-22	2.04E-22	PTGS2/PIK3CG/BCL2/LTA4H/CDK2/TP53/AKT1/CCND1/MMP9/HIF1A/GSTP1/STAT1/CYP1B1/IKBKB/EGFR/MMP2/EGF/IL2/CAV1/ABCG2/NFE2L2/CHEK2/SPP1/CDK4/MET/MDM2/CTNNB1/MUC1	28
C1332922	Cervical Squamous Intraepithelial Neoplasia	23/245	109/21671	0.211009174	18.66440741	19.77014017	5.77E-23	9.12E-22	2.23E-22	PGR/PTGS2/CASP3/TNF/TP53/CXCL8/VEGFA/HIF1A/IGF2/GSTM1/CYP1A1/EGFR/MMP2/SOD1/IL1B/IL10/ERBB2/MYC/HSPB1/NFE2L2/CRP/MET/PCNA	23
C0007873	Uterine Cervical Neoplasm	25/245	140/21671	0.178571429	15.7951895	18.77994851	5.87E-23	9.26E-22	2.26E-22	PTGS2/BCL2/CASP8/TNF/IL6/TP53/CCND1/CDKN1A/VEGFA/MMP9/TOP2A/EGFR/MMP2/MAPK1/EGF/ERBB2/BIRC5/RAF1/MYC/NFE2L2/CXCL10/E2F1/ERBB3/PCNA/CTNNB1	25
C0031117	Peripheral Neuropathy	35/245	351/21671	0.0997151	8.82010582	15.79481471	5.89E-23	9.26E-22	2.27E-22	PGR/PIK3CG/PRKCA/AKR1B1/MAPK14/GSK3B/KDR/TNF/IL6/TP53/AHSA1/CXCL8/VEGFA/MPO/MMP9/CYP3A4/GSTP1/GSTM1/NR1I2/EGFR/MAPK1/SOD1/IL1B/IL2/THBD/IFNG/IL10/PRKCB/HSPB1/NFE2L2/CRP/IL4/CTNNB1/VCP/GJB1	35
C0004565	Melanoma, B16	26/245	157/21671	0.165605096	14.64827766	18.35308351	5.92E-23	9.27E-22	2.27E-22	HSP90AA1/PIK3CG/BCL2/ESR1/PRSS1/MAPK14/CALM1/KDR/TNF/IL6/TP53/AHSA1/VEGFA/MMP9/EGFR/MAPK1/IL1B/IL2/IFNG/ERBB2/HSF1/IRF1/CDK4/TYR/CTNNB1/MUC1	26
C0558353	Tongue Carcinoma	26/245	157/21671	0.165605096	14.64827766	18.35308351	5.92E-23	9.27E-22	2.27E-22	PIK3CG/BCL2/CASP3/CASP8/CHEK1/TNF/TP53/MMP1/AKT1/CCND1/MCL1/CXCL8/FASLG/VEGFA/MMP9/HIF1A/EGFR/EGF/ERBB2/CAV1/ABCG2/CRP/ERBB3/MET/XIAP/CTNNB1	26
C0018916	Hemangioma	31/245	256/21671	0.12109375	10.71111288	16.7136727	5.95E-23	9.30E-22	2.27E-22	CHRM3/PIK3CG/BCL2/CASP3/BAX/NOS3/PPARG/KDR/TNF/IL6/TP53/CCL2/AKT1/CCND1/CXCL8/VEGFA/MMP9/FOS/HIF1A/IGF2/PTPN1/NR1I3/MMP2/MAPK1/IL1B/THBD/IFNG/MYC/IGFBP3/PCNA/XIAP	31
C0020550	Hyperthyroidism	32/245	279/21671	0.114695341	10.14515398	16.4402863	6.29E-23	9.81E-22	2.40E-22	ADRB2/BCL2/PON1/NOS3/PPARG/GSK3B/TNF/IL6/RELA/AKT1/CXCL8/HIF1A/APOD/F2/PDE10A/SLC2A4/DIO1/EGFR/SOD1/F3/GJA1/IL2/IFNG/ACP3/IL10/CD40LG/SERPINE1/NFE2L2/PPARA/IGFBP3/APP/IL4	32
C0596321	Chemical Carcinogenesis	20/245	71/21671	0.281690141	24.91635527	21.58436331	7.18E-23	1.12E-21	2.73E-22	PTGS2/BCL2/CASP3/TP53/AHR/CYP1A2/CYP3A4/INSR/CYP1A1/NR1I2/CYP1B1/IL1B/PLAT/NQO1/IL10/ERBB2/IL1A/NFE2L2/PPARA/ERBB3	20
C1391732	Cancer cachexia	23/245	110/21671	0.209090909	18.49473098	19.67030568	7.22E-23	1.12E-21	2.74E-22	PTGS2/HSP90AA1/ADRB1/AR/MAPK14/GSK3B/TNF/IL6/CCL2/AKT1/AHSA1/CXCL8/MMP9/HIF1A/MMP2/MAPK1/IFNG/IL10/IL1A/CRP/CXCL10/IGFBP3/IL4	23
C0751674	Lymphangioleiomyomatosis	22/245	96/21671	0.229166667	20.2704932	20.23461715	7.29E-23	1.13E-21	2.76E-22	PTGS2/PLAU/ESR1/MAPK14/TNF/MMP1/CCL2/AHSA1/CYP19A1/VEGFA/MMP9/IGF2/FOSL1/EGFR/MMP2/MAPK1/EGF/GJA1/SERPINE1/PARP1/SPP1/CTNNB1	22
C0153382	Malignant neoplasm of oropharynx	21/245	83/21671	0.253012048	22.37969019	20.86777746	7.29E-23	1.13E-21	2.76E-22	PIK3CG/BCL2/CASP3/CASP8/ADH1C/ESR1/TP53/CCND1/MCL1/BBC3/GSTP1/GSTM1/EGFR/IL1B/IL2/IL10/IL1A/CRP/E2F1/MDM2/CTNNB1	21
C0023051	Laryngeal Diseases	26/245	159/21671	0.163522013	14.46402259	18.2211149	8.31E-23	1.28E-21	3.14E-22	BCL2/NOS2/DPP4/TNF/IL6/TP53/CCND1/CDKN1A/MCL1/CXCL8/VEGFA/HIF1A/GSTP1/GSTM1/CYP1A1/EGFR/MMP2/IL1B/IFNG/ERBB2/MYC/IL1A/NFE2L2/PCNA/IL4/CTNNB1	26
C1168327	High-Grade Prostatic Intraepithelial Neoplasia	23/245	111/21671	0.207207207	18.32811179	19.57177884	9.02E-23	1.39E-21	3.40E-22	PTGS2/PIK3CG/BCL2/RXRA/ESR1/AR/CHEK1/TP53/FASN/MMP9/APOD/ESR2/GSTP1/EGFR/ERBB2/CAV1/MYC/SPP1/RASSF1/IGFBP3/MET/CTNNB1/PIM1	23
C0035869	Rotavirus Infections	21/245	84/21671	0.25	22.11326531	20.73198328	9.62E-23	1.47E-21	3.60E-22	PTGS1/PTGS2/PIK3CG/JUN/MAPK14/TNF/IL6/TP53/AHSA1/CXCL8/MAPK8/STAT1/MAPK1/EGF/IL2/IFNG/IL10/CRP/SPP1/IRF1/IL4	21
C0458247	Allodynia	21/245	84/21671	0.25	22.11326531	20.73198328	9.62E-23	1.47E-21	3.60E-22	PTGS1/PTGS2/HTR2A/OPRM1/NOS2/TNF/IL6/CCL2/CXCL8/FOS/CACNA2D1/MAPK8/ALOX5/INSR/MMP3/MAPK1/IL1B/THBD/IL10/RAF1/IL1A	21
C0751211	Hyperalgesia, Primary	21/245	84/21671	0.25	22.11326531	20.73198328	9.62E-23	1.47E-21	3.60E-22	PTGS1/PTGS2/HTR2A/OPRM1/NOS2/TNF/IL6/CCL2/CXCL8/FOS/CACNA2D1/MAPK8/ALOX5/INSR/MMP3/MAPK1/IL1B/THBD/IL10/RAF1/IL1A	21
C0741682	Premenopausal breast cancer	18/245	51/21671	0.352941176	31.21872749	23.10337158	9.70E-23	1.48E-21	3.62E-22	PGR/ESR1/IL6/TP53/CCND1/CYP19A1/GSTM1/CYP1B1/IL1B/IL2/NQO1/IL10/ERBB2/IL1A/IGFBP3/MET/MDM2/IL4	18
C0162770	Right Ventricular Hypertrophy	26/245	160/21671	0.1625	14.37362245	18.15602187	9.82E-23	1.50E-21	3.66E-22	PIK3CG/PRKCA/NOS3/PPARG/MAPK14/IL6/CCL2/AKT1/CDKN1A/AHSA1/CXCL8/PRKCD/FASN/VEGFA/MMP9/HIF1A/ESR2/MAPK8/PPP3CA/MMP2/MAPK1/PLAT/IL10/NFE2L2/IL4/BMPR2	26
C0007621	Neoplastic Cell Transformation	25/245	143/21671	0.174825175	15.46382189	18.55629163	1.02E-22	1.55E-21	3.79E-22	KCNH2/BCL2/JUN/ESR1/NOS2/GSK3B/IL6/TP53/RELA/CCND1/CXCL8/MMP9/FOS/HIF1A/MAPK8/AKR1C3/EGF/POR/SOD1/MYC/NCF1/MDM2/CTNNB1/PIM1/MUC1	25
C0221056	Adult type dermatomyositis	29/245	218/21671	0.133027523	11.76669163	17.08474309	1.07E-22	1.61E-21	3.95E-22	PTGS1/PTGS2/PRKCA/NOS2/TNF/IL6/TP53/MMP1/CCL2/VEGFA/MPO/MMP9/ALOX5/STAT1/SOD1/IL1B/IL2/IFNG/IL10/CD40LG/PRKCB/IL1A/CXCL11/CRP/CXCL10/SPP1/ERBB3/IL4/MUC1	29
C1136033	Cutaneous Mastocytosis	24/245	127/21671	0.188976378	16.71553913	18.99371522	1.07E-22	1.61E-21	3.95E-22	CHRM3/KCNH2/BCL2/JUN/PPARG/DPP4/TNF/IL6/TP53/MCL1/VEGFA/MMP9/HIF1A/ICAM1/SOD1/GJA1/IL1B/IL2/IL10/ERBB2/CXCL2/E2F1/RASA1/MDM2	24
C0003962	Ascites	28/245	198/21671	0.141414141	12.50851371	17.39592073	1.08E-22	1.63E-21	4.00E-22	CHRM3/PTGS2/PRSS1/DPP4/TNF/IL6/TP53/CCL2/RELA/MCL1/VEGFA/MPO/AHR/MMP9/F2/RB1/ODC1/SOD1/IL1B/IL2/IL10/ERBB2/MYC/IL1A/CRP/CXCL10/SPP1/IL4	28
C0034152	Henoch-Schoenlein Purpura	28/245	198/21671	0.141414141	12.50851371	17.39592073	1.08E-22	1.63E-21	4.00E-22	HSP90AA1/BCL2/PON1/PLAU/ESR1/NOS2/NOS3/TNF/IL6/TP53/CCL2/CXCL8/VEGFA/MMP9/F2/ICAM1/MMP3/MAPK1/SOD1/IL1B/IFNG/IL10/IL1A/PARP1/CRP/CXCL10/GRM1/VCP	28
C0085215	Ovarian Failure, Premature	34/245	333/21671	0.102102102	9.031243488	15.79319515	1.18E-22	1.78E-21	4.35E-22	CHRM3/PIK3CG/BCL2/CASP3/BAX/ESR1/AR/NOS3/KDR/TNF/IL6/AKT1/CYP19A1/VEGFA/CDK1/MPO/AHR/MMP9/ESR2/CYP1A1/MMP2/ACACA/IL1B/IL2/IL10/SERPINE1/CAV1/IL1A/NFE2L2/CRP/RUNX2/IL4/PTGES/BMPR2	34
C0595936	Aqueous Humor Disorders	21/245	85/21671	0.247058824	21.85310924	20.59852593	1.27E-22	1.90E-21	4.65E-22	ADRB2/TGFB1I1/TNF/IL6/CCL2/CXCL8/VEGFA/MMP9/SELE/ICAM1/MMP2/HSPA5/GJA1/IFNG/IL10/IL1A/CXCL10/SPP1/TYR/CTNNB1/NR3C1	21
C0002792	anaphylaxis	27/245	180/21671	0.15	13.26795918	17.6734856	1.30E-22	1.94E-21	4.75E-22	SCN5A/ADRB2/CHRM3/PTGS1/PTGS2/ADRB1/ESR1/NOS3/TNF/IL6/CCL2/FASLG/VEGFA/MPO/AHR/F10/ESR2/PTPN1/VCAM1/ICAM1/IL1B/IFNG/CTSD/IL10/IL1A/IL4/CRH	27
C1332182	Adult Anaplastic Large Cell Lymphoma	24/245	128/21671	0.1875	16.58494898	18.91033517	1.30E-22	1.94E-21	4.75E-22	BCL2/JUN/NOS2/DPP4/MAPK14/TNF/TP53/AKT1/CCND1/CDKN1A/MCL1/FOS/NFATC1/MAPK8/INSR/STAT1/SLPI/EGFR/IFNG/BCL2L11/IL10/MYC/CTNNB1/MUC1	24
C0018923	Hemangiosarcoma	26/245	162/21671	0.160493827	14.19617032	18.02757277	1.37E-22	2.04E-21	4.99E-22	ADRB2/HSP90AA1/PIK3CG/JUN/ADRB1/NOS3/KDR/TP53/MMP1/AKT1/CCND1/VEGFA/HIF1A/ICAM1/MAPK1/ERBB2/SERPINE1/RAF1/MYC/CLDN4/PPARA/CXCL10/MET/MDM2/TYR/CTNNB1	26
C0175697	Van der Woude syndrome	23/245	113/21671	0.203539823	18.00372043	19.37853275	1.40E-22	2.08E-21	5.09E-22	PTGS2/HSP90AA1/PIK3CG/BCL2/CASP3/PPARG/TNF/IL6/TP53/RELA/AKT1/CCND1/CXCL8/AHR/NFATC1/MAPK1/F3/IL1B/IFNG/IL10/CAV1/NCF1/CXCL2	23
C0238301	Cancer of Nasopharynx	25/245	145/21671	0.172413793	15.2505278	18.41090895	1.46E-22	2.17E-21	5.31E-22	HSP90AA1/PIK3CG/BCL2/TNF/IL6/TP53/MMP1/RELA/AKT1/CCND1/CXCL8/BBC3/VEGFA/MMP9/GSTP1/GSTM1/EGFR/MMP2/EGF/IL10/NFKBIA/ERBB2/CRP/SPP1/MDM2	25
C0949059	Polyp of large intestine	22/245	99/21671	0.222222222	19.65623583	19.89474431	1.52E-22	2.25E-21	5.50E-22	PTGS1/PTGS2/BCL2/ADH1C/PPARG/TNF/TP53/AKT1/CXCL8/BBC3/AHR/ESR2/CYP1A2/ALOX5/GSTP1/GSTM1/GSTM2/CYP1A1/IL10/CHEK2/CRP/IGFBP3	22
C0276138	Viral myocarditis	24/245	129/21671	0.186046512	16.45638348	18.82789104	1.58E-22	2.34E-21	5.72E-22	PTGS2/BCL2/CASP9/MAPK14/TNF/IL6/CCL2/RELA/AKT1/AHSA1/VCAM1/STAT1/NR1I2/MMP3/MAPK1/GJA1/IL1B/IL2/IFNG/IL10/CD40LG/CAV1/NFE2L2/IL4	24
C0010709	Cyst	29/245	221/21671	0.131221719	11.60696279	16.94788394	1.58E-22	2.34E-21	5.72E-22	PGR/PTGS1/BCL2/CASP3/AR/TNF/TP53/MMP1/MCL1/CYP19A1/VEGFA/MMP9/HIF1A/ESR2/SELE/VCAM1/ICAM1/MMP2/EGF/IL2/IFNG/IL10/BIRC5/CAV1/CLDN4/HSF1/CRP/IL4/CTNNB1	29
C1306759	Eosinophilic disorder	32/245	288/21671	0.111111111	9.828117914	16.12768375	1.69E-22	2.49E-21	6.09E-22	PTGS2/BCL2/SLC6A3/ESR1/NOS2/AR/PPARG/MAPK14/TNF/IL6/MMP1/AHSA1/CXCL8/FASLG/MPO/AHR/F2/VCAM1/ICAM1/MAPK1/IL1B/IL2/IFNG/IL10/IL1A/NFE2L2/PARP1/CRP/CXCL10/SPP1/IL4/NR3C1	32
C0018681	Headache	34/245	338/21671	0.100591716	8.897645212	15.6484725	1.92E-22	2.81E-21	6.88E-22	PTGS1/PTGS2/SLC6A4/OPRM1/SLC6A3/AKR1B1/MAOA/NOS2/AR/NOS3/DPP4/CALM1/TNF/IL6/TP53/PRKCD/FASLG/VEGFA/MMP9/ACHE/MAPK1/EGF/IL1B/IL2/ERBB2/SERPINE1/IL1A/CRP/CXCL10/SPP1/RASA1/APP/CTNNB1/GNRH1	34
C0017612	Glaucoma, Open-Angle	24/245	130/21671	0.184615385	16.32979592	18.74636491	1.92E-22	2.81E-21	6.88E-22	ADRB2/PTGS2/HSP90AA1/PON1/SLC6A2/AKR1B1/ADRB1/ESR1/TNF/TP53/MMP1/PTGER3/CDKN1A/CXCL8/FASLG/MMP9/ESR2/GSTM1/CYP1B1/MMP2/GJA1/SERPINE1/CAV1/CHEK2	24
C1332942	Childhood Anaplastic Large Cell Lymphoma	24/245	130/21671	0.184615385	16.32979592	18.74636491	1.92E-22	2.81E-21	6.88E-22	BCL2/JUN/NOS2/DPP4/MAPK14/TNF/TP53/AKT1/CCND1/CDKN1A/MCL1/FOS/NFATC1/MAPK8/INSR/STAT1/SLPI/EGFR/IFNG/BCL2L11/IL10/MYC/CTNNB1/MUC1	24
C0205647	Follicular adenoma	27/245	183/21671	0.147540984	13.05045166	17.50543147	2.04E-22	2.98E-21	7.30E-22	PTGS2/BCL2/RXRA/PPARG/DPP4/KDR/TP53/MMP1/RELA/CDKN1A/MMP9/FOSL1/ALOX5/CYP1B1/DIO1/MMP2/GJA1/ERBB2/ABCG2/CHEK2/RUNX2/E2F1/PCNA/CTNNB1/GJB1/RXRB/MUC1	27
C0206687	Carcinoma, Endometrioid	29/245	223/21671	0.130044843	11.50286446	16.85810443	2.05E-22	2.99E-21	7.32E-22	PGR/PIK3CG/BCL2/SLC6A2/ESR1/AR/TNF/IL6/TP53/MCL1/AHR/CCNB1/HIF1A/ESR2/EGFR/MMP2/IL10/ERBB2/NFE2L2/PARP1/CLDN4/SPP1/RASSF1/IGFBP3/IRF1/MET/PCNA/CTNNB1/CCNA2	29
C1275685	Avellino corneal dystrophy	23/245	115/21671	0.2	17.69061224	19.19017999	2.15E-22	3.12E-21	7.64E-22	JUN/CASP3/MAPK14/TNF/IL6/TP53/CCL2/AKT1/AHSA1/FOS/MAPK1/HSPA5/IL1B/IFNG/IL10/IL1A/PARP1/CXCL11/CXCL10/APP/IL4/BACE1/BMPR2	23
C0027022	Myeloproliferative disease	35/245	365/21671	0.095890411	8.481800391	15.41500024	2.17E-22	3.15E-21	7.71E-22	PIK3CG/CASP3/AR/PPARG/MAPK14/TNF/TP53/AKT1/AHSA1/CXCL8/VEGFA/MPO/MMP9/HIF1A/F2/CYP3A4/ALOX5/GSTP1/EGFR/MMP2/MAPK1/ODC1/PLAT/IFNG/NQO1/NFKBIA/RUNX1T1/MYC/HSPB1/NCF1/PARP1/CRP/RASA1/MDM2/CTNNB1	35
C0032019	Pituitary Neoplasms	24/245	131/21671	0.183206107	16.20514099	18.66573936	2.33E-22	3.37E-21	8.26E-22	PTGS2/PIK3CG/BCL2/MAP2/BAX/ESR1/PPARG/KDR/TP53/CCND1/CDKN1A/VEGFA/AHR/MMP9/TOP2A/GSTP1/DIO1/EGFR/MMP2/RB1/IL10/PPARA/PCNA/CTNNB1	24
C0338831	Manic	26/245	166/21671	0.156626506	13.85409393	17.77737924	2.62E-22	3.79E-21	9.26E-22	ADRB2/PIK3CG/DRD1/HTR2A/SLC6A4/PON1/PRKCA/SLC6A3/MAOA/NOS2/GSK3B/TNF/IL6/TP53/CCL2/CYP19A1/MMP9/ACHE/MMP2/EGF/IFNG/PRKCB/CRP/IGFBP3/ADCY2/NR3C1	26
C3160718	PARKINSON DISEASE, LATE-ONSET	30/245	247/21671	0.12145749	10.74328679	16.46818095	2.81E-22	4.06E-21	9.93E-22	PTGS2/DRD1/HTR2A/SLC6A4/PON1/NR3C2/ADH1C/SLC6A2/SLC6A3/MAOB/AR/NOS3/PPARG/TNF/IL6/MMP1/CCL2/AKT1/VEGFA/MMP9/APOD/VCAM1/GSTM1/MMP3/F3/IL1B/COL1A1/IL10/ERBB2/CRP	30
C0008495	Chorioamnionitis	24/245	132/21671	0.181818182	16.08237477	18.58599744	2.82E-22	4.06E-21	9.93E-22	PTGS1/PTGS2/CASP3/RXRA/TNF/IL6/CXCL8/VEGFA/MPO/MMP9/CYP1A1/POR/IL1B/IL10/NFKBIA/IL1A/ABCG2/NFE2L2/CXCL11/CRP/CXCL10/CTNNB1/PIM1/CRH	24
C0010692	Cystitis	25/245	149/21671	0.167785235	14.84111766	18.12862763	2.95E-22	4.25E-21	1.04E-21	PTGS2/PIK3CG/CASP8/KDR/TNF/IL6/TP53/CCL2/RELA/VEGFA/MPO/ESR2/ACHE/ALOX5/SOD1/IL1B/IL2/IFNG/IL10/ERBB2/SERPINE1/CXCL10/RASSF1/IL4/MUC1	25
C0150055	Chronic pain	28/245	207/21671	0.1352657	11.96466529	16.94990112	3.77E-22	5.42E-21	1.33E-21	PTGS2/PIK3CG/ADRA1A/SLC6A4/OPRM1/PRKCA/MAPK14/GSK3B/KDR/IL6/CCL2/AHSA1/CXCL8/MPO/MMP9/ACHE/EGFR/MAPK1/ACACA/GJA1/IL1B/ACP3/IL10/CXCL10/PTGES/CTNNB1/GRM5/CRH	28
C0035204	Respiration Disorders	28/245	208/21671	0.134615385	11.90714286	16.90205084	4.32E-22	6.19E-21	1.51E-21	ADRB2/PTGS1/PTGS2/PIK3CG/PRKCA/TNF/IL6/MMP1/CXCL8/VEGFA/MPO/MAPK8/ALOX5/GSTP1/GSTM1/MMP2/MAPK1/IL1B/IFNG/IL10/CAV1/IL1A/NFE2L2/RUNX2/IL4/MMP10/NR3C1/MUC1	28
C0026948	Mycosis Fungoides	30/245	251/21671	0.119521912	10.57207903	16.31080331	4.52E-22	6.46E-21	1.58E-21	PTGS2/PIK3CG/BCL2/CASP8/NOS2/DPP4/MAPK14/TNF/IL6/TP53/MMP1/AKT1/CCND1/AHSA1/VEGFA/MMP9/SLPI/MMP2/MAPK1/IL1B/IL2/IFNG/IL10/CD40LG/RAF1/PARP1/CXCL11/E2F1/IL4/CTNNB1	30
C0275524	Coinfection	30/245	252/21671	0.119047619	10.53012634	16.27201292	5.08E-22	7.25E-21	1.77E-21	PIK3CG/BCL2/PPARG/DPP4/TNF/IL6/TP53/MMP1/CCL2/AKT1/CXCL8/MPO/AHR/MMP9/CYP3A4/GJA1/IL1B/IL2/IFNG/IL10/SERPINE1/IL1A/NFE2L2/CXCL11/CRP/CXCL10/E2F1/PCNA/IL4/CRH	30
C0221271	Elastosis perforans serpiginosa	19/245	66/21671	0.287878788	25.46376005	21.28433022	5.49E-22	7.81E-21	1.91E-21	PIK3CG/HTR2A/PRKCA/SLC6A3/MAOB/NOS2/TNF/IL6/RELA/FASN/VEGFA/ACHE/INSR/MAPK1/SOD1/COL1A1/IL10/SERPINE1/CRP	19
C0022650	Kidney Calculi	27/245	190/21671	0.142105263	12.56964554	17.12819325	5.68E-22	8.07E-21	1.97E-21	HSP90AA1/PIK3CG/ADRA1A/PRKCA/AR/NOS3/PPARG/TNF/IL6/CCL2/MMP9/CA2/F2/MAPK8/XDH/GSTP1/GSTM1/SLPI/SOD1/IL1B/PRKCB/IL1A/NCF1/ABCG2/NFE2L2/SPP1/GNRH1	27
C0042870	Vitamin D Deficiency	25/245	153/21671	0.163398693	14.45311458	17.85704333	5.84E-22	8.28E-21	2.03E-21	PGR/PTGS2/PIK3CG/AR/PPARG/DPP4/TNF/IL6/CCL2/AKT1/MCL1/CXCL8/VEGFA/MMP9/CYP3A4/INSR/IL1B/IFNG/ERBB2/SERPINE1/MYC/CRP/CXCL10/IGFBP3/IL4	25
C1868684	EAR, PATELLA, SHORT STATURE SYNDROME	20/245	78/21671	0.256410256	22.68027211	20.51150302	5.88E-22	8.32E-21	2.04E-21	PIK3CG/HTR2A/PRKCA/SLC6A3/MAOB/NOS2/TNF/IL6/RELA/FASN/VEGFA/ACHE/INSR/MAPK1/SOD1/COL1A1/IL10/SERPINE1/CHEK2/CRP	20
C0153392	Malignant neoplasm of nasopharynx	24/245	136/21671	0.176470588	15.60936375	18.27554201	5.94E-22	8.40E-21	2.05E-21	HSP90AA1/PIK3CG/BCL2/TNF/IL6/TP53/MMP1/RELA/AKT1/CCND1/CXCL8/BBC3/VEGFA/MMP9/GSTP1/GSTM1/EGFR/MMP2/EGF/IL10/NFKBIA/ERBB2/SPP1/MDM2	24
C1834582	MYELOPROLIFERATIVE SYNDROME, TRANSIENT	22/245	105/21671	0.20952381	18.53302235	19.25788474	6.09E-22	8.59E-21	2.10E-21	BCL2/CASP3/ESR1/TNF/IL6/TP53/CCL2/AKT1/CCND1/CXCL8/BBC3/CYP19A1/VEGFA/CDK1/MMP9/EGFR/HSPA5/APP/MDM2/PCNA/CTNNB1/VCP	22
C0014457	Eosinophilia	33/245	325/21671	0.101538462	8.981387755	15.50257303	6.22E-22	8.75E-21	2.14E-21	PTGS2/BCL2/SLC6A3/ESR1/NOS2/AR/PPARG/MAPK14/TNF/IL6/MMP1/AHSA1/CXCL8/PRKCD/FASLG/MPO/AHR/F2/VCAM1/ICAM1/MAPK1/IL1B/IL2/IFNG/IL10/IL1A/NFE2L2/PARP1/CRP/CXCL10/SPP1/IL4/NR3C1	33
C0392514	Hereditary hemochromatosis	30/245	254/21671	0.118110236	10.44721196	16.19508183	6.41E-22	9.00E-21	2.20E-21	PIK3CG/ADRA1A/CHRM2/BCL2/PON1/AKR1B1/AR/TNF/TP53/CCL2/AKT1/MCL1/VEGFA/MPO/CCNB1/HIF1A/SELE/VCAM1/ICAM1/EGF/SOD1/IL1B/SULT1E1/ABCG2/NFE2L2/RASSF1/E2F1/PCNA/CTNNB1/GNRH1	30
C0730328	Central Serous Chorioretinopathy	28/245	211/21671	0.132701422	11.73784699	16.76044431	6.44E-22	9.03E-21	2.21E-21	PTGS2/PIK3CG/BAX/NR3C2/AR/MAPK14/GSK3B/CDK2/TNF/IL6/TP53/AKT1/AHSA1/CXCL8/VEGFA/MAPK8/GSTM1/EGFR/MAPK1/F3/PLAT/ERBB2/SERPINE1/CAV1/ABCG2/HSF1/CRP/CTNNB1	28
C0205851	Germ cell tumor	31/245	278/21671	0.111510791	9.863470856	15.90495047	7.23E-22	1.01E-20	2.47E-21	PIK3CG/BCL2/CASP9/ESR1/AR/CDK2/KDR/TP53/AKT1/CCND1/CYP19A1/VEGFA/CCNB1/HIF1A/IGF2/ESR2/AKR1C3/SLPI/EGFR/MAPK1/ERBB2/ELK1/MYC/HSPB1/PARP1/CHEK2/CDK4/APP/MDM2/PCNA/CTNNB1	31
C0005694	Bladder neck obstruction	19/245	67/21671	0.28358209	25.08370393	21.11229979	7.58E-22	1.06E-20	2.59E-21	PTGS2/HTR2A/ADRA1A/CASP3/ESR1/NOS3/TNF/MMP1/AKT1/CYP19A1/VEGFA/HIF1A/IL1B/COL1A1/COL3A1/IL1A/NFE2L2/NPEPPS/MET	19
C0236663	Alcohol withdrawal syndrome	19/245	67/21671	0.28358209	25.08370393	21.11229979	7.58E-22	1.06E-20	2.59E-21	PIK3CG/SLC6A4/SLC6A2/SLC6A3/MAOA/AR/PPARG/IL6/CCL2/AKT1/CYP19A1/PPARD/GSTM1/ACACA/NQO1/PPARA/GRM5/CRH/NR3C1	19
C0011875	Diabetic Angiopathies	22/245	106/21671	0.20754717	18.35818252	19.15686327	7.61E-22	1.06E-20	2.59E-21	PON1/CASP3/AKR1B1/NOS2/NOS3/PPARG/DPP4/KDR/TNF/CCL2/RELA/AKT1/FASLG/VEGFA/MPO/AHR/ICAM1/EGFR/SOD1/SERPINE1/PRKCB/E2F1	22
C0751956	Acute Cerebrovascular Accidents	25/245	155/21671	0.161290323	14.26662278	17.72504757	8.15E-22	1.13E-20	2.77E-21	PTGS2/PDE3A/RXRA/PLAU/ESR1/NOS2/KDR/TNF/IL6/VEGFA/AHR/MMP9/F2/CYP2C9/ICAM1/NR1I3/SOD1/IL1B/PLAT/SERPINE1/RAF1/IL1A/CRP/IGFBP3/IRF1	25
C0238790	bone destruction	29/245	234/21671	0.123931624	10.96213152	16.38400769	8.18E-22	1.13E-20	2.77E-21	ESR1/MAPK14/GSK3B/TNF/IL6/CCL2/AHSA1/CXCL8/VEGFA/AHR/MMP9/HIF1A/NFATC1/MAPK8/IKBKB/MMP3/MAPK1/IL1B/IFNG/IL10/RAF1/IL1A/NFE2L2/CRP/CXCL10/SPP1/RUNX2/MET/IL4	29
C0019562	Von Hippel-Lindau Syndrome	26/245	174/21671	0.149425287	13.21712409	17.30201278	9.09E-22	1.26E-20	3.08E-21	ADRB2/PTGS2/PIK3CG/SLC6A2/PLAU/AR/TP53/MMP1/CCND1/CDKN1A/VEGFA/EGLN1/HIF1A/F10/PYGM/MMP3/EGFR/RB1/SERPINE1/RAF1/MYC/SPP1/RASSF1/CDK4/MET/NR3C1	26
C0019080	Hemorrhage	17/245	47/21671	0.361702128	31.99366044	22.74551272	9.32E-22	1.29E-20	3.15E-21	PLAU/NOS3/IL6/VEGFA/MMP9/FOS/F2/F7/CYP2C9/MMP2/PLAT/NQO1/SERPINE1/CAV1/IL1A/CXCL2/CRP	17
C0013238	Dry Eye Syndromes	25/245	156/21671	0.16025641	14.17517007	17.65996349	9.61E-22	1.32E-20	3.23E-21	PTGS2/HSP90AA1/BCL2/CASP8/ESR1/AR/PPARG/TNF/IL6/CCL2/MMP9/GSTP1/ICAM1/EGFR/EGF/SOD1/IL1B/IFNG/IL10/IL1A/PPARA/CRP/IGFBP3/NR3C1/MUC1	25
C0085762	Alcohol abuse	25/245	156/21671	0.16025641	14.17517007	17.65996349	9.61E-22	1.32E-20	3.23E-21	GABRA2/HTR2A/SLC6A4/OPRM1/GABRA1/ADH1C/SLC6A3/MAOA/TNF/IL6/MMP1/CCND1/MMP9/F2/XDH/CYP3A4/EGFR/MMP2/IL10/MYC/NFE2L2/CRP/CRH/GABBR1/NR3C1	25
C0003855	Arteriovenous fistula	21/245	93/21671	0.225806452	19.97327189	19.60740221	9.94E-22	1.36E-20	3.33E-21	BCL2/BAX/ESR1/NOS3/TNF/IL6/TP53/MMP1/CCL2/AKT1/VEGFA/MMP9/F2/MMP3/MMP2/COL1A1/SERPINE1/CAV1/CRP/SPP1/RASA1	21
C0006272	Bronchiolitis Obliterans	21/245	93/21671	0.225806452	19.97327189	19.60740221	9.94E-22	1.36E-20	3.33E-21	NOS3/DPP4/TNF/IL6/CCL2/CXCL8/VEGFA/MMP9/HIF1A/SELE/ICAM1/EGFR/IL2/IFNG/IL10/CD40LG/SERPINE1/CXCL10/IL4/NR3C1/MUC1	21
C0021670	insulinoma	30/245	258/21671	0.11627907	10.28523968	16.04376014	1.01E-21	1.39E-20	3.39E-21	PIK3CG/BCL2/CASP3/CASP8/SLC6A2/PRSS1/DPP4/GSK3B/TP53/CCL2/AKT1/CCND1/CDKN1A/CDK1/IGF2/ESR2/MAPK8/INSR/STAT1/EGFR/MAPK1/EGF/IL1B/THBD/IL10/ERBB2/ELK1/MET/IL4/CTNNB1	30
C0403416	Idiopathic crescentic glomerulonephritis	20/245	80/21671	0.25	22.11326531	20.23046976	1.03E-21	1.40E-20	3.44E-21	JUN/MAPK14/TNF/CCL2/AHSA1/VEGFA/MPO/MMP9/FOS/MMP3/EGFR/MMP2/MAPK1/F3/IL1B/IFNG/SERPINE1/IL1A/SPP1/MDM2	20
C0001815	Primary Myelofibrosis	31/245	282/21671	0.109929078	9.723563468	15.76758521	1.11E-21	1.51E-20	3.70E-21	PIK3CG/BCL2/JUN/BAX/NOS2/NOS3/PPARG/TNF/IL6/TP53/AKT1/CXCL8/VEGFA/HIF1A/IGF2/CA2/MAPK8/STAT1/MAPK1/IL1B/THBD/IFNG/MYC/HSPB1/IL1A/NFE2L2/CRP/SPP1/XIAP/CTNNB1/NR3C1	31
C0205698	Undifferentiated carcinoma	31/245	283/21671	0.109540636	9.689204586	15.7336723	1.24E-21	1.68E-20	4.11E-21	PGR/PTGS1/PTGS2/HSP90AA1/BCL2/ESR1/CDK2/TP53/CCND1/CDKN1A/VEGFA/HIF1A/FOSL1/ESR2/XDH/GSTP1/EGFR/RB1/IFNG/IL10/NFKBIA/ERBB2/MYC/CLDN4/PPARA/RASA1/CDK4/MET/PCNA/CTNNB1/MUC1	31
C0740394	Hyperuricemia	27/245	196/21671	0.137755102	12.18486047	16.82030892	1.32E-21	1.79E-20	4.38E-21	HTR2A/PON1/CASP3/CASP8/NR3C2/MAOA/AR/PPARG/TNF/IL6/CCL2/RELA/CXCL8/VEGFA/NFATC1/XDH/HAS2/MMP3/IL1B/THBD/COL1A1/IL10/MYC/ABCG2/PPARA/CRP/MUC1	27
C2004493	Leukemia, B-Cell	29/245	239/21671	0.121338912	10.73279822	16.17883581	1.50E-21	2.03E-20	4.95E-21	PTGS2/PIK3CG/BCL2/CASP9/CASP3/BAX/CASP8/NOS3/TNF/IL6/TP53/AKT1/CCND1/CDKN1A/MCL1/CXCL8/FASN/MMP9/FOS/NR1I3/MMP2/IL2/BCL2L11/MYC/IL1A/PARP1/CDK4/XIAP/PIM1	29
C1855179	CATARACT, ANTERIOR POLAR	23/245	125/21671	0.184	16.27536327	18.31492621	1.62E-21	2.19E-20	5.35E-21	BCL2/IGHG1/AR/DPP4/TNF/IL6/TP53/CXCL8/VEGFA/MMP9/CYP1A1/EGFR/IL1B/IFNG/IL10/SERPINE1/IL1A/CRP/CXCL10/SPP1/ERBB3/NPEPPS/MUC1	23
C0023281	Leishmaniasis	27/245	198/21671	0.136363636	12.06178108	16.72065321	1.74E-21	2.34E-20	5.73E-21	PIK3CG/BCL2/BAX/NOS2/DPP4/TNF/IL6/CCL2/AKT1/MCL1/AHR/HIF1A/PTPN1/STAT1/NR1I2/EGFR/MAPK1/IL1B/IFNG/IL10/CD40LG/IL1A/CXCL11/CRP/CXCL10/SPP1/IL4	27
C0011616	Contact Dermatitis	22/245	110/21671	0.2	17.69061224	18.76618996	1.81E-21	2.44E-20	5.97E-21	HSP90AA1/OPRM1/BCL2/CASP8/TNF/IL6/CCL2/VEGFA/AHR/GSTP1/CYP1A1/CYP1B1/MAPK1/SOD1/IL1B/IFNG/NQO1/IL10/HSPB1/IL1A/IL4/MMP10	22
C0162429	Malnutrition	36/245	417/21671	0.086330935	7.636235501	14.63226057	1.82E-21	2.45E-20	5.99E-21	PGR/PIK3CG/SLC6A4/PON1/SLC6A2/SLC6A3/MAOB/MAOA/TNF/IL6/MMP1/CCL2/MCL1/MPO/MMP9/HIF1A/IGF2/CA2/F10/CYP2C9/VCAM1/ICAM1/SLC2A4/EGFR/SOD1/IL1B/IL2/IFNG/BCL2L11/IL10/PPARA/CRP/IGFBP3/CRH/NR3C1/MUC1	36
C3250443	MYOTONIC DYSTROPHY 1	26/245	179/21671	0.145251397	12.84793068	17.02050932	1.92E-21	2.57E-20	6.29E-21	SCN5A/CASP3/PRKCA/SLC6A3/ESR1/GSK3B/TNF/IL6/CCL2/VEGFA/MMP9/INSR/HAS2/SLPI/MMP2/IFNG/CTSD/IL10/ERBB2/CAV1/MYC/PRKCB/CRP/ERBB3/IL4/MUC1	26
C3887551	Memory dysfunction	19/245	70/21671	0.271428571	24.00868805	20.6179696	1.93E-21	2.59E-20	6.34E-21	PIK3CG/NR3C2/ESR1/TNF/IL6/AKT1/VEGFA/FOS/ESR2/ACHE/INSR/SLC2A4/IL1B/IL10/IL1A/NFE2L2/PARP1/APP/GABBR1	19
C0151449	Primary SjC6gren's syndrome	32/245	312/21671	0.102564103	9.072108844	15.35733281	2.00E-21	2.67E-20	6.54E-21	CHRM3/PTGS1/PTGS2/PON1/TNF/IL6/TP53/CXCL8/FASLG/CDK1/MPO/MMP9/HIF1A/ICAM1/STAT1/EGFR/ACACA/IL1B/IL2/IFNG/IL10/NFKBIA/CD40LG/CXCL11/CRP/CXCL10/CHUK/MDM2/IL4/GNRH1/NR3C1/MUC1	32
C0333307	Superficial ulcer	29/245	242/21671	0.119834711	10.59974701	16.05862904	2.13E-21	2.84E-20	6.96E-21	CHRM3/PTGS2/HSP90AA1/CASP8/ESR1/DPP4/TNF/IL6/TP53/MMP1/CXCL8/VEGFA/AHR/MMP9/HIF1A/NFATC1/VCAM1/IKBKB/MMP3/MMP2/EGF/IL1B/IFNG/IL10/IL1A/CRP/CXCL10/SPP1/IL4	29
C0398650	Immune thrombocytopenic purpura	33/245	338/21671	0.097633136	8.635949765	15.12994654	2.14E-21	2.84E-20	6.96E-21	PTGS1/PTGS2/BCL2/CASP3/AR/TNF/IL6/TP53/CCL2/CXCL8/PRKCD/FASLG/VEGFA/MMP9/HIF1A/MAPK8/SELE/STAT1/IKBKB/MAPK1/IL1B/IL2/THBD/IFNG/IL10/CD40LG/SERPINE1/IL1A/CRP/CXCL10/MDM2/IL4/NR3C1	33
C1333015	Childhood Kidney Wilms Tumor	33/245	338/21671	0.097633136	8.635949765	15.12994654	2.14E-21	2.84E-20	6.96E-21	PTGS2/PIK3CG/BCL2/PON1/PRKCA/ESR1/AR/KDR/IL6/TP53/AKT1/CCND1/FASLG/VEGFA/IGF2/TOP2A/INSR/AKR1C3/STAT1/EGFR/RB1/SOD1/IL2/ERBB2/RUNX1T1/SERPINE1/NFE2L2/RASSF1/CDK4/MET/PCNA/IL4/CTNNB1	33
C0152171	Idiopathic pulmonary hypertension	25/245	161/21671	0.155279503	13.7349474	17.34330396	2.15E-21	2.85E-20	6.98E-21	HTR2A/SLC6A4/BCL2/AR/NOS3/PPARG/TNF/IL6/TP53/CCL2/VEGFA/HIF1A/FOSL2/F10/ALOX5/ICAM1/NR1I2/HAS2/SLPI/SOD1/SERPINE1/CAV1/SPP1/CTNNB1/BMPR2	25
C0549297	Auricular swelling	17/245	49/21671	0.346938776	30.68779675	22.24692671	2.17E-21	2.87E-20	7.02E-21	PTGS2/MAPK14/TNF/IL6/CCL2/AHSA1/CXCL8/ICAM1/MAPK1/IL1B/IL2/IFNG/NQO1/IL1A/CXCL2/CXCL10/IL4	17
C0020445	Hypercholesterolemia, Familial	27/245	203/21671	0.133004926	11.76469287	16.4776706	3.40E-21	4.49E-20	1.10E-20	PON1/ESR1/NOS3/KDR/TNF/IL6/MMP1/CXCL8/MPO/MMP9/SELE/ALOX5/ICAM1/STAT1/MMP3/EGFR/MMP2/EGF/POR/F3/IL1B/THBD/IL10/SERPINE1/ABCG2/CRP/NR3C1	27
C0026918	Mycobacterium Infections	26/245	183/21671	0.142076503	12.56710159	16.80327925	3.42E-21	4.51E-20	1.10E-20	PTGS2/PIK3CG/CASP3/LTA4H/NOS2/MAPK14/TNF/AKT1/AHSA1/MMP9/HIF1A/STAT1/IKBKB/MAPK1/ACACA/IL1B/IL2/IFNG/IL10/NFKBIA/CD40LG/IL1A/CXCL11/PPARA/SPP1/IRF1	26
C0872084	Sarcopenia	25/245	164/21671	0.152439024	13.48369836	17.1599975	3.44E-21	4.53E-20	1.11E-20	PIK3CG/BCL2/BAX/ESR1/AR/TNF/IL6/TP53/CXCL8/VEGFA/MMP3/EGFR/SOD1/IL2/PLAT/IFNG/IL10/NFKBIA/CAV1/IL1A/NFE2L2/CRP/IL4/CTNNB1/NR3C1	25
C0039585	Androgen-Insensitivity Syndrome	29/245	247/21671	0.117408907	10.38517723	15.86290132	3.82E-21	5.02E-20	1.23E-20	NCOA2/PON1/CASP3/ESR1/AR/DPP4/CALM1/TNF/IL6/TP53/VEGFA/APOD/F2/ESR2/AKR1C3/MMP3/EGFR/F3/IL1B/SULT1E1/PLAT/ACP3/IL10/SERPINE1/IL1A/CRP/RUNX2/CTNNB1/ADRA1D	29
C0155877	Allergic asthma	34/245	371/21671	0.091644205	8.106210463	14.76308657	3.88E-21	5.09E-20	1.25E-20	ADRB2/PIK3CG/CHRM2/BCL2/NOS3/PPARG/DPP4/MAPK14/TNF/IL6/CCL2/AKT1/AHSA1/CXCL8/VEGFA/MPO/AHR/MMP9/HIF1A/ALOX5/GSTP1/GSTM1/HAS2/MAPK1/IL1B/IFNG/IL10/NFKBIA/SERPINE1/IL1A/SPP1/IRF1/IL4/NR3C1	34
C0853662	Oestrogen deficiency	20/245	85/21671	0.235294118	20.81248499	19.57060604	3.89E-21	5.09E-20	1.25E-20	PTGS2/ESR1/DPP4/TNF/IL6/CCL2/CYP19A1/FASLG/EGLN1/HIF1A/RB1/GJA1/IL1B/IL2/IFNG/IL10/SERPINE1/MYC/IL1A/RUNX2	20
C0677936	Refractory cancer	26/245	184/21671	0.141304348	12.49880213	16.75002918	3.94E-21	5.15E-20	1.26E-20	HSP90AA1/PIK3CG/BCL2/NCOA1/ESR1/AR/PPARG/TP53/AKT1/MCL1/CYP19A1/HIF1A/ESR2/AKR1C3/EGFR/MAPK1/IL2/BCL2L11/ERBB2/RAF1/ABCG2/PARP1/ERBB3/CDK4/MET/NR3C1	26
C0022548	Keloid	25/245	165/21671	0.151515152	13.40197897	17.09995981	4.02E-21	5.24E-20	1.28E-20	PTGS1/PIK3CG/PPARG/DPP4/GSK3B/TNF/IL6/TP53/MMP1/AKT1/CCND1/VEGFA/EGFR/MMP2/COL1A1/COL3A1/CTSD/IL10/SERPINE1/CAV1/HSPB1/SPP1/RUNX2/CTNNB1/NR3C1	25
C0751213	Tactile Allodynia	22/245	114/21671	0.192982456	17.06988901	18.39556323	4.16E-21	5.41E-20	1.32E-20	PTGS1/PTGS2/HTR2A/OPRM1/NOS2/TNF/IL6/CCL2/CXCL8/FOS/CACNA2D1/MAPK8/ALOX5/INSR/MMP3/MAPK1/IL1B/THBD/IL10/RAF1/IL1A/IL4	22
C0023787	Lipodystrophy	28/245	226/21671	0.123893805	10.95878635	16.09309434	4.33E-21	5.64E-20	1.38E-20	SCN5A/PIK3CG/CASP3/NR3C2/ESR1/PPARG/TNF/IL6/CCL2/CXCL8/FOS/ESR2/INSR/EGF/IL1B/IFNG/COL3A1/IL10/SERPINE1/RAF1/CAV1/IL1A/PPARA/CRP/MDM2/IL4/CTNNB1/NR3C1	28
C0242966	Systemic Inflammatory Response Syndrome	26/245	185/21671	0.140540541	12.43124104	16.69719074	4.54E-21	5.88E-20	1.44E-20	ADRB2/HSP90AA1/PIK3CG/ESR1/NOS2/TNF/IL6/CCL2/CXCL8/F2/SELE/ICAM1/NR1I3/SLPI/F3/IL1B/THBD/IFNG/IL10/SERPINE1/IL1A/NFE2L2/CRP/SPP1/IL4/NR3C1	26
C0262584	Carcinoma, Small Cell	26/245	185/21671	0.140540541	12.43124104	16.69719074	4.54E-21	5.88E-20	1.44E-20	PIK3CG/BCL2/MAP2/CASP8/AR/PPARG/CHEK1/IL6/TP53/CCND1/CXCL8/GSTM1/CYP1A1/EGFR/EGF/RB1/THBD/ERBB2/BIRC5/RAF1/CAV1/CLDN4/RASSF1/CDK4/MET/CTNNB1	26
C0032227	Pleural effusion disorder	28/245	227/21671	0.123348018	10.91050975	16.05084756	4.90E-21	6.33E-20	1.55E-20	BCL2/PRSS1/MAPK14/TNF/IL6/TP53/CCL2/AKT1/CCND1/AHSA1/VEGFA/MMP9/NR1I3/EGFR/MMP2/MAPK1/EGF/IL1B/IL2/IL10/ERBB2/CRP/CXCL10/SPP1/ERBB3/MET/NR3C1/MUC1	28
C0314719	Dryness of eye	24/245	149/21671	0.161073826	14.24747295	17.35109188	5.71E-21	7.37E-20	1.80E-20	PTGS2/HSP90AA1/BCL2/CASP8/AR/PPARG/TNF/IL6/CCL2/MMP9/GSTP1/ICAM1/EGFR/EGF/SOD1/IL1B/IFNG/IL10/IL1A/PPARA/CRP/IGFBP3/NR3C1/MUC1	24
C0267941	Pancreatitis, Acute Necrotizing	18/245	62/21671	0.290322581	25.679921	20.8096235	5.76E-21	7.42E-20	1.82E-20	CASP3/NOS2/TNF/IL6/TP53/CCL2/RELA/ALOX5/ICAM1/MMP2/IL1B/IL10/NFKBIA/BIRC5/SERPINE1/CXCL2/HSF1/CRP	18
C1853926	NONAKA MYOPATHY	23/245	132/21671	0.174242424	15.41227582	17.76023508	5.97E-21	7.68E-20	1.88E-20	CASP9/CASP3/PRKCA/ESR1/TNF/IL6/TP53/AKT1/CXCL8/MMP9/ESR2/ICAM1/EGFR/MMP2/EGF/ODC1/SERPINE1/PRKCB/IGFBP3/APP/BACE1/GNRH1/VCP	23
C0033375	Prolactinoma	26/245	187/21671	0.139037433	12.29828659	16.59272692	6.01E-21	7.71E-20	1.89E-20	PTGS2/PIK3CG/ESR1/PPARG/IL6/TP53/AKT1/CCND1/CDKN1A/EIF6/CYP19A1/VEGFA/MMP9/FOS/GSTM1/EGFR/MMP2/MAPK1/MGAM/ERBB2/MYC/PPARA/E2F1/ERBB3/MDM2/PCNA	26
C0035243	Respiratory Tract Infections	26/245	187/21671	0.139037433	12.29828659	16.59272692	6.01E-21	7.71E-20	1.89E-20	ADRB2/PIK3CG/PLAU/ESR1/DPP4/TNF/IL6/TP53/VEGFA/MMP9/FABP5/GSTP1/STAT1/NR1I2/IKBKB/SOD1/IL1B/IL2/IFNG/IL10/SERPINE1/IL1A/NFE2L2/CRP/IL4/NR3C1	26
C0005699	Blast Phase	31/245	299/21671	0.10367893	9.170718722	15.21301239	6.40E-21	8.18E-20	2.00E-20	HSP90AA1/BCL2/BAX/GSK3B/CDK2/TNF/IL6/TP53/CCND1/VEGFA/MPO/MMP9/FOS/IGF2/PTPN1/MAPK8/ALOX5/AKR1C3/ICAM1/MMP2/IL1B/IL2/IFNG/RUNX1T1/RAF1/MYC/NCF1/E2F1/CDK4/MDM2/CTNNB1	31
C0279607	Adult Hepatocellular Carcinoma	24/245	150/21671	0.16	14.1524898	17.28479873	6.73E-21	8.59E-20	2.10E-20	PTGS2/BCL2/CASP8/ADH1C/KDR/TNF/IL6/TP53/CCL2/CCND1/MCL1/BBC3/VEGFA/MMP9/HIF1A/F2/VCAM1/EGFR/EGF/HSPA5/IL2/SPP1/E2F1/CTNNB1	24
C0221505	Lesion of brain	26/245	188/21671	0.138297872	12.23287017	16.54109086	6.91E-21	8.81E-20	2.16E-20	PTGS2/PIK3CG/CASP3/MAOA/TNF/IL6/TP53/CCL2/AKT1/VEGFA/HIF1A/F2/SELE/ICAM1/EGFR/SOD1/GJA1/IL1B/PLAT/IFNG/IL10/ERBB2/SERPINE1/CAV1/ERBB3/PCNA	26
C0040128	Thyroid Diseases	28/245	230/21671	0.12173913	10.76819876	15.9256745	7.03E-21	8.95E-20	2.19E-20	PTGS2/BCL2/JUN/BAX/TNF/IL6/TP53/CCL2/FASLG/VEGFA/FOS/FOSL1/CYP1A2/GSTM1/ICAM1/CYP1A1/DIO1/IL1B/IFNG/ERBB2/SERPINE1/NFE2L2/PARP1/CXCL10/IGFBP3/IL4/XIAP/RXRB	28
C0008354	Cholera	27/245	209/21671	0.129186603	11.42695049	16.19710162	7.43E-21	9.40E-20	2.30E-20	CHRM3/HSP90AA1/PIK3CG/CHRM1/BCL2/ESR1/PRSS1/CDK2/TNF/IL6/AKT1/CXCL8/CYP19A1/VEGFA/MMP9/ICAM1/IKBKB/EGFR/EGF/SOD1/IL1B/CTSD/ERBB2/CD40LG/CAV1/DUOX2/CRP	27
C0021831	Intestinal Diseases	27/245	209/21671	0.129186603	11.42695049	16.19710162	7.43E-21	9.40E-20	2.30E-20	PTGS1/PTGS2/SLC6A4/OPRM1/BCL2/CASP3/BAX/AKR1B1/NOS2/DPP4/TNF/IL6/TP53/MMP1/MPO/AHR/NR1I2/SOD1/IL1B/IL2/IFNG/NQO1/IL10/SERPINE1/PPARA/IL4/MUC1	27
C0270824	Visual seizure	27/245	209/21671	0.129186603	11.42695049	16.19710162	7.43E-21	9.40E-20	2.30E-20	PTGS2/DRD1/CHRM1/GABRA5/ADRA1B/OPRM1/CHRNA7/SLC6A2/NOS2/TNF/IL6/CCND1/PRKCD/CCNB1/FOS/FOSL1/ACHE/HSPA5/GJA1/IL1B/IFNG/NQO1/NFE2L2/SPP1/CRH/GABBR1/NR3C1	27
C0012739	Disseminated Intravascular Coagulation	22/245	117/21671	0.188034188	16.63219955	18.12971719	7.58E-21	9.58E-20	2.34E-20	MAPK14/TNF/IL6/VEGFA/MPO/F2/F10/F7/MAPK8/EGFR/MAPK1/EGF/F3/IL1B/PLAT/THBD/IFNG/IL10/SERPINE1/CRP/MMP10/MUC1	22
C0333293	Healing ulcer	16/245	43/21671	0.372093023	32.91276697	22.39919733	8.79E-21	1.11E-19	2.71E-20	PTGS2/DPP4/KDR/TNF/VEGFA/MPO/MMP9/HIF1A/EGFR/MMP2/EGF/IL1B/NFE2L2/MET/PCNA/CTNNB1	16
C0017574	Gingivitis	24/245	152/21671	0.157894737	13.96627282	17.15409671	9.31E-21	1.17E-19	2.86E-20	PTGS2/ESR1/NOS2/TNF/IL6/MMP1/CCL2/RELA/VEGFA/MPO/AHR/MMP9/HIF1A/SELE/ACACA/IL1B/IFNG/COL3A1/IL10/CD40LG/IL1A/NCF1/CRP/IL4	24
C0036323	Schistosomiasis	24/245	152/21671	0.157894737	13.96627282	17.15409671	9.31E-21	1.17E-19	2.86E-20	BCL2/PLAU/NOS2/CDK2/TNF/TP53/VEGFA/MMP9/ACHE/GSTM1/GSTM2/EGFR/MMP2/SOD1/F3/IFNG/CTSD/IL10/ERBB2/SERPINE1/SPP1/RASSF1/PCNA/IL4	24
C0520459	Necrotizing Enterocolitis	21/245	103/21671	0.203883495	18.03411928	18.52999519	9.93E-21	1.24E-19	3.04E-20	PTGS2/NOS2/NOS3/PPARG/TNF/IL6/VEGFA/MAPK8/NR1I2/MMP3/EGFR/EGF/IL1B/THBD/IL10/CD40LG/CAV1/PARP1/CRP/IL4/CTNNB1	21
C3544205	Ovarian clear cell carcinoma	21/245	103/21671	0.203883495	18.03411928	18.52999519	9.93E-21	1.24E-19	3.04E-20	PGR/PTGS2/PIK3CG/BCL2/GSK3B/CHEK1/IL6/TP53/AKT1/HIF1A/ESR2/EGFR/EGF/F3/ERBB2/SERPINE1/PARP1/SPP1/MET/MDM2/CTNNB1	21
C4552000	Episodic Kinesigenic Dyskinesia 1	24/245	153/21671	0.156862745	13.87499	17.08966744	1.09E-20	1.37E-19	3.34E-20	PIK3CG/BCL2/CASP3/PRKCA/ADRB1/PPARG/MAPK14/GSK3B/KDR/TNF/CCL2/AKT1/AHSA1/VEGFA/MMP9/F10/SELE/EGFR/MAPK1/EGF/PRKCB/APP/CTNNB1/GRM5	24
C0035328	Retinal Vein Occlusion	19/245	76/21671	0.25	22.11326531	19.71639656	1.10E-20	1.37E-19	3.34E-20	PON1/NOS3/TNF/IL6/CXCL8/VEGFA/F2/VCAM1/CYP1B1/MMP2/IL1B/IL2/IFNG/IL10/SERPINE1/CXCL11/CXCL10/IL4/MMP10	19
C0085390	Li-Fraumeni Syndrome	19/245	76/21671	0.25	22.11326531	19.71639656	1.10E-20	1.37E-19	3.34E-20	HSP90AA1/BCL2/ESR1/AR/CDK2/CHEK1/TP53/CDKN1A/AHSA1/CYP19A1/HIF1A/EGFR/RB1/ERBB2/RAF1/CAV1/CHEK2/MDM2/PCNA	19
C2363973	Chronic thromboembolic pulmonary hypertension	19/245	76/21671	0.25	22.11326531	19.71639656	1.10E-20	1.37E-19	3.34E-20	HTR2A/SLC6A4/BCL2/CASP3/NOS3/KDR/TNF/CCL2/MPO/HIF1A/ICAM1/MMP2/F3/THBD/CD40LG/CRP/CXCL10/SPP1/BMPR2	19
C0080032	Pleural Effusion, Malignant	22/245	119/21671	0.18487395	16.35266678	17.95789645	1.12E-20	1.39E-19	3.40E-20	BCL2/PLAU/ESR1/KDR/TNF/IL6/MMP1/CCL2/CXCL8/VEGFA/MMP9/SLPI/EGFR/IL1B/IL2/IFNG/IL10/ERBB2/MYC/CXCL11/XIAP/MUC1	22
C0877015	Pelvic Organ Prolapse	22/245	119/21671	0.18487395	16.35266678	17.95789645	1.12E-20	1.39E-19	3.40E-20	PGR/PTGS2/BCL2/CASP9/CASP3/BAX/ESR1/IL6/MMP1/MMP9/HIF1A/TOP2A/ESR2/MMP3/MMP2/MAPK1/COL1A1/COL3A1/NFE2L2/PARP1/MMP10/CTNNB1	22
C0017668	Focal glomerulosclerosis	30/245	281/21671	0.106761566	9.443387319	15.23373607	1.22E-20	1.51E-19	3.69E-20	BCL2/PON1/CASP9/BAX/PLAU/NOS2/PPARG/MAPK14/TNF/IL6/CCL2/AHSA1/FASLG/VEGFA/MMP9/MMP2/MAPK1/EGF/ACACA/IL1B/COL1A1/IL10/CD40LG/SERPINE1/IL1A/NFE2L2/SPP1/PCNA/CRH/MUC1	30
C0031030	Periapical Periodontitis	20/245	90/21671	0.222222222	19.65623583	18.96493868	1.34E-20	1.66E-19	4.05E-20	MAPK14/TNF/IL6/CCL2/RELA/AHSA1/CXCL8/MMP9/HIF1A/ALOX5/ICAM1/MMP2/MAPK1/IL1B/COL1A1/IL10/HSPB1/IL1A/CRP/SPP1	20
C1275126	TNF receptor-associated periodic fever syndrome (TRAPS)	20/245	90/21671	0.222222222	19.65623583	18.96493868	1.34E-20	1.66E-19	4.05E-20	PIK3CG/CASP3/PRKCA/NOS3/PPARG/MAPK14/TNF/IL6/CCL2/RELA/AKT1/AHSA1/CXCL8/VEGFA/MAPK1/IL1B/THBD/IL10/IL1A/CRP	20
C0003165	Anthracosis	18/245	65/21671	0.276923077	24.49469388	20.28529047	1.51E-20	1.85E-19	4.54E-20	PTGS2/BCL2/CASP3/CASP8/TNF/IL6/MMP1/CCL2/SELE/GSTM1/MMP3/MMP2/IL1B/IL10/IL1A/SPP1/RASSF1/IL4	18
C0017921	Glycogen storage disease type II	26/245	194/21671	0.134020619	11.85453398	16.23929557	1.56E-20	1.92E-19	4.70E-20	PON1/MAP2/PPARG/KDR/TNF/IL6/CCL2/CXCL8/VEGFA/AHR/MMP9/HIF1A/F2/F10/GSTP1/SOD1/IL1B/MGAM/NQO1/IL10/NFE2L2/PARP1/PPARA/CRP/CXCL10/XIAP	26
C2347761	Childhood Myelodysplastic Syndrome	32/245	335/21671	0.095522388	8.449247639	14.69333099	1.75E-20	2.15E-19	5.26E-20	PIK3CG/BCL2/AR/PPARG/MAPK14/TNF/TP53/CCND1/AHSA1/CXCL8/FASLG/MPO/MMP9/FOS/HIF1A/TOP2A/MAPK8/CYP3A4/GSTM1/MMP2/MAPK1/IL2/THBD/NQO1/IL10/RUNX1T1/PARP1/CHEK2/IRF1/MDM2/PCNA/CTNNB1	32
C4290046	trachomatis	25/245	175/21671	0.142857143	12.6361516	16.52690444	1.78E-20	2.18E-19	5.33E-20	PTGS2/PIK3CG/CASP3/NOS2/MAPK14/TNF/IL6/TP53/CCL2/AHSA1/CXCL8/MMP9/NR1I2/MAPK1/IL1B/IL2/IFNG/IL10/CAV1/IL1A/CXCL2/CRP/MDM2/ADCY2/MUC1	25
C1456868	Diabetic foot ulcer	21/245	107/21671	0.196261682	17.3599466	18.14057532	2.32E-20	2.83E-19	6.93E-20	OPRM1/PRKCA/MAPK14/TNF/IL6/MMP1/CCL2/CXCL8/VEGFA/MMP9/HIF1A/PTPN1/MAPK1/EGF/GJA1/PRKCB/HSPB1/NFE2L2/CRP/SPP1/MMP10	21
C0152244	Bone Cysts, Aneurysmal	19/245	79/21671	0.240506329	21.27352105	19.30359689	2.46E-20	3.00E-19	7.34E-20	PGR/PIK3CG/ESR1/TP53/CYP19A1/VEGFA/MMP9/CA2/IL2/COL1A1/ERBB2/ABCG2/PARP1/CHUK/RUNX2/CDK4/PCNA/PIM1/GRM1	19
C0428791	Aortic valve calcification	19/245	79/21671	0.240506329	21.27352105	19.30359689	2.46E-20	3.00E-19	7.34E-20	PON1/NOS3/DPP4/TNF/IL6/TP53/CCL2/AKT1/VEGFA/MMP9/HIF1A/F10/SELE/ICAM1/STAT1/CD40LG/CRP/SPP1/RUNX2	19
C0867389	Chronic graft-versus-host disease	28/245	241/21671	0.116182573	10.27670421	15.48578026	2.53E-20	3.08E-19	7.54E-20	PIK3CG/OPRM1/DPP4/MAPK14/TNF/IL6/TP53/MCL1/VEGFA/FOSL2/SELE/ICAM1/SLC2A4/NR1I3/MMP3/MAPK1/ACACA/IL1B/IL2/THBD/IFNG/IL10/CAV1/IL1A/PARP1/CXCL10/SPP1/IL4	28
C1719495	Aggressive periodontitis, generalized	17/245	56/21671	0.303571429	26.85182216	20.7133098	3.05E-20	3.70E-19	9.05E-20	NOS3/TNF/IL6/MMP1/CXCL8/MMP9/HIF1A/SELE/CYP1A1/MMP2/IL1B/PLAT/IL10/SERPINE1/IL1A/RASA1/IL4	17
C0686347	Tardive Dyskinesia	20/245	94/21671	0.212765957	18.81980026	18.51455062	3.42E-20	4.14E-19	1.01E-19	DRD1/CHRM1/HTR2A/CHRM2/SLC6A4/SLC6A3/MAOB/MAOA/ESR1/NOS3/PPARG/GSK3B/TNF/AKT1/PRKCD/CYP1A2/CYP3A4/GSTP1/GSTM1/NQO1	20
C3714760	Drug-induced tardive dyskinesia	20/245	94/21671	0.212765957	18.81980026	18.51455062	3.42E-20	4.14E-19	1.01E-19	DRD1/CHRM1/HTR2A/CHRM2/SLC6A4/SLC6A3/MAOB/MAOA/ESR1/NOS3/PPARG/GSK3B/TNF/AKT1/PRKCD/CYP1A2/CYP3A4/GSTP1/GSTM1/NQO1	20
C0023827	liposarcoma	26/245	200/21671	0.13	11.49889796	15.95050818	3.44E-20	4.15E-19	1.02E-19	HSP90AA1/PIK3CG/BCL2/JUN/PPARG/MAPK14/CHEK1/IL6/TP53/AKT1/CCND1/AHSA1/FASN/IGF2/TOP2A/EGFR/MMP2/MAPK1/SOD1/MYC/PARP1/RASSF1/E2F1/CDK4/MDM2/CTNNB1	26
C0020649	Hypotension	22/245	125/21671	0.176	15.56773878	17.46649531	3.46E-20	4.18E-19	1.02E-19	DRD1/ADRA1A/ADRA1B/NR3C2/ADRA2A/PLAU/MAOB/MAOA/TNF/IL6/XDH/GSTM1/POR/SOD1/IL1B/IL2/PLAT/COL1A1/IFNG/IL1A/CRH/MUC1	22
C0949664	Tauopathies	28/245	245/21671	0.114285714	10.10892128	15.33279709	3.97E-20	4.78E-19	1.17E-19	PTGS2/HSP90AA1/MAP2/CASP3/DPP4/MAPK14/GSK3B/TNF/IL6/TP53/RELA/AKT1/AHSA1/ACHE/MAPK8/ALOX5/MAPK1/SOD1/IL1B/CTSD/IL10/HSPB1/IL1A/NFE2L2/HSF1/NPEPPS/APP/BACE1	28
C1839259	Bulbo-Spinal Atrophy, X-Linked	22/245	126/21671	0.174603175	15.44418529	17.38789552	4.16E-20	5.00E-19	1.22E-19	HSP90AA1/CASP3/AR/PPARG/TNF/IL6/AKT1/VEGFA/HIF1A/INSR/STAT1/MMP2/MAPK1/SOD1/HSPA5/ERBB2/SERPINE1/NFE2L2/HSF1/CRP/IRF1/IL4	22
C0024419	Waldenstrom Macroglobulinemia	24/245	162/21671	0.148148148	13.10415722	16.53575013	4.41E-20	5.29E-19	1.29E-19	PIK3CG/BCL2/NOS2/MAPK14/TNF/IL6/TP53/AKT1/CCND1/MCL1/AHSA1/PRKCD/VEGFA/EGLN1/HAS2/MAPK1/IL1B/IL10/CD40LG/RAF1/MYC/CRP/IL4/CTNNB1	24
C2919945	Cavernous Hemangioma of Brain	22/245	127/21671	0.173228346	15.32257753	17.3101894	4.98E-20	5.96E-19	1.46E-19	PTGS2/PON1/PRKCA/RXRA/PPARG/CALM1/TNF/IL6/TP53/MMP1/VEGFA/PPARD/ICAM1/MMP3/MAPK1/F3/GJA1/PRKCB/NFE2L2/HSF1/NPEPPS/CTNNB1	22
C0003857	Congenital arteriovenous malformation	24/245	163/21671	0.147239264	13.02376362	16.47692502	5.12E-20	6.12E-19	1.50E-19	PIK3CG/CASP3/NOS2/NOS3/KDR/TNF/IL6/AKT1/VEGFA/MMP9/HIF1A/F2/VCAM1/ICAM1/SLPI/MMP3/MMP2/MAPK1/F3/IL1B/IFNG/SPP1/RASA1/MDM2	24
C0410158	Muscle damage	24/245	163/21671	0.147239264	13.02376362	16.47692502	5.12E-20	6.12E-19	1.50E-19	MAPK14/TNF/IL6/CCL2/RELA/AKT1/CCND1/AHSA1/CXCL8/VEGFA/MMP9/IGF2/PPARD/MAPK8/SLPI/MAPK1/HSPA5/MGAM/IL10/HSPB1/NFE2L2/CRP/CXCL10/SPP1	24
C0007129	Merkel cell carcinoma	27/245	226/21671	0.119469027	10.56740112	15.46062777	5.96E-20	7.10E-19	1.74E-19	PTGS2/PIK3CG/BCL2/CASP3/BAX/TP53/AKT1/CCND1/MCL1/VEGFA/AHR/SELE/EGFR/RB1/GJA1/ERBB2/BIRC5/MYC/PARP1/RASSF1/ERBB3/MDM2/TYR/IL4/MMP10/CTNNB1/MUC1	27
C1096063	Drug Resistant Epilepsy	25/245	184/21671	0.135869565	12.01807897	16.04977129	6.25E-20	7.44E-19	1.82E-19	PIK3CG/GABRA1/BCL2/MAP2/CASP3/PPARG/TNF/IL6/CCL2/RELA/AKT1/HIF1A/CYP2C9/CYP3A4/INSR/PPP3CA/NR1I2/GJA1/IL1B/IL1A/ABCG2/NFE2L2/TYR/GRIN2D/GRM1	25
C0085129	Bronchial Hyperreactivity	21/245	112/21671	0.1875	16.58494898	17.68243366	6.36E-20	7.56E-19	1.85E-19	ADRB2/CHRM3/PTGS1/CASP8/ESR1/NOS2/TNF/MMP1/CCL2/CXCL8/VEGFA/MAPK8/GSTP1/ICAM1/NR1I2/IFNG/IL10/SERPINE1/CAV1/IRF1/IL4	21
C0279606	Childhood Hepatocellular Carcinoma	23/245	146/21671	0.157534247	13.93438636	16.76843859	6.49E-20	7.70E-19	1.88E-19	PTGS2/BCL2/ADH1C/KDR/TNF/IL6/TP53/CCL2/CCND1/MCL1/BBC3/VEGFA/MMP9/HIF1A/F2/VCAM1/EGFR/HSPA5/IL2/SPP1/E2F1/MET/CTNNB1	23
C4317109	Epileptic Seizures	28/245	250/21671	0.112	9.906742857	15.14645488	6.88E-20	8.15E-19	1.99E-19	PTGS2/PIK3CG/DRD1/CHRM1/GABRA5/GABRA3/ADRA1B/OPRM1/CHRNA7/SLC6A2/ESR1/NOS2/PPARG/IL6/PRKCD/FOS/ESR2/ACHE/INSR/EGFR/IL1B/IL10/DUOX2/HSPB1/NFE2L2/RUNX2/CRH/GABBR1	28
C4284013	Primary cholangiocarcinoma of intrahepatic biliary tract	29/245	274/21671	0.105839416	9.361820349	14.89503809	7.07E-20	8.36E-19	2.05E-19	PIK3CG/BCL2/BAX/KDR/TNF/TP53/AKT1/CCND1/VEGFA/MMP9/HIF1A/FABP5/ESR2/GSTP1/EGFR/MMP2/IL1B/COL3A1/ERBB2/RAF1/MYC/HSF1/CRP/SPP1/RASSF1/CDK4/MDM2/CTNNB1/MUC1	29
C0740447	Diabetic peripheral neuropathy	22/245	129/21671	0.170542636	15.08501819	17.15738925	7.10E-20	8.39E-19	2.05E-19	HSP90AA1/PIK3CG/AKR1B1/PPARG/TNF/IL6/AKT1/CXCL8/VEGFA/HIF1A/MAPK8/INSR/SOD1/HSPA5/ACACA/IL1B/HSPB1/NFE2L2/PARP1/CRP/IL4/CTNNB1	22
C0015230	Exanthema	28/245	251/21671	0.111553785	9.867273762	15.10981656	7.67E-20	9.04E-19	2.21E-19	PTGS2/PIK3CG/CASP3/AR/MAPK14/TNF/IL6/TP53/AKT1/CXCL8/MPO/MMP9/CYP2C9/STAT1/EGFR/MMP2/EGF/SOD1/GJA1/IL1B/IL2/IFNG/NQO1/IL10/CXCL10/RUNX2/IL4/GNRH1	28
C1301034	Pancreatic intraepithelial neoplasia	25/245	186/21671	0.134408602	11.88885232	15.94824314	8.19E-20	9.64E-19	2.36E-19	PTGS2/PIK3CG/KCNH2/BCL2/PLAU/PRSS1/GSK3B/IL6/TP53/CCND1/CDKN1A/FASN/HIF1A/ALOX5/EGFR/HSPA5/IFNG/NQO1/ERBB2/IL1A/NFE2L2/CHEK2/PTGES/CTNNB1/MUC1	25
C0031039	Pericardial effusion	20/245	98/21671	0.204081633	18.05164515	18.09114272	8.33E-20	9.78E-19	2.39E-19	PTGS2/MAPK14/TNF/IL6/TP53/CCL2/AKT1/CXCL8/VEGFA/MMP9/EGFR/IL1B/PLAT/IFNG/IL10/ERBB2/CRP/SPP1/MET/TYR	20
C0007104	Female Breast Carcinoma	18/245	71/21671	0.253521127	22.42471975	19.3356776	8.85E-20	1.03E-18	2.53E-19	PGR/BCL2/ESR1/AR/TP53/CCND1/CYP19A1/IGF2/TOP2A/ESR2/CYP1A1/NR1I2/CYP1B1/BCL2L11/ERBB2/MYC/CHEK2/RASSF1	18
C0013390	Dysmenorrhea	18/245	71/21671	0.253521127	22.42471975	19.3356776	8.85E-20	1.03E-18	2.53E-19	PTGS2/ESR1/NOS3/PPARG/TNF/IL6/CXCL8/VEGFA/FOS/HIF1A/ALOX5/GSTM1/CYP1A1/SERPINE1/CAV1/IL1A/PCNA/CTNNB1	18
C0235653	Malignant neoplasm of female breast	18/245	71/21671	0.253521127	22.42471975	19.3356776	8.85E-20	1.03E-18	2.53E-19	PGR/BCL2/ESR1/AR/TP53/CCND1/CYP19A1/IGF2/CYP1A1/NR1I2/CYP1B1/EGFR/BCL2L11/ERBB2/MYC/CHEK2/RASSF1/PCNA	18
C0024534	Malaria, Cerebral	23/245	148/21671	0.155405405	13.74608384	16.63788711	8.94E-20	1.04E-18	2.55E-19	PTGS2/NOS2/NOS3/TNF/IL6/MMP1/CCL2/CXCL8/VEGFA/MPO/HIF1A/SELE/ALOX5/ICAM1/IL1B/IL2/IFNG/IL10/CD40LG/IL1A/NFE2L2/CXCL10/IL4	23
C0702166	Acne	24/245	167/21671	0.143712575	12.71181718	16.24668806	9.21E-20	1.07E-18	2.62E-19	PTGS2/PRKACA/ESR1/AR/PPARG/TNF/IL6/CXCL8/CYP19A1/PPARD/MAPK8/NR1I2/MMP2/POR/SOD1/IL1B/IL10/SERPINE1/CAV1/IL1A/NPEPPS/XIAP/CRH/NR3C1	24
C0750952	Biliary Tract Cancer	24/245	167/21671	0.143712575	12.71181718	16.24668806	9.21E-20	1.07E-18	2.62E-19	PTGS2/PIK3CG/ESR1/AR/PPARG/CDK2/KDR/IL6/TP53/AKT1/EIF6/VEGFA/FABP5/EGFR/IL2/ERBB2/ABCG2/NFE2L2/CLDN4/RASSF1/ERBB3/MET/PCNA/CTNNB1	24
C4725671	High-Risk Neuroblastoma	20/245	99/21671	0.202020202	17.8693053	17.98918703	1.03E-19	1.20E-18	2.94E-19	PIK3CG/BCL2/CASP8/MAPK14/CDK2/TNF/TP53/AKT1/CDKN1A/AHSA1/MAPK1/ODC1/IL2/BIRC5/MYC/HSPB1/ABCG2/PARP1/MDM2/CTNNB1	20
C1845050	PIGMENTARY DISORDER, RETICULATE, WITH SYSTEMIC MANIFESTATIONS	26/245	209/21671	0.124401914	11.0037301	15.53967607	1.07E-19	1.24E-18	3.03E-19	NOS3/PPARG/KDR/TNF/IL6/CCL2/RELA/CXCL8/VEGFA/MMP9/F10/ACHE/ICAM1/MMP2/HSPA5/IL1B/PLAT/IFNG/IL10/SERPINE1/CXCL10/SPP1/IGFBP3/ERBB3/IL4/CTNNB1	26
C0149940	Sciatic Neuropathy	21/245	115/21671	0.182608696	16.15229814	17.42148965	1.14E-19	1.31E-18	3.22E-19	MAP2/CASP3/CASP8/RXRA/PLAU/GSK3B/TNF/IL6/CCL2/MMP9/ICAM1/SOD1/IL1B/PLAT/IL10/NFKBIA/SERPINE1/CAV1/CASP7/PCNA/CRH	21
C1963943	Atherothrombosis	21/245	115/21671	0.182608696	16.15229814	17.42148965	1.14E-19	1.31E-18	3.22E-19	PTGS1/PTGS2/ADRA1A/CASP3/TNF/IL6/MMP9/F2/F10/VCAM1/NR1I2/MMP3/F3/IL1B/PLAT/THBD/CD40LG/SERPINE1/IL1A/CRP/SPP1	21
C0677055	CARCINOMA OF VULVA	18/245	72/21671	0.25	22.11326531	19.18875415	1.17E-19	1.35E-18	3.29E-19	PTGS2/BCL2/CASP3/NOS3/CHEK1/TNF/TP53/CCND1/CDK1/CCNB1/GSTM1/GSTM2/EGFR/RB1/IL1B/IL2/IL1A/MDM2	18
C3873567	Peripheral neuropathy due to and following chemotherapy	18/245	72/21671	0.25	22.11326531	19.18875415	1.17E-19	1.35E-18	3.29E-19	PTGS2/PIK3CG/OPRM1/CASP3/MAPK14/GSK3B/TNF/IL6/TP53/AKT1/VEGFA/MMP9/HIF1A/NR1I2/F3/IL1B/ERBB2/HSPB1	18
C0752347	Lewy Body Disease	28/245	255/21671	0.109803922	9.712492997	14.96529564	1.18E-19	1.36E-18	3.32E-19	PTGS2/HSP90AA1/DRD1/SLC6A4/BCL2/MAP2/CASP3/SLC6A2/SLC6A3/MAOB/NOS2/NOS3/TNF/IL6/VEGFA/MMP9/IGF2/ACHE/VCAM1/INSR/SOD1/CTSD/BIRC5/ELK1/SPP1/APP/BACE1/GRM5	28
C0010701	Phyllodes Tumor	20/245	100/21671	0.2	17.69061224	17.88871215	1.28E-19	1.47E-18	3.59E-19	PIK3CG/ESR1/AR/TP53/AKT1/CCND1/FASN/MMP9/HIF1A/IGF2/ESR2/EGFR/MMP2/ERBB2/MYC/RASSF1/CDK4/MDM2/CTNNB1/NR3C1	20
C4722099	High grade glioma	25/245	190/21671	0.131578947	11.63856069	15.7497758	1.39E-19	1.59E-18	3.90E-19	PTGS2/PIK3CG/KDR/TNF/TP53/MMP1/AKT1/CXCL8/VEGFA/HIF1A/CDK7/ICAM1/EGFR/MAPK1/RB1/SOD1/F3/IL1B/BCL2L11/NFKBIA/ERBB2/MYC/E2F1/MET/CTNNB1	25
C3900098	Adult Myelodysplastic Syndrome	31/245	332/21671	0.093373494	8.259171379	14.25315498	1.41E-19	1.61E-18	3.94E-19	PIK3CG/BCL2/AR/MAPK14/TNF/TP53/CCND1/AHSA1/CXCL8/FASLG/MPO/MMP9/FOS/HIF1A/TOP2A/MAPK8/CYP3A4/GSTM1/MMP2/MAPK1/IL2/THBD/NQO1/IL10/RUNX1T1/PARP1/CHEK2/IRF1/MDM2/PCNA/CTNNB1	31
C0026269	Mitral Valve Stenosis	24/245	170/21671	0.141176471	12.487491	16.07911949	1.42E-19	1.62E-18	3.96E-19	ADRB2/PON1/DPP4/TNF/IL6/CCL2/VEGFA/MPO/SLC2A4/MMP3/MMP2/MAPK1/SOD1/GJA1/IL1B/SULT1E1/PLAT/IFNG/IL10/SERPINE1/IL1A/NFE2L2/CRP/IL4	24
C0033581	prostatitis	19/245	86/21671	0.220930233	19.54195539	18.42343806	1.42E-19	1.62E-18	3.96E-19	PTGS2/ESR1/NOS2/AR/IL6/CCL2/CXCL8/CYP19A1/VEGFA/HIF1A/ESR2/IL1B/NQO1/ACP3/IL10/NFE2L2/RUNX2/NPEPPS/CTNNB1	19
C0746102	Chronic lung disease	22/245	133/21671	0.165413534	14.63133344	16.86178017	1.42E-19	1.62E-18	3.96E-19	BCL2/CASP3/ADH1C/GSK3B/TNF/IL6/CCL2/CXCL8/VEGFA/MMP9/IGF2/F2/CYP1A2/CYP2C9/CYP3A4/GSTM1/IL1B/IL2/IL10/CAV1/CRP/SPP1	22
C0242706	Hyperoxia	16/245	50/21671	0.32	28.30497959	20.66954505	1.52E-19	1.73E-18	4.23E-19	JUN/PLAU/NOS3/TNF/IL6/CDKN1A/AHR/MMP9/HIF1A/ALOX5/CYP1A1/IKBKB/MMP2/IL1B/NQO1/CDK4	16
C0036529	Myocardial Diseases, Secondary	20/245	101/21671	0.198019802	17.51545767	17.7896816	1.58E-19	1.79E-18	4.39E-19	ADRB2/PTGS2/NOS3/MAPK14/TNF/IL6/TP53/CCL2/AKT1/FASLG/CYP2C9/PPARD/XDH/MAPK1/IL1B/IFNG/IL1A/PARP1/APP/IL4	20
C0026766	Multiple Organ Failure	13/245	25/21671	0.52	45.99559184	24.07094239	1.65E-19	1.87E-18	4.58E-19	TNF/CCL2/FASLG/MMP9/XDH/ALOX5/ICAM1/MAPK1/F3/IL1B/PLAT/IL10/SERPINE1	13
C0029401	Osteitis Deformans	22/245	134/21671	0.164179104	14.52214438	16.78986915	1.68E-19	1.90E-18	4.66E-19	ADRA1A/BCL2/ESR1/AR/TNF/IL6/TP53/CXCL8/FOS/MAPK1/EGF/SOD1/GJA1/IL1B/ERBB2/IL1A/NFE2L2/SPP1/APP/CTNNB1/VCP/MUC1	22
C2347748	Adult Erythroleukemia	27/245	236/21671	0.11440678	10.11962989	15.06306736	1.87E-19	2.11E-18	5.16E-19	PTGS2/HSP90AA1/PIK3CG/ADRA1A/BCL2/CASP3/BAX/AKR1B1/PPARG/TNF/IL6/TP53/RELA/CDKN1A/VEGFA/MAPK8/GSTP1/STAT1/MAPK1/PLAT/MYC/NFE2L2/PARP1/E2F1/PCNA/CTNNB1/PIM1	27
C0023283	Leishmaniasis, Cutaneous	20/245	102/21671	0.196078431	17.34373749	17.69206012	1.94E-19	2.19E-18	5.36E-19	NOS2/TNF/TP53/CCL2/CXCL8/FASLG/HIF1A/MMP2/EGF/IL1B/IL2/COL1A1/IFNG/IL10/CD40LG/IL1A/NFE2L2/CRP/CXCL10/IL4	20
C0686377	CNS metastases	20/245	102/21671	0.196078431	17.34373749	17.69206012	1.94E-19	2.19E-18	5.36E-19	PGR/PIK3CG/BCL2/AR/TNF/IL6/TP53/CCL2/AKT1/MMP9/EGFR/MMP2/SOD1/IL1B/ERBB2/IL1A/SPP1/CDK4/CTNNB1/GJB1	20
C0410480	Avascular Necrosis of Femur Head	18/245	74/21671	0.243243243	21.51560949	18.90364344	2.01E-19	2.26E-18	5.53E-19	PIK3CG/BCL2/PON1/CASP3/NOS3/PPARG/TNF/RELA/AKT1/VEGFA/HIF1A/CYP1A2/STAT1/MMP3/PLAT/SERPINE1/IGFBP3/NR3C1	18
C0014378	Enterovirus Infections	27/245	237/21671	0.113924051	10.07693103	15.02462159	2.09E-19	2.34E-18	5.73E-19	PTGS2/PIK3CG/CASP3/ADRB1/NOS3/MAPK14/TNF/IL6/CCL2/AHSA1/CXCL8/CDK1/ACHE/ICAM1/STAT1/MAPK1/ODC1/SOD1/IL1B/IL2/IFNG/IL10/CAV1/HSPB1/CRP/CXCL10/VCP	27
C4520840	Erythroleukemia (Erythroid/Myeloid)	27/245	237/21671	0.113924051	10.07693103	15.02462159	2.09E-19	2.34E-18	5.73E-19	PTGS2/HSP90AA1/PIK3CG/ADRA1A/BCL2/CASP3/BAX/AKR1B1/PPARG/TNF/IL6/TP53/RELA/CDKN1A/VEGFA/MAPK8/GSTP1/STAT1/MAPK1/PLAT/MYC/NFE2L2/PARP1/E2F1/PCNA/CTNNB1/PIM1	27
C0267797	Acute hepatitis	17/245	62/21671	0.274193548	24.25325872	19.60668995	2.17E-19	2.42E-18	5.92E-19	OPRM1/JUN/NOS2/MAPK14/TNF/CCL2/AHSA1/CXCL8/FASLG/F2/MAPK8/GSTM1/MAPK1/IFNG/IL10/PCNA/IL4	17
C1167791	Skin toxicity	17/245	62/21671	0.274193548	24.25325872	19.60668995	2.17E-19	2.42E-18	5.92E-19	PTGS2/PIK3CG/NOS3/IL6/TP53/CCND1/CXCL8/HIF1A/GSTP1/IKBKB/EGFR/EGF/IL1B/IL10/ABCG2/CLDN4/GRM5	17
C0016978	gallbladder neoplasm	16/245	51/21671	0.31372549	27.74997999	20.4513816	2.19E-19	2.45E-18	5.99E-19	BCL2/TNF/TP53/TOP2A/ESR2/GSTP1/GSTM1/CYP1A1/EGFR/EGF/IL1B/ERBB2/MYC/NFE2L2/ERBB3/CTNNB1	16
C1383860	Cardiac Hypertrophy	19/245	88/21671	0.215909091	19.09782004	18.19087726	2.27E-19	2.53E-18	6.19E-19	PIK3CG/ADRA1B/PRKCA/ADRA2A/NOS3/GSK3B/TNF/AKT1/AHR/HIF1A/PPARD/SLC2A4/CYP1A1/CYP1B1/IL1B/RAF1/CAV1/PRKCB/PPARA	19
C0007120	Bronchioloalveolar Adenocarcinoma	22/245	136/21671	0.161764706	14.30858343	16.64833458	2.35E-19	2.61E-18	6.38E-19	OPRM1/CASP8/NOS2/AR/TNF/IL6/TP53/AKT1/CCND1/CYP19A1/FASLG/VEGFA/GSTP1/GSTM2/EGFR/MAPK1/ERBB2/CAV1/NFE2L2/IRF1/MET/MUC1	22
C0039263	Takayasu Arteritis	22/245	136/21671	0.161764706	14.30858343	16.64833458	2.35E-19	2.61E-18	6.38E-19	PON1/ESR1/NOS2/TNF/IL6/CCL2/CXCL8/VEGFA/MPO/MMP9/VCAM1/MMP3/MMP2/IL1B/IL2/IFNG/IL10/SERPINE1/IL1A/CRP/CXCL10/IL4	22
C0699893	Skin carcinoma	22/245	136/21671	0.161764706	14.30858343	16.64833458	2.35E-19	2.61E-18	6.38E-19	PTGS2/PIK3CG/HTR2A/BCL2/TNF/TP53/AKT1/CCND1/HIF1A/GSTP1/GSTM1/CYP1A1/EGFR/PLAT/IL10/ERBB2/BIRC5/SERPINE1/CRP/E2F1/MDM2/CTNNB1	22
C0206743	Rhabdoid Tumor	20/245	103/21671	0.194174757	17.17535169	17.59581368	2.39E-19	2.64E-18	6.46E-19	PTGS2/PIK3CG/TP53/AKT1/CCND1/CDKN1A/IGF2/KCNMA1/EGFR/EGF/SERPINE1/MYC/CLDN4/SPP1/RASSF1/E2F1/CDK4/MDM2/XIAP/CTNNB1	20
C0280321	Squamous cell carcinoma of the hypopharynx	20/245	103/21671	0.194174757	17.17535169	17.59581368	2.39E-19	2.64E-18	6.46E-19	PTGS2/PIK3CG/BCL2/MAPK14/TNF/TP53/MCL1/AHSA1/FASLG/VEGFA/HIF1A/MAPK8/CYP3A4/CYP1A1/NR1I3/EGFR/MAPK1/GJA1/CAV1/CRP	20
C3805278	Extrahepatic Cholangiocarcinoma	21/245	119/21671	0.176470588	15.60936375	17.0884606	2.40E-19	2.65E-18	6.49E-19	PTGS2/PRKACA/BCL2/NOS2/MAPK14/IL6/TP53/MCL1/AHSA1/VEGFA/FABP5/GSTP1/ICAM1/EGFR/MAPK1/EGF/IL10/ERBB2/RASSF1/ERBB3/CTNNB1	21
C0005859	Bloom Syndrome	23/245	155/21671	0.148387097	13.12529296	16.2001587	2.63E-19	2.90E-18	7.09E-19	SCN5A/CASP3/ESR1/TNF/IL6/TP53/CCL2/CDKN1A/MPO/CYCS/HIF1A/SLPI/MMP2/SOD1/PLAT/SERPINE1/MYC/HSPB1/NCF1/NFE2L2/CHEK2/MDM2/IL4	23
C0015923	Fetal Alcohol Syndrome	19/245	89/21671	0.213483146	18.88323779	18.07745371	2.86E-19	3.15E-18	7.70E-19	PIK3CG/BCL2/CASP9/CASP3/CASP8/MAPK14/GSK3B/TNF/IL6/TP53/AHSA1/FASLG/MAPK1/IL1B/IL10/IL1A/PARP1/CXCL10/CTNNB1	19
C0206677	Adenomatous Polyps	21/245	120/21671	0.175	15.47928571	17.00771599	2.88E-19	3.17E-18	7.76E-19	PTGS2/BCL2/ADH1C/ESR1/KDR/TP53/CXCL8/VEGFA/MMP9/HIF1A/IGF2/ESR2/ALOX5/MMP2/IL10/ERBB2/MYC/ABCG2/RASSF1/CTNNB1/MUC1	21
C0001969	Alcoholic Intoxication	16/245	52/21671	0.307692308	27.21632653	20.23940105	3.14E-19	3.44E-18	8.42E-19	GABRA2/SLC6A4/OPRM1/GABRA1/PON1/ADH1C/PPARG/IL6/TP53/RELA/CXCL8/MPO/KCNMA1/SERPINE1/GRM5/NR3C1	16
C0029866	Other ureteric obstruction	16/245	52/21671	0.307692308	27.21632653	20.23940105	3.14E-19	3.44E-18	8.42E-19	DRD1/CASP9/CASP3/TNF/AKT1/ICAM1/MAPK1/HSPA5/IL1B/COL1A1/IFNG/NQO1/SERPINE1/PARP1/IRF1/CASP7	16
C0334533	Arteriovenous hemangioma	18/245	76/21671	0.236842105	20.94940924	18.62954204	3.39E-19	3.71E-18	9.09E-19	MAP2/NOS2/NOS3/TNF/IL6/VEGFA/MMP9/VCAM1/ICAM1/SLPI/MMP3/MMP2/MAPK1/F3/IL1B/IFNG/SPP1/RASA1	18
C0206704	Carcinoma, Large Cell	19/245	90/21671	0.211111111	18.67342404	17.9658644	3.59E-19	3.92E-18	9.58E-19	HSP90AA1/ESR1/PPARG/IL6/TP53/AKT1/VEGFA/HIF1A/GSTP1/GSTM1/CYP1A1/EGFR/PLAT/IL10/ERBB2/RAF1/RASSF1/MET/IL4	19
C0035220	Respiratory Distress Syndrome, Newborn	24/245	177/21671	0.13559322	11.99363542	15.70403624	3.73E-19	4.07E-18	9.97E-19	BCL2/CASP3/NOS3/MAPK14/GSK3B/TNF/IL6/AKT1/AHSA1/CXCL8/VEGFA/MMP9/CYP1A2/MAPK1/SOD1/F3/IL1B/IL10/SERPINE1/IL1A/RUNX2/IL4/CTNNB1/NR3C1	24
C0024535	Malaria, Falciparum	23/245	158/21671	0.14556962	12.87607853	16.021127	4.11E-19	4.47E-18	1.09E-18	ADRB2/PTGS2/CASP3/NOS2/TNF/MMP9/SELE/GSTP1/GSTM1/GSTM2/ICAM1/F3/IL1B/IL2/THBD/IFNG/IL10/CD40LG/IL1A/NCF1/CRP/IRF1/IL4	23
C0334299	Carcinoid tumor no ICD-O subtype	21/245	122/21671	0.172131148	15.22552693	16.84909832	4.13E-19	4.49E-18	1.10E-18	PIK3CG/BCL2/JUN/CASP8/SLC6A2/PLAU/GSK3B/TP53/FOS/EGFR/EGF/BCL2L11/ERBB2/SERPINE1/RAF1/MYC/NFE2L2/ERBB3/APP/CTNNB1/CCNA2	21
C2937358	Cerebral Hemorrhage	21/245	122/21671	0.172131148	15.22552693	16.84909832	4.13E-19	4.49E-18	1.10E-18	PTGS2/BCL2/CASP9/CASP3/BAX/CASP8/PLAU/ESR1/KDR/RELA/VEGFA/MMP9/F7/MMP3/MMP2/PLAT/NQO1/NFKBIA/SPP1/IGFBP3/APP	21
C0006111	Brain Diseases	31/245	345/21671	0.089855072	7.947956226	13.91085636	4.31E-19	4.67E-18	1.14E-18	PTGS2/PIK3CG/SLC6A4/JUN/SLC6A3/NOS2/PPARG/DPP4/GSK3B/TNF/IL6/TP53/AKT1/MPO/MMP9/ESR2/PPARD/ALOX5/ICAM1/MMP3/ODC1/IL1B/IFNG/ACP3/IL10/ABCG2/NFE2L2/HSF1/APP/PTGES/GRM5	31
C0008487	Chordoma	22/245	140/21671	0.157142857	13.89976676	16.37403532	4.51E-19	4.87E-18	1.19E-18	PGR/PIK3CG/CASP9/PLAU/ESR1/AR/GSK3B/KDR/TNF/TP53/MMP1/AKT1/HIF1A/EGFR/MAPK1/IFNG/MYC/PARP1/CHEK2/CDK4/MET/MUC1	22
C0032300	Lobar Pneumonia	22/245	140/21671	0.157142857	13.89976676	16.37403532	4.51E-19	4.87E-18	1.19E-18	PTGS1/PTGS2/MAPK14/TNF/IL6/CCL2/AHSA1/AHR/NR1I2/IKBKB/MAPK1/IL1B/IFNG/CD40LG/SERPINE1/IL1A/NFE2L2/PARP1/CRP/CXCL10/SPP1/IL4	22
C4721208	Metastatic castration-resistant prostate cancer	22/245	140/21671	0.157142857	13.89976676	16.37403532	4.51E-19	4.87E-18	1.19E-18	PIK3CG/BCL2/AR/IL6/TP53/AKT1/FASN/VEGFA/HIF1A/CYP3A4/AKR1C3/SLPI/MAPK1/ACP3/MYC/PARP1/SPP1/RUNX2/NPEPPS/NKX3-1/NR3C1/MUC1	22
C4511452	Sporadic Parkinson disease	24/245	179/21671	0.134078212	11.85962832	15.60073316	4.89E-19	5.27E-18	1.29E-18	DRD1/SLC6A4/SLC6A3/MAOB/MAOA/TNF/CCL2/AKT1/VEGFA/AHR/PDE10A/MAPK8/GSTP1/GSTM1/CYP1A1/CYP1B1/SOD1/IL1B/NQO1/CTSD/IL10/IL1A/NFE2L2/APP	24
C1840264	IMMUNE SUPPRESSION	26/245	222/21671	0.117117117	10.35936753	14.98861181	4.98E-19	5.35E-18	1.31E-18	ADRB2/PTGS2/PIK3CG/BCL2/GSK3B/TNF/IL6/TP53/CXCL8/VEGFA/AHR/HIF1A/ICAM1/STAT1/HAS2/NR1I3/EGFR/IL2/THBD/IFNG/IL10/CD40LG/MYC/TYR/IL4/CTNNB1	26
C0856825	Acute GVH disease	29/245	294/21671	0.098639456	8.724961821	14.26062553	5.00E-19	5.37E-18	1.31E-18	TNF/IL6/TP53/CXCL8/VEGFA/MPO/AHR/HIF1A/VCAM1/INSR/ICAM1/EGFR/MAPK1/EGF/ACACA/IL1B/IL2/THBD/IFNG/NQO1/IL10/SERPINE1/CAV1/IL1A/NFE2L2/CRP/CXCL10/IL4/NR3C1	29
C1306837	Papillary Renal Cell Carcinoma	26/245	223/21671	0.116591928	10.31291297	14.94811819	5.58E-19	5.98E-18	1.46E-18	PTGS2/KDR/IL6/TP53/RELA/AKT1/VEGFA/HIF1A/TOP2A/KCNMA1/ACHE/ALOX5/GSTP1/GSTM1/EGFR/EGF/CTSD/ERBB2/BIRC5/MYC/HSPB1/NFE2L2/RASSF1/MET/GJB1/MUC1	26
C0220756	Niemann-Pick Disease, Type C	25/245	201/21671	0.124378109	11.00162453	15.23331774	5.60E-19	5.99E-18	1.47E-18	HSP90AA1/BCL2/JUN/CASP8/TNF/TP53/MMP1/CCL2/RELA/FASN/VEGFA/FOS/APOD/SLPI/IL1B/IFNG/CAV1/MYC/HSPB1/IL1A/CRP/RASSF1/APP/CTNNB1/BACE1	25
C0745103	Hyperlipoproteinemia Type IIa	25/245	201/21671	0.124378109	11.00162453	15.23331774	5.60E-19	5.99E-18	1.47E-18	PON1/ESR1/NOS3/KDR/TNF/IL6/MMP1/CXCL8/MMP9/SELE/ALOX5/ICAM1/STAT1/MMP3/MMP2/EGF/POR/F3/IL1B/THBD/SERPINE1/ABCG2/CRP/IL4/NR3C1	25
C0003125	Anorexia Nervosa	25/245	202/21671	0.123762376	10.94716104	15.18835969	6.33E-19	6.75E-18	1.65E-18	PTGS2/HTR2A/SLC6A4/SLC6A2/SLC6A3/MAOA/ESR1/DPP4/MAPK14/TNF/IL6/MCL1/AHSA1/CYP19A1/VEGFA/MMP9/ESR2/MAPK1/ACACA/GJA1/IL1B/IFNG/CRH/NR3C1/MUC1	25
C0035344	Retinopathy of Prematurity	25/245	202/21671	0.123762376	10.94716104	15.18835969	6.33E-19	6.75E-18	1.65E-18	PIK3CG/CASP8/ESR1/NOS2/NOS3/KDR/TNF/IL6/CXCL8/VEGFA/MPO/MMP9/HIF1A/F2/GSTM1/ICAM1/MMP2/MAPK1/SOD1/IL1B/IFNG/IL1A/CRP/IGFBP3/MET	25
C0033141	Cardiomyopathies, Primary	20/245	108/21671	0.185185185	16.38019652	17.13409295	6.47E-19	6.88E-18	1.68E-18	ADRB2/PTGS2/NOS3/MAPK14/TNF/IL6/TP53/CCL2/AKT1/FASLG/CYP2C9/PPARD/XDH/MAPK1/IL1B/IFNG/IL1A/PARP1/APP/IL4	20
C0242994	Hantavirus Infections	20/245	108/21671	0.185185185	16.38019652	17.13409295	6.47E-19	6.88E-18	1.68E-18	PTGS1/PTGS2/PRKCA/NOS3/KDR/TNF/IL6/CCL2/RELA/VEGFA/MMP9/MMP2/IL2/IFNG/IL10/SERPINE1/PRKCB/CXCL10/TYR/IL4	20
C4721773	Postoperative cognitive dysfunction	19/245	93/21671	0.204301075	18.07105552	17.6416094	6.97E-19	7.40E-18	1.81E-18	PIK3CG/BCL2/CASP3/TNF/IL6/CCL2/PTGER3/RELA/VEGFA/MMP9/HIF1A/SLC2A4/GJA1/IL1B/PARP1/CRP/APP/BACE1/NR3C1	19
C0007133	Carcinoma, Papillary	26/245	225/21671	0.115555556	10.22124263	14.86789568	6.99E-19	7.41E-18	1.81E-18	PTGS1/PTGS2/HSP90AA1/BCL2/ESR1/PPARG/DPP4/KDR/IL6/TP53/MMP1/CCND1/VEGFA/HIF1A/FOSL1/GSTP1/INSR/CYP1A1/ERBB2/CLDN4/CRP/RUNX2/MET/MDM2/CTNNB1/MUC1	26
C3887524	Skin Erosion	26/245	225/21671	0.115555556	10.22124263	14.86789568	6.99E-19	7.41E-18	1.81E-18	CHRM3/HSP90AA1/CASP8/DPP4/TNF/IL6/TP53/MMP1/CXCL8/VEGFA/AHR/MMP9/HIF1A/NFATC1/VCAM1/IKBKB/MMP3/MMP2/EGF/IL1B/IL10/IL1A/CRP/CXCL10/SPP1/IL4	26
C0028756	Obesity, Morbid	25/245	203/21671	0.123152709	10.89323414	15.14371615	7.15E-19	7.56E-18	1.85E-18	ADRB2/OPRM1/PON1/ESR1/PPARG/DPP4/TNF/IL6/TP53/HIF1A/NFATC1/ESR2/KCNMA1/ACHE/PPARD/INSR/SLC2A4/ERBB2/SERPINE1/MYC/PPARA/CRP/SPP1/IGFBP3/IL4	25
C0752304	Hypoxic-Ischemic Encephalopathy	24/245	182/21671	0.131868132	11.66413994	15.44882217	7.27E-19	7.67E-18	1.88E-18	PTGS2/PIK3CG/NOS2/NOS3/GSK3B/IL6/CCL2/AKT1/VEGFA/MPO/MMP9/HIF1A/MAPK8/MAPK1/SOD1/IL1B/COL3A1/IL10/HSPB1/NFE2L2/CRP/IL4/XIAP/NR3C1	24
C0010606	Adenoid Cystic Carcinoma	30/245	325/21671	0.092307692	8.164897959	13.9166718	7.81E-19	8.23E-18	2.01E-18	PTGS2/PIK3CG/BCL2/NOS2/CDK2/CALM1/TNF/TP53/CCND1/BBC3/VEGFA/MMP9/HIF1A/TOP2A/EGFR/MMP2/MAPK1/ACACA/GJA1/IL2/CTSD/ERBB2/MYC/HSPB1/RASSF1/ERBB3/MDM2/PCNA/CTNNB1/PIM1	30
C0563625	Agnosia for Pain	25/245	204/21671	0.12254902	10.83983593	15.09938332	8.06E-19	8.49E-18	2.08E-18	PTGS2/ADRA1A/OPRM1/MAPK14/TNF/IL6/CCL2/AHSA1/CYP19A1/VEGFA/MMP9/FABP5/CYP2C9/CYP3A4/MAPK1/SOD1/IL1B/IL2/IL10/IL1A/PPARA/CRP/IL4/CRH/NR3C1	25
C3714757	Juvenile rheumatoid arthritis	24/245	183/21671	0.131147541	11.60040147	15.39897481	8.28E-19	8.71E-18	2.13E-18	ADRB2/ESR1/TNF/IL6/TP53/MMP1/CCL2/CXCL8/VEGFA/SELE/GSTP1/GSTM1/NR1I3/IL1B/IL2/IFNG/IL10/NFKBIA/IL1A/CRP/CXCL10/SPP1/IRF1/IL4	24
C0015696	Fatty Liver, Alcoholic	19/245	94/21671	0.20212766	17.87881025	17.53687371	8.64E-19	9.06E-18	2.22E-18	PTGS2/PLAU/PPARG/TNF/IL6/RELA/HIF1A/CYP1A2/INSR/SOD1/HSPA5/ACACA/IL1B/NQO1/IL10/SERPINE1/PPARA/CRP/SPP1	19
C0035436	Rheumatic Fever	19/245	94/21671	0.20212766	17.87881025	17.53687371	8.64E-19	9.06E-18	2.22E-18	TNF/IL6/TP53/VEGFA/ICAM1/EGFR/IL1B/IFNG/IL10/RUNX1T1/MYC/PARP1/CXCL10/RASSF1/E2F1/CDK4/MDM2/CRH/MUC1	19
C1568272	Tendinopathy	18/245	80/21671	0.225	19.90193878	18.11160402	9.25E-19	9.66E-18	2.36E-18	ESR1/KDR/TNF/IL6/TP53/MMP1/AKT1/CYP19A1/VEGFA/MMP9/ESR2/IKBKB/MMP3/MMP2/IL1B/COL1A1/IL1A/SPP1	18
C2937365	Recurrent aphthous ulcer	18/245	80/21671	0.225	19.90193878	18.11160402	9.25E-19	9.66E-18	2.36E-18	SLC6A4/PON1/NOS2/NOS3/TNF/IL6/PRKCD/FASLG/MMP9/SELE/VCAM1/MMP2/IL1B/IFNG/IL10/IL1A/CRP/IL4	18
C0041948	Uremia	20/245	110/21671	0.181818182	16.08237477	16.95795851	9.49E-19	9.90E-18	2.42E-18	PON1/PRKCA/NOS2/NOS3/KDR/TNF/IL6/VEGFA/MPO/MMP9/VCAM1/ICAM1/SLPI/EGFR/MMP2/IL2/CRP/SPP1/RUNX2/CTNNB1	20
C0030805	Bullous pemphigoid	21/245	127/21671	0.165354331	14.62609674	16.46842649	9.86E-19	1.03E-17	2.51E-18	HSP90AA1/BCL2/CASP3/DPP4/TNF/CXCL8/VEGFA/MMP9/SELE/VCAM1/ICAM1/MMP3/MAPK1/IL1B/IFNG/IL10/IL1A/CXCL10/IL4/NR3C1/MUC1	21
C0022680	Polycystic Kidney Diseases	28/245	276/21671	0.101449275	8.973498965	14.25572422	9.93E-19	1.03E-17	2.53E-18	PTGS1/PTGS2/PIK3CG/ADRA1A/BCL2/JUN/NOS3/PPARG/GSK3B/TNF/IL6/CCL2/CDKN1A/VEGFA/FOS/HIF1A/SELE/ALOX5/EGFR/MAPK1/EGF/SOD1/ERBB2/MYC/PPARA/SPP1/PCNA/CTNNB1	28
C0027746	Nerve Degeneration	23/245	165/21671	0.139393939	12.32982066	15.62165831	1.12E-18	1.16E-17	2.84E-18	ADRA1B/CHRNA7/BCL2/PON1/CASP3/BAX/SLC6A3/PPARG/TNF/VEGFA/IGF2/F2/XDH/MAPK1/SOD1/HSPA5/PLAT/IFNG/APP/PCNA/CTNNB1/GRIN2D/VCP	23
C0085437	Meningitis, Bacterial	18/245	81/21671	0.222222222	19.65623583	17.98797017	1.18E-18	1.22E-17	2.98E-18	ADRB2/LTA4H/TNF/IL6/CCL2/CXCL8/VEGFA/MPO/MMP9/HIF1A/ICAM1/EGFR/MMP2/GJA1/IL1B/IL10/PARP1/CRP	18
C0752308	Hypoxia-Ischemia, Brain	18/245	81/21671	0.222222222	19.65623583	17.98797017	1.18E-18	1.22E-17	2.98E-18	BCL2/MAP2/CASP9/CASP3/BAX/CASP8/PLAU/NOS2/KDR/TNF/IL6/CCL2/VEGFA/HIF1A/MMP3/IL1B/PLAT/IGFBP3	18
C0041318	Tuberculosis, Meningeal	17/245	68/21671	0.25	22.11326531	18.64639054	1.24E-18	1.28E-17	3.13E-18	LTA4H/ESR1/TNF/IL6/CCL2/CXCL8/VEGFA/MMP9/ALOX5/MMP2/IL1B/IL2/IFNG/IL10/CRP/CXCL10/IL4	17
C1304508	Spindle cell hemangioma	17/245	68/21671	0.25	22.11326531	18.64639054	1.24E-18	1.28E-17	3.13E-18	PTGS1/PTGS2/CHRNA7/NOS3/PPARG/TNF/TP53/RELA/HIF1A/POR/IL1B/IL2/IFNG/IL10/DUOX2/IL1A/CRP	17
C0027121	Myositis	27/245	254/21671	0.106299213	9.40249076	14.40414654	1.28E-18	1.32E-17	3.22E-18	CHRM3/PTGS1/PTGS2/BCL2/IGHG1/DPP4/TNF/IL6/CCL2/CXCL8/VEGFA/MMP9/ALOX5/SOD1/HSPA5/IL1B/IL2/IFNG/IL10/IL1A/CRP/SPP1/RASA1/APP/IL4/NR3C1/MUC1	27
C0085409	Polyendocrinopathies, Autoimmune	23/245	166/21671	0.138554217	12.25554463	15.56656475	1.29E-18	1.32E-17	3.24E-18	CHRM3/PTGS1/PON1/NOS3/PPARG/TNF/IL6/CCL2/RELA/AKT1/CXCL8/MPO/F2/SELE/VCAM1/ICAM1/STAT1/NR1I2/EGF/HSPA5/F3/SERPINE1/APP	23
C0014179	Endometritis	15/245	46/21671	0.326086957	28.84338953	20.21458866	1.53E-18	1.58E-17	3.86E-18	PTGS2/CASP9/CASP3/TNF/RELA/CXCL8/MPO/MMP9/ACHE/ICAM1/IL1B/IL10/IL1A/NFE2L2/CASP7	15
C0242350	Erectile dysfunction	27/245	256/21671	0.10546875	9.329033801	14.334994	1.56E-18	1.61E-17	3.93E-18	PIK3CG/PDE3A/ADRA1A/BCL2/PON1/CASP3/BAX/NOS2/AR/NOS3/KDR/TNF/IL6/AKT1/CCND1/CYP19A1/VEGFA/KCNMA1/ACHE/MAPK8/EGF/GJA1/NFE2L2/CRP/IGFBP3/GNRHR/GNRH1	27
C0024796	Marfan Syndrome	21/245	130/21671	0.161538462	14.28857143	16.2502104	1.63E-18	1.67E-17	4.09E-18	PTGS2/NOS2/NOS3/PPARG/MAPK14/TNF/TP53/AHSA1/VEGFA/MMP9/ALOX5/MMP3/MMP2/MAPK1/EGF/SOD1/SULT1E1/COL1A1/COL3A1/CRP/MET	21
C0848676	Subfertility, Male	17/245	70/21671	0.242857143	21.48145773	18.35333123	2.13E-18	2.18E-17	5.34E-18	BCL2/PON1/BAX/ESR1/AR/NOS3/TNF/IL6/TP53/CXCL8/AHR/TDRD7/CYP1A1/IFNG/IL10/MDM2/GNRH1	17
C4554601	Amyloidosis cutis dyschromia	18/245	84/21671	0.214285714	18.95422741	17.62999408	2.38E-18	2.43E-17	5.95E-18	JUN/MAPK14/TNF/IL6/TP53/CCL2/AKT1/AHSA1/FOS/MAPK1/IL1B/IFNG/IL10/IL1A/CXCL11/CXCL10/IL4/BMPR2	18
C1737250	Progression of non-small cell lung cancer	22/245	151/21671	0.145695364	12.88720097	15.67432664	2.44E-18	2.49E-17	6.10E-18	PGR/BCL2/CASP3/ESR1/IL6/TP53/HIF1A/ESR2/CYP2C9/IKBKB/EGFR/MAPK1/EGF/HSPA5/IL10/NFE2L2/RASSF1/E2F1/MET/MDM2/PCNA/PIM1	22
C0009952	Febrile Convulsions	24/245	192/21671	0.125	11.05663265	14.96711582	2.59E-18	2.64E-17	6.46E-18	PTGS2/GABRA5/GABRA1/BAX/SLC6A3/DPP4/TNF/IL6/PTGER3/AKT1/CXCL8/PRKCD/MMP9/ACHE/IL1B/IFNG/IL10/IL1A/CXCL10/APP/IL4/CRH/GRM1/GABBR1	24
C0276289	Zika Virus Infection	24/245	192/21671	0.125	11.05663265	14.96711582	2.59E-18	2.64E-17	6.46E-18	PIK3CG/BCL2/CASP3/TNF/IL6/TP53/CCL2/INSR/STAT1/NR1I2/MAPK1/F3/IL1B/CD40LG/RAF1/IL1A/NFE2L2/PARP1/CXCL11/CXCL2/CXCL10/RASSF1/IRF1/MDM2	24
C0026499	Monosomy	25/245	214/21671	0.11682243	10.33330154	14.67234841	2.60E-18	2.65E-17	6.48E-18	PGR/PIK3CG/SLC6A4/ESR1/TP53/CCND1/CDKN1A/MPO/TOP2A/STAT1/EGFR/EGF/RB1/SOD1/IL1B/IL2/IL10/ERBB2/BIRC5/MYC/HSPB1/IL1A/IGFBP3/APP/CTNNB1	25
C0340643	Dissection of aorta	22/245	152/21671	0.144736842	12.80241676	15.61434046	2.83E-18	2.87E-17	7.02E-18	HSP90AA1/CASP3/TNF/IL6/CCL2/MMP9/HIF1A/SELE/STAT1/MMP3/MMP2/SOD1/IL1B/COL1A1/IFNG/COL3A1/RUNX1T1/NFE2L2/CRP/SPP1/MDM2/IL4	22
C0002874	Aplastic Anemia	26/245	238/21671	0.109243697	9.662939461	14.36991581	2.89E-18	2.93E-17	7.16E-18	BCL2/NOS2/AR/PPARG/TNF/IL6/TP53/CCL2/CXCL8/FASLG/VEGFA/GSTP1/GSTM1/ICAM1/CYP1A1/EGF/IL1B/IL2/THBD/IFNG/NQO1/IL10/CD40LG/NFE2L2/CXCL10/IL4	26
C0001857	AIDS related complex	19/245	100/21671	0.19	16.80608163	16.9406874	2.99E-18	3.02E-17	7.40E-18	BCL2/CASP8/MAPK14/TNF/IL6/TP53/AHSA1/VEGFA/MPO/MMP9/TDRD7/GSTP1/GSTM1/MAPK1/F3/IL1B/NFE2L2/PARP1/APP	19
C0002873	Anemia of chronic disease	19/245	100/21671	0.19	16.80608163	16.9406874	2.99E-18	3.02E-17	7.40E-18	JUN/MAPK14/TNF/IL6/TP53/CCL2/AKT1/AHSA1/FOS/MAPK1/IL1B/IFNG/IL10/IL1A/CXCL11/CRP/CXCL10/IL4/BMPR2	19
C0019100	Severe Dengue	20/245	117/21671	0.170940171	15.12018141	16.37612767	3.42E-18	3.44E-17	8.42E-18	RXRA/TNF/IL6/CCL2/CXCL8/VEGFA/F2/SELE/VCAM1/ICAM1/MAPK1/F3/IL1B/THBD/IFNG/IL10/RAF1/CXCL10/IRF1/IL4	20
C0085109	Corneal Neovascularization	20/245	117/21671	0.170940171	15.12018141	16.37612767	3.42E-18	3.44E-17	8.42E-18	CHRM3/KDR/IL6/CCL2/AKT1/CXCL8/VEGFA/MMP9/HIF1A/INSR/ICAM1/CYP1B1/IKBKB/MMP3/MMP2/EGF/IL1B/PLAT/PPARA/CTNNB1	20
C0393591	AICARDI-GOUTIERES SYNDROME	20/245	117/21671	0.170940171	15.12018141	16.37612767	3.42E-18	3.44E-17	8.42E-18	PTGS2/BCL2/CASP9/CASP3/CASP8/MAPK14/TNF/IL6/TP53/CCND1/AHSA1/CXCL8/BBC3/AHR/MMP3/MMP2/MAPK1/CTSD/CLDN4/CTNNB1	20
C0242647	Mucosa-Associated Lymphoid Tissue Lymphoma	27/245	264/21671	0.102272727	9.046335807	14.065791	3.47E-18	3.49E-17	8.53E-18	PTGS1/PTGS2/PIK3CG/BCL2/CASP3/CASP8/NOS2/TNF/TP53/RELA/CCND1/MCL1/VCAM1/GSTP1/GSTM1/ICAM1/EGFR/MAPK1/EGF/IL2/CD40LG/MYC/RASSF1/MDM2/IL4/PIM1/VCP	27
C3888194	MIXED LINEAGE LEUKEMIA	26/245	240/21671	0.108333333	9.582414966	14.29670182	3.56E-18	3.58E-17	8.75E-18	BCL2/CASP3/CASP8/ESR1/AR/CALM1/KDR/TNF/TP53/MMP1/CCND1/MCL1/CDK1/MPO/MMP9/HIF1A/MAPK8/ALOX5/NR1I3/MMP3/MAPK1/RUNX1T1/MYC/MET/MDM2/CTNNB1	26
C4275242	Sudden sensorineural hearing loss	17/245	72/21671	0.236111111	20.88475057	18.07222068	3.59E-18	3.60E-17	8.81E-18	PON1/ESR1/NOS3/TNF/IL6/VEGFA/F2/SELE/VCAM1/GSTM1/ICAM1/CYP1A1/SOD1/IL1B/IL10/CAV1/IL1A	17
C0007282	Carotid Stenosis	21/245	135/21671	0.155555556	13.75936508	15.90213274	3.67E-18	3.67E-17	8.98E-18	PON1/TNF/IL6/MMP1/FASLG/VEGFA/MMP9/HIF1A/F2/VCAM1/MMP3/MMP2/EGF/F3/THBD/IL10/SERPINE1/NFE2L2/CRP/SPP1/IL4	21
C1333990	Hereditary Nonpolyposis Colorectal Cancer	23/245	174/21671	0.132183908	11.69207131	15.14221785	3.79E-18	3.79E-17	9.27E-18	PTGS2/PIK3CG/BAX/SLC6A2/TP53/MMP1/AKT1/CCND1/IGF2/GSTP1/GSTM1/CYP1A1/CYP1B1/EGFR/ERBB2/RAF1/MYC/PARP1/CHEK2/RASSF1/MDM2/PCNA/CTNNB1	23
C0003123	Anorexia	26/245	242/21671	0.107438017	9.503221454	14.22434142	4.39E-18	4.38E-17	1.07E-17	PTGS2/HTR2A/SLC6A4/OPRM1/SLC6A3/ESR1/PRSS1/KDR/TNF/IL6/TP53/AKT1/CCND1/MCL1/FASN/HIF1A/EGFR/GJA1/IL1B/IL2/IFNG/IL10/IL1A/CRP/PTGES/CRH	26
C2938940	Post stroke depression	14/245	39/21671	0.358974359	31.75238095	20.55439318	4.50E-18	4.49E-17	1.10E-17	HTR2A/SLC6A4/MAOA/KDR/TNF/IL6/CXCL8/VEGFA/MMP9/GJA1/IL1B/IL10/CRP/IL4	14
C0006145	Breast Diseases	17/245	73/21671	0.232876712	20.59865809	17.93589058	4.64E-18	4.62E-17	1.13E-17	BCL2/ESR1/KDR/TNF/TP53/MMP1/VEGFA/MMP9/IGF2/FOSL1/EGFR/MAPK1/ACP3/ERBB2/MYC/PCNA/PTGES	17
C0005779	Blood Coagulation Disorders	27/245	267/21671	0.101123596	8.944691584	13.96777239	4.64E-18	4.62E-17	1.13E-17	PTGS1/PLAU/AR/KDR/TNF/IL6/CXCL8/VEGFA/MMP9/HIF1A/F2/F10/F7/STAT1/NR1I2/NR1I3/F3/IL1B/PLAT/THBD/COL1A1/IL10/SERPINE1/IL1A/NCF1/CRP/CXCL10	27
C0017665	Membranous glomerulonephritis	24/245	197/21671	0.121827411	10.77600746	14.73941037	4.76E-18	4.72E-17	1.15E-17	PRKCA/NOS3/TNF/IL6/CCL2/PTGER3/PRKCD/VEGFA/MPO/MMP9/FOSL1/IKBKB/EGFR/IL1B/IL2/IFNG/NQO1/SERPINE1/MYC/PRKCB/NFE2L2/CXCL10/IL4/MUC1	24
C0035435	Rheumatism	24/245	197/21671	0.121827411	10.77600746	14.73941037	4.76E-18	4.72E-17	1.15E-17	CHRM3/PTGS2/PLAU/NOS3/MAPK14/KDR/TNF/IL6/AHSA1/CXCL8/VEGFA/VCAM1/MAPK1/F3/IL1B/IL2/IFNG/IL1A/NCF1/NFE2L2/CRP/CXCL10/IL4/NR3C1	24
C3642346	Luminal B Breast Carcinoma	19/245	103/21671	0.184466019	16.31658411	16.66163217	5.39E-18	5.33E-17	1.30E-17	PGR/BCL2/MAOA/ESR1/AR/TP53/AKT1/CCND1/CYP19A1/MPO/MMP9/TOP2A/GSTP1/EGFR/EGF/ERBB2/MYC/PARP1/CDK4	19
C0006012	Borderline Personality Disorder	25/245	221/21671	0.113122172	10.0060024	14.38985754	5.70E-18	5.64E-17	1.38E-17	HTR2A/ADRA1A/CHRM2/CHRNA2/SLC6A4/CHRNA7/BCL2/NR3C2/SLC6A2/SLC6A3/MAOB/MAOA/NOS3/AKT1/VEGFA/HIF1A/PDE10A/GSTM1/NR1I3/EGFR/MAPK1/CRP/ADCY2/CRH/NR3C1	25
C0018206	granulosa cell tumor	18/245	88/21671	0.204545455	18.09267161	17.18056046	5.81E-18	5.73E-17	1.40E-17	PGR/BCL2/CASP8/ESR1/AR/PPARG/KDR/TP53/AKT1/CYP19A1/VEGFA/AHR/ESR2/EGFR/ERBB2/XIAP/CTNNB1/GNRHR	18
C0279565	Invasive Lobular Breast Carcinoma	18/245	88/21671	0.204545455	18.09267161	17.18056046	5.81E-18	5.73E-17	1.40E-17	PGR/PTGS2/PIK3CG/ESR1/NOS2/AR/TP53/CCND1/CDKN1A/CYP19A1/VEGFA/INSR/AKR1C3/EGFR/SULT1E1/ERBB2/MYC/CTNNB1	18
C0235989	Renal interstitial fibrosis	21/245	138/21671	0.152173913	13.46024845	15.70203433	5.86E-18	5.77E-17	1.41E-17	PIK3CG/BCL2/TNF/IL6/TP53/CDKN1A/CXCL8/VEGFA/MMP9/HIF1A/MAPK8/NR1I2/MMP2/MAPK1/IL1B/PLAT/SERPINE1/IL1A/NFE2L2/SPP1/CTNNB1	21
C0037278	Skin Diseases, Infectious	17/245	74/21671	0.22972973	20.32029785	17.80225062	5.96E-18	5.86E-17	1.43E-17	MAP2/PPARG/MAPK14/TNF/IL6/AHSA1/MPO/HIF1A/EGFR/MAPK1/IL1B/IL2/IFNG/IL1A/CRP/TYR/IL4	17
C1337013	Differentiated Thyroid Gland Carcinoma	26/245	245/21671	0.106122449	9.386855477	14.11736355	5.97E-18	5.86E-17	1.43E-17	PTGS2/PIK3CG/ADRA1A/PON1/PLAU/PPARG/DPP4/KDR/TNF/IL6/TP53/RELA/CXCL8/VEGFA/HIF1A/EGFR/IL10/ERBB2/CAV1/PARP1/CHEK2/CRP/IGFBP3/MET/MDM2/CTNNB1	26
C0263874	Degeneration of lumbar intervertebral disc	15/245	50/21671	0.3	26.53591837	19.33038673	6.48E-18	6.36E-17	1.56E-17	NOS3/TNF/IL6/TP53/MMP1/AKT1/VEGFA/HIF1A/MMP3/MMP2/IL1B/COL1A1/IL10/IL1A/IL4	15
C1565662	Acute Kidney Insufficiency	19/245	104/21671	0.182692308	16.15969388	16.57120842	6.52E-18	6.39E-17	1.56E-17	BAX/NOS2/NOS3/PPARG/GSK3B/TNF/IL6/TP53/VEGFA/MPO/CYP2C9/GSTP1/GSTM2/EGFR/SOD1/NQO1/IL10/NFE2L2/SPP1	19
C0271084	Exudative age-related macular degeneration	22/245	158/21671	0.139240506	12.31624903	15.265903	6.65E-18	6.51E-17	1.59E-17	PON1/NR3C2/NOS3/PPARG/KDR/TNF/IL6/MMP1/CCL2/CXCL8/VEGFA/EGLN1/MMP9/GSTP1/GSTM1/GSTM2/EGF/IL1B/IFNG/PPARA/CRP/CTNNB1	22
C0206656	Embryonal Rhabdomyosarcoma	20/245	121/21671	0.165289256	14.6203407	16.06567461	6.83E-18	6.67E-17	1.63E-17	NCOA2/PIK3CG/NCOA1/MAPK14/TP53/AKT1/AHSA1/VEGFA/IGF2/MAPK8/ICAM1/EGFR/MMP2/MAPK1/ERBB2/CAV1/PARP1/CDK4/MET/MDM2	20
C0272138	Erythroblastosis	18/245	89/21671	0.202247191	17.88938317	17.07280561	7.21E-18	7.04E-17	1.72E-17	JUN/AR/PPARG/CHEK1/KDR/TP53/CCND1/MMP9/FOS/SELE/EGFR/MAPK1/EGF/ERBB2/CAV1/E2F1/ERBB3/NPEPPS	18
C0010051	Coronary Aneurysm	17/245	75/21671	0.226666667	20.04936054	17.67121137	7.63E-18	7.41E-17	1.81E-17	NCOA1/NOS3/TNF/IL6/CCL2/MMP9/MMP3/MMP2/GJA1/SULT1E1/IL2/THBD/IL10/CD40LG/SERPINE1/CRP/IL4	17
C0281899	Prolapsed lumbar disc	17/245	75/21671	0.226666667	20.04936054	17.67121137	7.63E-18	7.41E-17	1.81E-17	PTGS2/OPRM1/CASP9/CASP3/TNF/IL6/MMP1/AKT1/CXCL8/FASLG/MMP9/MMP3/IL1B/IL2/IFNG/IL10/IL1A	17
C1333177	Lymphoproliferative Disorder of the Skin	17/245	75/21671	0.226666667	20.04936054	17.67121137	7.63E-18	7.41E-17	1.81E-17	BCL2/CASP3/ADH1C/GSK3B/TNF/IL6/CXCL8/MMP9/IGF2/F2/CYP1A2/CYP2C9/CYP3A4/IL2/IL10/CRP/SPP1	17
C0007130	Mucinous Adenocarcinoma	22/245	159/21671	0.13836478	12.23878835	15.20966356	7.64E-18	7.42E-17	1.81E-17	PGR/PIK3CG/BCL2/ESR1/NOS2/TP53/CCND1/CDKN1A/VEGFA/AHR/HIF1A/EGFR/MAPK1/ERBB2/RAF1/MYC/CHEK2/CRP/RASA1/MET/MDM2/MUC1	22
C0014868	Esophagitis	19/245	105/21671	0.180952381	16.00579203	16.48203074	7.89E-18	7.64E-17	1.87E-17	PTGS1/PTGS2/CASP3/PRKCA/TNF/IL6/TP53/CDKN1A/CXCL8/NOX5/GSTP1/SLPI/EGFR/EGF/IL1B/NQO1/IL10/IL1A/NFE2L2	19
C0154830	Proliferative diabetic retinopathy	23/245	180/21671	0.127777778	11.3023356	14.84176603	8.21E-18	7.93E-17	1.94E-17	AKR1B1/NOS3/PPARG/KDR/TNF/IL6/MMP1/CCL2/RELA/CXCL8/VEGFA/MMP9/HIF1A/VCAM1/ICAM1/MMP2/HSPA5/IL1B/IFNG/IL10/SERPINE1/IL1A/ERBB3	23
C1535939	Pneumocystis jiroveci pneumonia	23/245	180/21671	0.127777778	11.3023356	14.84176603	8.21E-18	7.93E-17	1.94E-17	NOS2/TNF/IL6/TP53/RELA/CXCL8/CDK1/FOS/MAPK1/SOD1/HSPA5/IL1B/IL2/COL1A1/IL10/CD40LG/CXCL11/CRP/CXCL10/APP/MDM2/IL4/CTNNB1	23
C1850383	Neuropathy, Painful	11/245	18/21671	0.611111111	54.05464853	24.07923049	9.14E-18	8.82E-17	2.16E-17	PPARG/TNF/CXCL8/IL1B/IL2/THBD/IL10/IL1A/NFE2L2/IL4/GRM5	11
C0600041	Infective cystitis	19/245	106/21671	0.179245283	15.85479399	16.39406989	9.51E-18	9.17E-17	2.24E-17	PTGS2/PIK3CG/CASP8/KDR/TNF/IL6/TP53/CCL2/RELA/VEGFA/ACHE/ALOX5/IL1B/IFNG/IL10/ERBB2/SERPINE1/RASSF1/IL4	19
C0398623	Thrombophilia	22/245	161/21671	0.136645963	12.08675371	15.09868345	1.01E-17	9.67E-17	2.37E-17	ESR1/NOS3/TNF/IL6/CXCL8/VEGFA/MPO/AHR/F2/F10/CYP2C9/GSTP1/NR1I2/EGFR/F3/IL1B/PLAT/THBD/IFNG/SERPINE1/IL1A/CRP	22
C0920350	Autoimmune thyroiditis	22/245	161/21671	0.136645963	12.08675371	15.09868345	1.01E-17	9.67E-17	2.37E-17	PTGS2/PIK3CG/BCL2/CASP3/TNF/IL6/CCL2/MMP9/ESR2/ICAM1/STAT1/MAPK1/GJA1/IL1B/IFNG/IL10/ERBB2/IL1A/CXCL11/CXCL10/IL4/GJB1	22
C0600142	Hot flushes	13/245	32/21671	0.40625	35.93405612	21.14693142	1.03E-17	9.87E-17	2.41E-17	SLC6A4/SLC6A2/ESR1/NOS3/TNF/CXCL8/CYP19A1/AHR/HIF1A/ESR2/CYP3A4/CYP1A1/CYP1B1	13
C0156369	Uterine Polyp	14/245	41/21671	0.341463415	30.20348432	20.01429456	1.03E-17	9.88E-17	2.42E-17	PGR/PTGS2/BCL2/ESR1/TNF/TP53/CYP19A1/VEGFA/ESR2/MMP2/IFNG/IGFBP3/MDM2/CTNNB1	14
C0026470	Monoclonal Gammopathy of Undetermined Significance	25/245	227/21671	0.110132159	9.741526567	14.15758764	1.09E-17	1.04E-16	2.56E-17	BCL2/ESR1/TNF/IL6/TP53/AKT1/CCND1/CDKN1A/CXCL8/VEGFA/EGLN1/IGF2/GSTP1/EGFR/MMP2/HSPA5/IL1B/IL10/MYC/IL1A/PARP1/RUNX2/RASSF1/MET/CTNNB1	25
C0019207	Hepatoma, Morris	20/245	124/21671	0.161290323	14.26662278	15.84235588	1.13E-17	1.08E-16	2.64E-17	BCL2/SLC6A2/KDR/TNF/IL6/TP53/CCND1/BBC3/CYP1A2/GSTP1/NR1I3/MMP2/MAPK1/RB1/F3/MYC/SPP1/MET/CTNNB1/GJB1	20
C0085655	Polymyositis	23/245	183/21671	0.12568306	11.11705141	14.69682259	1.19E-17	1.14E-16	2.79E-17	PTGS1/PTGS2/NOS2/TNF/IL6/TP53/MMP1/CCL2/VEGFA/MMP9/ALOX5/MMP2/SOD1/IL1B/IL2/IFNG/CD40LG/IL1A/CRP/CXCL10/ERBB3/IL4/NR3C1	23
C0346153	Breast Cancer, Familial	23/245	183/21671	0.12568306	11.11705141	14.69682259	1.19E-17	1.14E-16	2.79E-17	CASP8/ESR1/AR/CHEK1/TP53/CCND1/CYP19A1/VEGFA/HIF1A/GSTP1/GSTM1/CYP1A1/EGFR/ERBB2/CAV1/MYC/PARP1/CHEK2/CXCL10/RASSF1/IGFBP3/MDM2/CTNNB1	23
C0162739	HELLP Syndrome	17/245	77/21671	0.220779221	19.52859793	17.41659764	1.24E-17	1.18E-16	2.88E-17	NOS3/MAPK14/TNF/AHSA1/CXCL8/FASLG/VEGFA/F2/GSTM1/MAPK1/IL1B/IFNG/IL10/CD40LG/SERPINE1/ABCG2/NR3C1	17
C0023443	Hairy Cell Leukemia	21/245	143/21671	0.146853147	12.98961039	15.38201373	1.25E-17	1.19E-16	2.91E-17	PIK3CG/BCL2/TNF/IL6/TP53/CCND1/MCL1/CXCL8/CYP19A1/GSTP1/MAPK1/EGF/IL1B/IL2/IFNG/BCL2L11/IL10/ERBB2/RAF1/IL1A/IL4	21
C0028259	Nodule	27/245	278/21671	0.097122302	8.590764939	13.62115839	1.31E-17	1.24E-16	3.04E-17	PGR/BCL2/ESR1/AR/TNF/IL6/TP53/MMP1/CXCL8/CYP19A1/FASLG/VEGFA/F2/GSTP1/SLPI/MMP3/EGFR/MMP2/MAPK1/EGF/COL1A1/CTSD/SPP1/RUNX2/IGFBP3/NPEPPS/CTNNB1	27
C0000889	Acanthosis Nigricans	16/245	64/21671	0.25	22.11326531	18.08798144	1.31E-17	1.24E-16	3.04E-17	ESR1/PPARG/MAPK14/KDR/TNF/IL6/AHSA1/CXCL8/CYP19A1/FOS/INSR/MAPK1/SERPINE1/CAV1/CRP/PCNA	16
C0600040	Chronic interstitial cystitis	16/245	64/21671	0.25	22.11326531	18.08798144	1.31E-17	1.24E-16	3.04E-17	ADRB2/CHRM3/PPARG/TNF/IL6/TP53/AKT1/CXCL8/VEGFA/ESR2/CXCL11/CXCL10/IL4/CTNNB1/CRH/ADRA1D	16
C4721509	Usual Interstitial Pneumonia	16/245	64/21671	0.25	22.11326531	18.08798144	1.31E-17	1.24E-16	3.04E-17	PGR/PTGS2/PLAU/ESR1/AR/CCL2/CCND1/VEGFA/MPO/HIF1A/MMP3/MMP2/SERPINE1/SPP1/RASA1/IL4	16
C0027830	neurofibroma	20/245	125/21671	0.16	14.1524898	15.76963349	1.33E-17	1.26E-16	3.08E-17	PGR/AR/TP53/CCL2/CCND1/VEGFA/TOP2A/PPARD/GSTP1/EGFR/MAPK1/EGF/COL3A1/ERBB2/SERPINE1/CXCL10/RASA1/CDK4/MDM2/CTNNB1	20
C0206663	Neuroectodermal Tumor, Primitive	23/245	184/21671	0.125	11.05663265	14.6492555	1.35E-17	1.28E-16	3.12E-17	PTGS2/PIK3CG/BCL2/PON1/MAP2/CASP3/SLC6A2/CDK2/KDR/TP53/CCND1/VEGFA/EGFR/F3/IL1B/IFNG/MYC/CHEK2/RASSF1/E2F1/CDK4/CTNNB1/GRM1	23
C0751967	Multiple Sclerosis, Relapsing-Remitting	24/245	206/21671	0.116504854	10.30521102	14.34948576	1.36E-17	1.28E-16	3.13E-17	BCL2/SLC6A3/NOS2/TNF/IL6/CCL2/CXCL8/FASLG/VEGFA/MMP9/VCAM1/ICAM1/MMP2/IL1B/IL2/IFNG/IL10/MYC/DUOX2/NFE2L2/CXCL10/SPP1/IGFBP3/IL4	24
C0278484	Malignant neoplasm of colon stage IV	19/245	108/21671	0.175925926	15.5611867	16.2216865	1.38E-17	1.29E-16	3.16E-17	HSP90AA1/PIK3CG/OPRM1/ESR1/IL6/TP53/AKT1/VEGFA/HIF1A/ESR2/SELE/EGFR/IFNG/ERBB2/SERPINE1/E2F1/PCNA/CTNNB1/NR3C1	19
C3665419	intracranial glioma	19/245	108/21671	0.175925926	15.5611867	16.2216865	1.38E-17	1.29E-16	3.16E-17	PIK3CG/BCL2/CASP3/BAX/PLAU/TNF/TP53/CDKN1A/FASN/FASLG/VEGFA/HIF1A/EGFR/MMP2/EGF/F3/IFNG/CAV1/CDK4	19
C0030499	Parasitic Diseases	22/245	164/21671	0.134146341	11.86565455	14.93584671	1.51E-17	1.42E-16	3.46E-17	ADRB2/CHRM3/PTGS1/HSP90AA1/PIK3CG/NOS2/TNF/IL6/AKT1/TEP1/MPO/MMP9/HSPA5/IL1B/IL2/IFNG/IL10/IL1A/NCF1/CRP/APP/IL4	22
C0018939	Hematological Disease	26/245	255/21671	0.101960784	9.018743497	13.77365435	1.62E-17	1.52E-16	3.71E-17	BCL2/AR/DPP4/TNF/IL6/TP53/AKT1/MCL1/VEGFA/MPO/AHR/F2/GSTM1/ICAM1/NR1I3/SLPI/EGFR/IL1B/IL2/IFNG/NFKBIA/SERPINE1/IRF1/PCNA/CTNNB1/MUC1	26
C0263361	Psoriasis vulgaris	26/245	255/21671	0.101960784	9.018743497	13.77365435	1.62E-17	1.52E-16	3.71E-17	SLC6A4/BCL2/CASP3/BAX/NOS2/PPARG/TNF/IL6/CCL2/CCND1/CXCL8/AHR/MMP9/AKR1C3/NR1I2/MAPK1/EGF/HSPA5/IL1B/IFNG/IL10/CAV1/NFE2L2/CRP/CXCL10/NPEPPS	26
C0037579	Soft Tissue Neoplasms	21/245	145/21671	0.144827586	12.81044335	15.2584522	1.68E-17	1.57E-16	3.83E-17	BCL2/TNF/IL6/TP53/AKT1/CDKN1A/IGF2/SLPI/EGFR/RB1/THBD/IFNG/ERBB2/SERPINE1/CLDN4/SPP1/CDK4/MET/MDM2/CTNNB1/PIM1	21
C1336708	Testicular Germ Cell Tumor	24/245	208/21671	0.115384615	10.20612245	14.26609623	1.70E-17	1.59E-16	3.89E-17	PIK3CG/BCL2/CASP3/ESR1/AR/PPARG/CALM1/KDR/TNF/TP53/AKT1/CCND1/CDKN1A/CYP19A1/ESR2/ALOX5/GSTP1/GSTM1/MMP2/MAPK1/ELK1/RASSF1/E2F1/MDM2	24
C0878500	Intraepithelial Neoplasia	23/245	186/21671	0.123655914	10.93774413	14.55521253	1.73E-17	1.61E-16	3.94E-17	PTGS2/BCL2/PLAU/ESR1/TP53/MMP1/RELA/AKT1/CCND1/CDKN1A/VEGFA/MAPK8/GSTP1/EGFR/ERBB2/HSPB1/ABCG2/NFE2L2/SPP1/RASSF1/IGFBP3/MDM2/CTNNB1	23
C0027832	Neurofibromatosis 2	20/245	127/21671	0.157480315	13.92961594	15.62666359	1.84E-17	1.71E-16	4.19E-17	PGR/PTGS2/PIK3CG/BCL2/ESR1/KDR/TP53/FASN/CYP19A1/VEGFA/EGFR/EGF/IL1B/PLAT/IL10/ERBB2/SERPINE1/RASSF1/MDM2/CTNNB1	20
C2747816	Complicated malaria	22/245	166/21671	0.13253012	11.72269486	14.82962658	1.97E-17	1.83E-16	4.48E-17	NOS2/PPARG/TNF/IL6/CXCL8/SELE/VCAM1/GSTP1/ICAM1/MAPK1/SOD1/IL1B/IL2/IFNG/IL10/CD40LG/IL1A/NFE2L2/CRP/CXCL10/IRF1/IL4	22
C0151936	Disorder of tendon	17/245	79/21671	0.215189873	19.03420305	17.17141216	1.97E-17	1.83E-16	4.48E-17	ESR1/KDR/TNF/IL6/TP53/MMP1/AKT1/CYP19A1/VEGFA/MMP9/ESR2/IKBKB/MMP3/MMP2/IL1B/IL1A/SPP1	17
C0206701	Cystadenocarcinoma, Serous	19/245	110/21671	0.172727273	15.27825603	16.05384278	1.97E-17	1.83E-16	4.48E-17	PGR/PTGS2/BCL2/ESR1/AR/CDK2/TP53/AKT1/VEGFA/AHR/IGF2/CA2/EGFR/EGF/ERBB2/CLDN4/SPP1/RASSF1/CTNNB1	19
C0349782	Ischemic cardiomyopathy	19/245	110/21671	0.172727273	15.27825603	16.05384278	1.97E-17	1.83E-16	4.48E-17	SLC6A4/CASP3/ADRB1/ESR1/NOS2/TNF/IL6/AKT1/VEGFA/MPO/HIF1A/NOX5/MMP3/GJA1/SERPINE1/MYC/ABCG2/SPP1/IGFBP3	19
C0428472	Serum HDL cholesterol measurement	27/245	283/21671	0.09540636	8.43898464	13.4698804	2.07E-17	1.91E-16	4.68E-17	PGR/PDE3A/ADRA1A/SLC6A4/BCL2/CASP9/RXRA/ESR1/NOS2/PPARG/GSK3B/KDR/IL6/TP53/F2/F7/ESR2/ACHE/PPARD/ICAM1/NR1I2/MMP3/THBD/PPARA/APP/BMPR2/NR3C1	27
C0026936	Mycoplasma Infections	23/245	188/21671	0.122340426	10.82138515	14.46259252	2.20E-17	2.03E-16	4.97E-17	HSP90AA1/PIK3CG/CASP3/NOS2/TNF/IL6/TP53/CCL2/CXCL8/MMP9/TOP2A/EGFR/MAPK1/IL1B/IFNG/ACP3/IL1A/NFE2L2/PARP1/CRP/RASA1/MDM2/IL4	23
C0003865	Arthritis, Adjuvant-Induced	14/245	43/21671	0.325581395	28.7986711	19.51156163	2.25E-17	2.07E-16	5.06E-17	GSK3B/TNF/IL6/VEGFA/MPO/AHR/STAT1/MMP3/EGFR/IL1B/IFNG/IL10/CRP/IL4	14
C0032302	Mycoplasma pneumonia	14/245	43/21671	0.325581395	28.7986711	19.51156163	2.25E-17	2.07E-16	5.06E-17	NOS3/TNF/IL6/VEGFA/MPO/SELE/GSTM1/CYP1A1/IL1B/THBD/IL10/CRP/IL4/CTNNB1	14
C0971858	Arthritis, Collagen-Induced	14/245	43/21671	0.325581395	28.7986711	19.51156163	2.25E-17	2.07E-16	5.06E-17	GSK3B/TNF/IL6/VEGFA/MPO/AHR/STAT1/MMP3/EGFR/IL1B/IFNG/IL10/CRP/IL4	14
C0993582	Arthritis, Experimental	14/245	43/21671	0.325581395	28.7986711	19.51156163	2.25E-17	2.07E-16	5.06E-17	GSK3B/TNF/IL6/VEGFA/MPO/AHR/STAT1/MMP3/EGFR/IL1B/IFNG/IL10/CRP/IL4	14
C0278838	Prostate cancer recurrent	15/245	54/21671	0.277777778	24.57029478	18.54411579	2.39E-17	2.20E-16	5.37E-17	PTGS2/PIK3CG/BCL2/AR/IL6/TP53/AKR1C3/EGFR/ACP3/ERBB2/ABCG2/E2F1/ERBB3/NPEPPS/NKX3-1	15
C4083008	Guillain-Barre Syndrome, Familial	15/245	54/21671	0.277777778	24.57029478	18.54411579	2.39E-17	2.20E-16	5.37E-17	PTGS1/PTGS2/NR3C2/NOS2/NOS3/MAPK14/TNF/IL6/AHSA1/MAPK8/MAPK1/IL1B/IL10/CXCL2/IL4	15
C0750927	Apraxia, Developmental Verbal	17/245	80/21671	0.2125	18.79627551	17.05217115	2.48E-17	2.27E-16	5.56E-17	PON1/NOS3/TNF/IL6/TP53/CCL2/CXCL8/FASN/MMP9/XDH/MMP3/MMP2/IL1B/CAV1/CRP/CTNNB1/VCP	17
C0149939	Obstructive nephropathy	18/245	95/21671	0.189473684	16.75952739	16.46119929	2.49E-17	2.28E-16	5.57E-17	PIK3CG/MAPK14/CCL2/AHSA1/VEGFA/MMP9/HIF1A/MAPK1/EGF/GJA1/IFNG/SERPINE1/CAV1/HSPB1/NFE2L2/PPARA/SPP1/CTNNB1	18
C0020557	Hypertriglyceridemia	29/245	340/21671	0.085294118	7.54452581	13.00630647	2.63E-17	2.41E-16	5.89E-17	ADRB2/PON1/NR3C2/AKR1B1/NOS3/PRSS1/PPARG/DPP4/TNF/IL6/FOS/PTPN1/VCAM1/GSTM1/ICAM1/IKBKB/MAPK1/HSPA5/ACACA/IL1B/IL2/IL10/SERPINE1/CAV1/PPARA/CRP/IGFBP3/XIAP/NR3C1	29
C0079774	Peripheral T-Cell Lymphoma	23/245	190/21671	0.121052632	10.70747583	14.37135834	2.79E-17	2.55E-16	6.24E-17	PIK3CG/BCL2/CASP8/NOS2/CHEK1/TNF/IL6/TP53/AKT1/CCND1/MCL1/VEGFA/CDK7/CYP3A4/SLPI/IL2/IFNG/CAV1/MYC/PRKCB/IL4/PIM1/CCNA2	23
C3854173	Pre-renal acute kidney injury	16/245	67/21671	0.23880597	21.1231191	17.64036481	2.93E-17	2.67E-16	6.53E-17	BCL2/CASP3/PPARG/IL6/CXCL8/HIF1A/ACHE/ALOX5/NR1I2/MMP2/POR/SOD1/IL1B/IFNG/IL10/PPARA	16
C0677944	Sentinel node (disorder)	20/245	130/21671	0.153846154	13.60816327	15.4181589	2.96E-17	2.69E-16	6.59E-17	PGR/PTGS2/PLAU/ESR1/KDR/IL6/TP53/VEGFA/GSTP1/ICAM1/EGFR/EGF/IL10/ERBB2/SPP1/RASSF1/ERBB3/NPEPPS/TYR/MUC1	20
C0206693	Medullary carcinoma	17/245	81/21671	0.209876543	18.56422273	16.93507294	3.11E-17	2.82E-16	6.91E-17	PTGS1/PTGS2/HSP90AA1/BCL2/ESR1/PPARG/TNF/TP53/CCND1/ICAM1/MMP3/EGFR/EGF/ERBB2/HK2/PCNA/CTNNB1	17
C0280785	Diffuse Astrocytoma	17/245	81/21671	0.209876543	18.56422273	16.93507294	3.11E-17	2.82E-16	6.91E-17	PTGS2/BCL2/PON1/ESR1/AR/TP53/MMP9/HIF1A/ESR2/ICAM1/MMP3/EGFR/CAV1/CHEK2/CXCL10/MET/PCNA	17
C0025289	Meningitis	23/245	191/21671	0.120418848	10.65141575	14.3262497	3.14E-17	2.85E-16	6.98E-17	BCL2/ESR1/NOS3/TNF/IL6/CXCL8/MPO/MMP9/ICAM1/MMP3/EGFR/EGF/IL1B/IFNG/IL10/ERBB2/SERPINE1/NCF1/PARP1/CXCL11/CRP/CXCL10/XIAP	23
C2020625	Group B Streptococcal Infection	15/245	55/21671	0.272727273	24.12356215	18.36074774	3.26E-17	2.95E-16	7.21E-17	PTGS1/PTGS2/NR3C2/NOS2/NOS3/MAPK14/TNF/IL6/AHSA1/MAPK8/MAPK1/IL1B/IL10/CXCL2/IL4	15
C0238421	Selenium deficiency	14/245	44/21671	0.318181818	28.14415584	19.27287416	3.26E-17	2.95E-16	7.21E-17	PTGS2/SLC6A4/BCL2/CASP9/CASP3/NOS3/TNF/IL6/CXCL8/MAPK8/ICAM1/SOD1/IL1B/IL1A	14
C4721413	Juvenile angiofibroma	14/245	44/21671	0.318181818	28.14415584	19.27287416	3.26E-17	2.95E-16	7.21E-17	NCOA2/TP53/CCL2/AHR/MMP9/IGF2/GSTM1/EGF/COL1A1/COL3A1/ERBB2/MYC/MDM2/CTNNB1	14
C4087504	Peritoneal dissemination	22/245	170/21671	0.129411765	11.44686675	14.62255063	3.31E-17	2.99E-16	7.30E-17	BAX/CASP8/PLAU/DPP4/KDR/IL6/TP53/MMP1/FASN/VEGFA/MMP9/HIF1A/IGF2/SLPI/EGF/IL2/IL10/ERBB2/SERPINE1/MET/GNRHR/MUC1	22
C0020503	Hyperparathyroidism, Secondary	16/245	68/21671	0.235294118	20.81248499	17.49759345	3.79E-17	3.42E-16	8.36E-17	PTGS2/PIK3CG/PRKCA/IL6/TP53/CCND1/CDKN1A/CA2/CYP3A4/MAPK1/EGF/PRKCB/ABCG2/CRP/SPP1/CTNNB1	16
C1707444	Columnar Cell Change of the Breast	17/245	82/21671	0.207317073	18.33782977	16.82005242	3.88E-17	3.50E-16	8.55E-17	BCL2/BAX/NCOA1/PPARG/TNF/TP53/AKT1/CCND1/VEGFA/MMP9/IGF2/CA2/XDH/EGFR/MMP2/IFNG/ERBB2	17
C0751955	Brain Infarction	19/245	114/21671	0.166666667	14.74217687	15.73097882	3.98E-17	3.57E-16	8.74E-17	BCL2/CASP3/NOS3/PPARG/TNF/IL6/TP53/RELA/VEGFA/MPO/MMP9/IGF2/VCAM1/SOD1/IL1B/PLAT/THBD/IL10/CRP	19
C0023892	Biliary cirrhosis	20/245	132/21671	0.151515152	13.40197897	15.28294801	4.04E-17	3.62E-16	8.86E-17	ESR1/NOS2/NOS3/PPARG/MAPK14/RELA/CDKN1A/VEGFA/MMP9/HIF1A/GSTP1/ICAM1/MMP3/MMP2/COL1A1/CAV1/ABCG2/NFE2L2/CXCL10/IL4	20
C0221406	Pituitary-dependent Cushing's disease	19/245	115/21671	0.165217391	14.61398403	15.65279931	4.72E-17	4.23E-16	1.03E-16	HSP90AA1/PRKACA/BCL2/PPARG/IL6/TP53/CCND1/EGFR/MAPK1/EGF/IL1B/SERPINE1/CHEK2/PPARA/HSF1/E2F1/PCNA/CRH/NR3C1	19
C0026847	Spinal Muscular Atrophy	28/245	320/21671	0.0875	7.739642857	12.98807267	4.96E-17	4.44E-16	1.09E-16	ADRB2/PTGS2/BCL2/CASP3/CASP8/NOS2/AR/PPARG/DPP4/MAPK14/GSK3B/TNF/IL6/TP53/CCL2/RELA/AKT1/AHSA1/IGF2/ACHE/MAPK1/SOD1/IL1B/SPP1/MDM2/CTNNB1/GJB1/MUC1	28
C0020097	HTLV-I Infections	20/245	134/21671	0.149253731	13.20194944	15.15063947	5.47E-17	4.90E-16	1.20E-16	PIK3CG/DPP4/TNF/IL6/TP53/CCL2/AKT1/MMP9/CCNB1/ICAM1/MMP2/IL1B/IL2/IFNG/BCL2L11/IL10/CD40LG/PARP1/IL4/CTNNB1	20
C0039494	Temporomandibular Joint Disorders	17/245	84/21671	0.202380952	17.90121477	16.59599768	6.00E-17	5.36E-16	1.31E-16	ADRB2/HTR2A/SLC6A4/ESR1/TNF/IL6/CCL2/CXCL8/VEGFA/MMP9/HIF1A/ESR2/GSTM1/EGFR/IL1B/CRP/VCP	17
C0007758	Cerebellar Ataxia	32/245	441/21671	0.072562358	6.418362719	12.29289918	6.04E-17	5.39E-16	1.32E-16	PIK3CG/CASP3/PRKCA/SLC6A3/AR/MAPK14/CALM1/TP53/MMP1/CCND1/CDKN1A/AHSA1/CDK1/TOP2A/KCNMA1/ACHE/IKBKB/MMP3/MAPK1/EGF/SOD1/IFNG/ERBB2/PRKCB/HSPB1/PARP1/CXCL2/CHEK2/MMP10/GRM5/CRH/GRM1	32
C0014474	Ependymoma	25/245	244/21671	0.102459016	9.06281365	13.54387068	6.19E-17	5.52E-16	1.35E-16	PTGS2/PIK3CG/DRD1/MAP2/CASP8/KDR/IL6/TP53/RELA/CCND1/CXCL8/VEGFA/IGF2/EGFR/IFNG/ERBB2/CAV1/ABCG2/RASSF1/IGFBP3/MET/MDM2/PCNA/CTNNB1/MUC1	25
C0029882	Otitis Media	22/245	175/21671	0.125714286	11.11981341	14.3732391	6.22E-17	5.53E-16	1.35E-16	PIK3CG/CASP9/CASP3/NOS2/TNF/IL6/CCL2/AKT1/CXCL8/VEGFA/MPO/MMP9/IKBKB/MMP2/IL1B/IL2/IFNG/IL10/SERPINE1/IL1A/NCF1/MUC1	22
C0156344	Endometriosis of ovary	16/245	70/21671	0.228571429	20.21784257	17.22101204	6.27E-17	5.58E-16	1.36E-16	PGR/NCOA2/NCOA1/ESR1/AR/TNF/TP53/MMP9/VCAM1/GSTM1/CYP1A1/MMP2/MYC/MDM2/CTNNB1/MUC1	16
C0042487	Venous Thrombosis	19/245	117/21671	0.162393162	14.36417234	15.49933291	6.60E-17	5.85E-16	1.43E-16	PLAU/ESR1/KDR/TP53/CCL2/MMP9/F2/F7/ESR2/VCAM1/MMP3/MMP2/F3/IL1B/PLAT/THBD/IL10/SERPINE1/IL1A	19
C0206681	Adenocarcinoma, Clear Cell	19/245	117/21671	0.162393162	14.36417234	15.49933291	6.60E-17	5.85E-16	1.43E-16	BCL2/ESR1/IL6/TP53/AKT1/VEGFA/HIF1A/ESR2/SLC2A4/EGFR/ERBB2/CRP/SPP1/RASSF1/MET/MDM2/PCNA/CTNNB1/MUC1	19
C0085612	Ventricular arrhythmia	22/245	176/21671	0.125	11.05663265	14.32458812	7.03E-17	6.23E-16	1.52E-16	SCN5A/ADRB2/CHRM3/PIK3CG/KCNH2/BCL2/NR3C2/ADRB1/PPARG/MAPK14/IL6/AKT1/CYP19A1/MPO/MMP9/NFATC1/MAPK1/F3/GJA1/IL1B/CRP/MET	22
C0231341	Premature aging syndrome	20/245	136/21671	0.147058824	13.00780312	15.02112715	7.39E-17	6.53E-16	1.60E-16	BCL2/AR/DPP4/TP53/CDKN1A/MMP9/MAPK1/SOD1/IL1B/SERPINE1/ELK1/CAV1/IL1A/NFE2L2/RUNX2/IGFBP3/APP/MDM2/VCP/MUC1	20
C0232197	Fibrillation	19/245	118/21671	0.161016949	14.24244206	15.42400539	7.79E-17	6.88E-16	1.68E-16	SCN5A/KCNH2/BAX/TNF/VEGFA/MMP9/HIF1A/CA2/ACHE/SOD1/HSPA5/GJA1/IL1B/IL10/IL1A/CHUK/APP/PCNA/MMP10	19
C0011303	Demyelinating Diseases	21/245	156/21671	0.134615385	11.90714286	14.61990575	7.81E-17	6.89E-16	1.69E-16	PPARG/TNF/IL6/TP53/CCL2/ESR2/PPARD/ICAM1/EGFR/MAPK1/IL1B/IL2/IFNG/IL10/ABCG2/CXCL10/SPP1/MET/IL4/BMPR2/GJB1	21
C0002382	Alveolar Bone Loss	18/245	101/21671	0.178217822	15.7639119	15.90299809	7.87E-17	6.93E-16	1.70E-16	PTGS2/ESR1/MAPK14/TNF/IL6/CCL2/AHSA1/MPO/AHR/HIF1A/FOSL1/ALOX5/MAPK1/IL1B/IFNG/IL10/CD40LG/SERPINE1	18
C0852949	Arteriopathic disease	18/245	101/21671	0.178217822	15.7639119	15.90299809	7.87E-17	6.93E-16	1.70E-16	PON1/ESR1/NOS3/PPARG/MMP1/VEGFA/MMP9/F2/F10/SELE/COL3A1/SERPINE1/CAV1/NCF1/CRP/CXCL10/SPP1/IL4	18
C0036472	Scrub Typhus	15/245	58/21671	0.25862069	22.8757917	17.83865872	7.91E-17	6.95E-16	1.70E-16	JUN/MAPK14/TNF/IL6/CCL2/RELA/AHSA1/FOS/F2/MAPK1/IL1B/IFNG/IL10/CXCL2/CRP	15
C0040517	Gilles de la Tourette syndrome	22/245	177/21671	0.124293785	10.9941658	14.27632771	7.95E-17	6.98E-16	1.71E-16	DRD1/HTR2A/ADRA1A/SLC6A4/ADRA2A/SLC6A2/SLC6A3/MAOA/GSK3B/TNF/TP53/CCL2/CXCL8/GSTP1/IL1B/IL2/IL10/IL1A/NFE2L2/PARP1/MET/TYR	22
C0278689	Recurrent ovarian cancer	16/245	71/21671	0.225352113	19.93308422	17.08699188	8.02E-17	7.02E-16	1.72E-16	PGR/ESR1/KDR/TP53/EIF6/VEGFA/EGF/IFNG/IL10/SERPINE1/MYC/ABCG2/PARP1/SPP1/MET/MUC1	16
C3495949	Locally advanced breast cancer	16/245	71/21671	0.225352113	19.93308422	17.08699188	8.02E-17	7.02E-16	1.72E-16	ADRB2/PGR/BCL2/CASP3/ESR1/TP53/BBC3/CYP19A1/VEGFA/TOP2A/GSTP1/GSTM1/EGFR/EGF/ERBB2/CTNNB1	16
C0017168	Gastroesophageal reflux disease	32/245	446/21671	0.071748879	6.34640798	12.1996571	8.36E-17	7.31E-16	1.79E-16	ADRB2/PTGS1/PTGS2/HTR2A/JUN/SLC6A3/TNF/IL6/TP53/MMP1/CCND1/EIF6/CXCL8/VEGFA/FOS/CYP3A4/PPP3CA/NR1I2/SLPI/MMP3/EGFR/EGF/IL1B/COL3A1/RAF1/CAV1/HSPB1/IL1A/NFE2L2/MDM2/GRM5/GRIN2D	32
C0032320	Pneumoperitoneum	12/245	28/21671	0.428571429	37.90845481	20.8971999	8.62E-17	7.53E-16	1.84E-16	PLAU/HIF1A/F2/XDH/EGFR/MMP2/F3/PLAT/ERBB2/SERPINE1/MYC/CRP	12
C0014057	Japanese Encephalitis	19/245	119/21671	0.159663866	14.12275767	15.34958889	9.18E-17	8.01E-16	1.96E-16	BCL2/TNF/IL6/CCL2/ACHE/ICAM1/STAT1/MAPK1/HSPA5/IL1B/IFNG/IL10/CD40LG/RAF1/CAV1/CXCL11/CHEK2/CXCL10/IRF1	19
C0003949	Asbestosis	14/245	47/21671	0.29787234	26.34772036	18.60209113	9.41E-17	8.19E-16	2.00E-16	NOS2/MAPK14/TNF/AHSA1/MPO/MMP9/GSTP1/GSTM1/MMP2/MAPK1/HSPA5/IL1B/IL10/SPP1	14
C0271055	Rhegmatogenous retinal detachment	14/245	47/21671	0.29787234	26.34772036	18.60209113	9.41E-17	8.19E-16	2.00E-16	BCL2/CASP3/BAX/TNF/IL6/CCL2/CXCL8/VEGFA/HIF1A/F2/IL1B/IL10/SERPINE1/IL1A	14
C0023531	Leukoplakia	18/245	102/21671	0.176470588	15.60936375	15.81460433	9.47E-17	8.23E-16	2.01E-16	PTGS2/BCL2/NOS2/IL6/TP53/CCND1/CDKN1A/MCL1/MMP9/GSTP1/GSTM1/CYP1A1/EGFR/MMP2/IL10/ERBB2/CASP7/MDM2	18
C0262401	Carcinoma of ampulla of Vater	13/245	37/21671	0.351351351	31.07810259	19.58054759	1.00E-16	8.71E-16	2.13E-16	PTGS2/PIK3CG/PRKACA/CASP9/CASP3/PLAU/TP53/CYP1A1/EGFR/ERBB2/SPP1/ERBB3/CASP7	13
C1708604	Keratocystic Odontogenic Tumor	15/245	59/21671	0.254237288	22.48806641	17.67330659	1.05E-16	9.10E-16	2.23E-16	PTGS2/BCL2/CASP3/CDK2/TP53/MMP1/CDKN1A/HIF1A/NFATC1/RB1/IL1B/IL1A/RUNX2/PCNA/CTNNB1	15
C1853195	Prostate Cancer, Hereditary, 7	15/245	59/21671	0.254237288	22.48806641	17.67330659	1.05E-16	9.10E-16	2.23E-16	ESR1/AR/TP53/CCL2/AKT1/CXCL8/ESR2/EGFR/MAPK1/EGF/ODC1/CAV1/MYC/RUNX2/NPEPPS	15
C0007286	Carpal Tunnel Syndrome	17/245	87/21671	0.195402299	17.2839315	16.27402109	1.13E-16	9.75E-16	2.38E-16	PGR/PTGS2/CASP8/SLC6A2/ESR1/MMP1/CCL2/AKT1/CYP19A1/VEGFA/MMP9/GSTP1/GSTM1/MMP3/IL1B/SERPINE1/MMP10	17
C0238033	Carcinoma of Male Breast	17/245	87/21671	0.195402299	17.2839315	16.27402109	1.13E-16	9.75E-16	2.38E-16	PGR/PIK3CG/ESR1/AR/CHEK1/TP53/CCND1/CYP19A1/VEGFA/MMP9/HIF1A/ESR2/GSTP1/CYP1B1/EGFR/ERBB2/CHEK2	17
C0024894	Mastitis	18/245	103/21671	0.174757282	15.45781652	15.72745067	1.14E-16	9.78E-16	2.39E-16	PPARG/TNF/IL6/TP53/CXCL8/MPO/ICAM1/CYP1A1/HSPA5/IL1B/IL2/COL1A1/IFNG/IL1A/NFE2L2/CRP/RASA1/NR3C1	18
C0028840	Ocular Hypertension	18/245	103/21671	0.174757282	15.45781652	15.72745067	1.14E-16	9.78E-16	2.39E-16	ADRB2/JUN/PRKCA/AKR1B1/NOS2/TP53/MMP1/CCND1/CDKN1A/VEGFA/MMP9/CA2/CYP1B1/MMP2/SOD1/IL1B/CAV1/NR3C1	18
C3665593	Melanocytic nevus of skin	18/245	103/21671	0.174757282	15.45781652	15.72745067	1.14E-16	9.78E-16	2.39E-16	PTGS2/HSP90AA1/BCL2/MAP2/MAOA/TP53/MMP1/CCND1/CDKN1A/MMP9/HIF1A/ICAM1/RAF1/MYC/PRKCB/ABCG2/RASSF1/TYR	18
C0264408	Childhood asthma	27/245	303/21671	0.089108911	7.881955951	12.90010404	1.17E-16	1.01E-15	2.46E-16	ADRB2/CHRM3/BCL2/IGHG1/AKR1B1/LTA4H/PPARG/TNF/IL6/CXCL8/VEGFA/MMP9/ALOX5/GSTP1/GSTM1/GSTM2/ICAM1/IL2/IFNG/NQO1/IL10/NFKBIA/SERPINE1/IRF1/PCNA/IL4/ADCY2	27
C0029443	Osteomyelitis	19/245	121/21671	0.157024793	13.88932366	15.20341411	1.27E-16	1.09E-15	2.66E-16	PTGS2/BAX/NOS3/TNF/IL6/MMP1/CCL2/HIF1A/NFATC1/STAT1/IL1B/IFNG/IL10/SERPINE1/IL1A/NCF1/CXCL2/CRP/IL4	19
C0021846	Intestinal Polyps	14/245	48/21671	0.291666667	25.79880952	18.39227386	1.32E-16	1.13E-15	2.76E-16	PTGS1/PTGS2/JUN/CASP3/AKR1B1/TNF/IL6/CCND1/VEGFA/PPARD/EGF/NFE2L2/SPP1/CTNNB1	14
C2674218	SPHEROCYTOSIS, TYPE 1 (disorder)	14/245	48/21671	0.291666667	25.79880952	18.39227386	1.32E-16	1.13E-15	2.76E-16	PTGS2/HSP90AA1/CASP3/NOS2/NOS3/TNF/IL6/TP53/BBC3/MMP9/EGFR/MMP2/IL1B/NFE2L2	14
C0279986	Childhood Leiomyosarcoma	20/245	140/21671	0.142857143	12.6361516	14.7700932	1.32E-16	1.13E-15	2.77E-16	PGR/PIK3CG/BCL2/ESR1/TP53/AKT1/CXCL8/VEGFA/HIF1A/IGF2/TOP2A/SLPI/F3/COL1A1/SERPINE1/MYC/RASSF1/E2F1/MET/MDM2	20
C0008350	Cholelithiasis	25/245	252/21671	0.099206349	8.77510528	13.27543929	1.34E-16	1.14E-15	2.80E-16	PTGS2/ESR1/NOS2/AR/PPARG/TNF/IL6/TP53/VEGFA/MMP9/HIF1A/ESR2/GSTM1/EGFR/MMP2/EGF/SOD1/IL1B/SULT1E1/IL10/ABCG2/CRP/SPP1/CDK4/MUC1	25
C0024031	Low Back Pain	17/245	88/21671	0.193181818	17.08752319	16.17024367	1.38E-16	1.18E-15	2.89E-16	PTGS2/OPRM1/CASP9/PPARG/TNF/IL6/TP53/MMP1/CCL2/CXCL8/MMP9/IL1B/PLAT/IL1A/CRP/RASA1/NR3C1	17
C0349218	Recurrent depressive disorder	12/245	29/21671	0.413793103	36.60126671	20.51434717	1.46E-16	1.24E-15	3.04E-16	PTGS2/SLC6A4/NOS2/KDR/IL6/VEGFA/MPO/MMP9/DIO1/IL2/CRP/NR3C1	12
C0520463	Chronic active hepatitis	19/245	122/21671	0.155737705	13.77547675	15.13161972	1.49E-16	1.27E-15	3.10E-16	CASP3/NR3C2/ESR1/AR/TNF/TP53/CYP19A1/IGF2/STAT1/POR/SOD1/ACACA/IL1B/ERBB2/MET/MDM2/PCNA/CRH/NR3C1	19
C0278607	Adult Leiomyosarcoma	20/245	141/21671	0.141843972	12.54653351	14.70893095	1.53E-16	1.30E-15	3.18E-16	PGR/PIK3CG/BCL2/ESR1/TP53/AKT1/CXCL8/VEGFA/HIF1A/IGF2/TOP2A/SLPI/F3/COL1A1/SERPINE1/MYC/RASSF1/E2F1/MET/MDM2	20
C0242172	Pelvic Inflammatory Disease	16/245	74/21671	0.216216216	19.12498621	16.7008578	1.63E-16	1.39E-15	3.40E-16	PGR/BAX/IL6/TP53/CCL2/CXCL8/MPO/MMP9/MAPK8/IL2/IFNG/CD40LG/IL1A/CRP/IL4/XIAP	16
C0041408	Turner Syndrome	21/245	162/21671	0.12962963	11.46613757	14.29801617	1.72E-16	1.46E-15	3.56E-16	SCN5A/MAOB/ESR1/NOS2/AR/TP53/MMP1/MCL1/CYP19A1/VEGFA/IGF2/PTPN1/NR1I2/EGFR/SOD1/BCL2L11/CRP/IGFBP3/CDK4/XIAP/NR3C1	21
C0263746	Osteoarthritis of the hand	15/245	61/21671	0.245901639	21.75075276	17.35454922	1.82E-16	1.54E-15	3.77E-16	PTGS2/ESR1/TNF/IL6/CCND1/ESR2/MMP3/EGF/IL1B/IL10/NFKBIA/IL1A/CRP/IGFBP3/IL4	15
C0221775	Lumbar disc disease	14/245	49/21671	0.285714286	25.27230321	18.188758	1.82E-16	1.54E-15	3.77E-16	CASP9/ESR1/TNF/IL6/MMP1/FASLG/MMP9/HIF1A/MMP3/MMP2/COL1A1/IL10/IL1A/IL4	14
C0375071	Malignant neoplasm of vulva	14/245	49/21671	0.285714286	25.27230321	18.188758	1.82E-16	1.54E-15	3.77E-16	PTGS2/CASP3/NOS3/CHEK1/TNF/TP53/CDK1/CCNB1/GSTM1/GSTM2/EGFR/IL1B/IL2/IL1A	14
C1135191	Heart Failure, Systolic	14/245	49/21671	0.285714286	25.27230321	18.188758	1.82E-16	1.54E-15	3.77E-16	PTGS2/NR3C2/ADRB1/ESR1/AR/NOS3/TNF/CYP19A1/FOS/MMP2/EGF/IL1B/IL1A/CRP	14
C0005411	Biliary Atresia	22/245	184/21671	0.119565217	10.57590949	13.94899761	1.84E-16	1.55E-15	3.79E-16	HSP90AA1/TNF/IL6/CCL2/CXCL8/VEGFA/HIF1A/F2/SELE/ICAM1/STAT1/EGFR/MMP2/MAPK1/EGF/IFNG/IL10/CXCL10/SPP1/IGFBP3/IL4/CTNNB1	22
C2676033	Hepatoblastoma Caused By Somatic Mutation	18/245	106/21671	0.169811321	15.02033115	15.47313877	1.94E-16	1.63E-15	4.00E-16	PTGS2/CASP9/CASP3/CASP8/AKR1B1/PLAU/TP53/CDKN1A/CDK1/HIF1A/IGF2/XDH/INSR/IL10/MYC/PPARA/MET/PCNA	18
C0346429	Multiple malignancy	21/245	163/21671	0.128834356	11.39579316	14.24601397	1.95E-16	1.64E-15	4.02E-16	HSP90AA1/PIK3CG/BCL2/CASP3/TP53/CCL2/AKT1/MCL1/FASLG/VEGFA/EGFR/EGF/IFNG/ERBB2/CAV1/MYC/CHEK2/HSF1/E2F1/MET/CTNNB1	21
C0023461	Leukemia, Mast-Cell	16/245	75/21671	0.213333333	18.86998639	16.57716048	2.06E-16	1.73E-15	4.22E-16	PTGS2/HSP90AA1/PIK3CG/BCL2/KDR/TNF/IL6/TP53/AKT1/CCND1/CXCL8/NR1I3/IL10/MYC/IL4/CTNNB1	16
C0242787	Malignant neoplasm of male breast	16/245	75/21671	0.213333333	18.86998639	16.57716048	2.06E-16	1.73E-15	4.22E-16	PGR/PIK3CG/ESR1/AR/CHEK1/TP53/CCND1/CYP19A1/MMP9/HIF1A/GSTP1/CYP1B1/EGFR/ERBB2/MYC/CHEK2	16
C0349458	Cervical intraepithelial neoplasia grade 1	16/245	75/21671	0.213333333	18.86998639	16.57716048	2.06E-16	1.73E-15	4.22E-16	PTGS2/BCL2/ESR1/TP53/MMP1/CCL2/CCND1/EGFR/MMP2/ACACA/IFNG/IL10/MYC/HSPB1/MET/MUC1	16
C0029118	Opportunistic Infections	17/245	90/21671	0.188888889	16.70780045	15.96771584	2.07E-16	1.73E-15	4.23E-16	SLC6A2/NOS2/TNF/IL6/CCL2/CXCL8/AHR/MMP9/MMP2/IL2/COL1A1/IFNG/IL10/CD40LG/CRP/APP/IL4	17
C1266025	Traditional Serrated Adenoma	17/245	90/21671	0.188888889	16.70780045	15.96771584	2.07E-16	1.73E-15	4.23E-16	PTGS1/ADH1C/NOS2/TP53/CDKN1A/BBC3/VEGFA/HIF1A/MAPK8/ICAM1/EGFR/BCL2L11/ERBB2/ABCG2/NFE2L2/E2F1/CTNNB1	17
C0205696	Anaplastic carcinoma	24/245	232/21671	0.103448276	9.150316678	13.34621637	2.14E-16	1.79E-15	4.38E-16	PGR/PTGS1/PTGS2/BCL2/ESR1/PPARG/DPP4/TP53/MMP1/CCND1/HIF1A/FOSL1/ESR2/XDH/GSTP1/EGFR/RB1/ERBB2/MYC/PPARA/RASA1/CDK4/MET/CTNNB1	24
C0036631	Seminoma	27/245	311/21671	0.08681672	7.679204672	12.68662987	2.26E-16	1.88E-15	4.61E-16	PIK3CG/DRD1/BCL2/BAX/PLAU/ESR1/AR/CDK2/KDR/TNF/IL6/TP53/AKT1/CYP19A1/FASLG/IGF2/ESR2/EGFR/RB1/GJA1/IL10/SERPINE1/MYC/RASSF1/MET/MDM2/XIAP	27
C0340288	Stable angina	20/245	144/21671	0.138888889	12.28514739	14.52909869	2.33E-16	1.94E-15	4.75E-16	ADRB1/NOS2/TNF/IL6/CCL2/MMP9/ICAM1/STAT1/MMP3/EGFR/MMP2/F3/IL2/IFNG/COL3A1/IL10/SERPINE1/CRP/CXCL10/IL4	20
C4721698	Metastatic Renal Cell Carcinoma	20/245	144/21671	0.138888889	12.28514739	14.52909869	2.33E-16	1.94E-15	4.75E-16	PTGS2/PIK3CG/KDR/IL6/TP53/AKT1/CXCL8/VEGFA/CYP3A4/VCAM1/ICAM1/MMP2/MAPK1/IL2/SERPINE1/ABCG2/CRP/MET/IL4/GJB1	20
C0004610	Bacteremia	24/245	233/21671	0.103004292	9.111044933	13.310813	2.36E-16	1.97E-15	4.81E-16	ADRB2/PTGS2/MAP2/CASP3/NOS3/TNF/IL6/CCL2/CXCL8/VEGFA/F2/EGF/IL1B/IL2/PLAT/IFNG/ACP3/IL10/SERPINE1/IL1A/ABCG2/CRP/CXCL10/SPP1	24
C0025261	Memory Disorders	15/245	62/21671	0.241935484	21.39993417	17.20082286	2.38E-16	1.97E-15	4.83E-16	CHRM1/GABRA5/ADRA1A/SLC6A4/CHRNA7/BCL2/NCOA1/SLC6A3/GSK3B/CYP19A1/VEGFA/IGF2/ACHE/IL1B/APP	15
C0019208	Hepatoma, Novikoff	19/245	125/21671	0.152	13.44486531	14.92120258	2.38E-16	1.97E-15	4.83E-16	BCL2/KDR/TNF/IL6/TP53/CCND1/BBC3/CYP1A2/GSTP1/NR1I3/MMP2/MAPK1/RB1/MYC/SPP1/RASA1/MET/CTNNB1/GJB1	19
C3658302	Stevens-Johnson Syndrome Toxic Epidermal Necrolysis Spectrum	14/245	50/21671	0.28	24.76685714	17.9912284	2.51E-16	2.08E-15	5.09E-16	PTGS2/AKR1B1/NOS2/MAPK14/TNF/PTGER3/AHSA1/MAPK1/RB1/IFNG/CAV1/PARP1/CTNNB1/VCP	14
C0017525	Giant Cell Tumors	16/245	76/21671	0.210526316	18.6216971	16.455833	2.58E-16	2.13E-15	5.22E-16	AR/IL6/TP53/CCL2/AKT1/CCND1/VEGFA/MMP9/FOS/HIF1A/MMP2/GJA1/RAF1/MET/MDM2/CCNA2	16
C1333977	Hepatitis B Virus-Related Hepatocellular Carcinoma	16/245	76/21671	0.210526316	18.6216971	16.455833	2.58E-16	2.13E-15	5.22E-16	ESR1/TNF/TP53/CCND1/F2/GSTP1/EGFR/EGF/POR/IL1B/IL2/IL10/CAV1/IL1A/ERBB3/MDM2	16
C1334177	Infiltrating Cervical Carcinoma	16/245	76/21671	0.210526316	18.6216971	16.455833	2.58E-16	2.13E-15	5.22E-16	BCL2/ESR1/TNF/TP53/MMP1/VEGFA/MPO/HIF1A/GSTP1/CYP1A1/EGFR/IL10/ERBB2/MYC/PARP1/RASSF1	16
C0003507	Aortic Valve Stenosis	24/245	234/21671	0.102564103	9.072108844	13.2756221	2.61E-16	2.15E-15	5.26E-16	PIK3CG/BCL2/JUN/PON1/ESR1/PPARG/KDR/TNF/IL6/CCL2/AKT1/MPO/MMP9/FOS/PTPN1/ALOX5/NR1I2/MMP3/MMP2/IL10/SERPINE1/CRP/SPP1/RUNX2	24
C0278678	Metastatic Renal Cell Cancer	20/245	145/21671	0.137931034	12.20042224	14.47033801	2.68E-16	2.21E-15	5.40E-16	PTGS2/PIK3CG/KDR/IL6/TP53/AKT1/CXCL8/VEGFA/CYP3A4/VCAM1/ICAM1/MMP2/MAPK1/IL2/SERPINE1/ABCG2/CRP/MET/IL4/GJB1	20
C0002986	Fabry Disease	18/245	108/21671	0.166666667	14.74217687	15.30928006	2.74E-16	2.26E-15	5.52E-16	PON1/NOS2/NOS3/DPP4/TNF/IL6/VEGFA/MPO/FOS/F10/SELE/VCAM1/ICAM1/MGAM/IL10/IL1A/CRP/IL4	18
C0087169	Withdrawal Symptoms	19/245	126/21671	0.150793651	13.33816003	14.85266445	2.77E-16	2.28E-15	5.57E-16	ADRA1A/SLC6A4/OPRM1/CHRNA7/BCL2/ADRA2A/SLC6A3/NOS2/PPARG/CALM1/MMP9/FOS/CYP2C9/CYP3A4/MAPK1/CRP/RUNX2/CRH/CHRM5	19
C3495801	Granulomatosis with polyangiitis	19/245	126/21671	0.150793651	13.33816003	14.85266445	2.77E-16	2.28E-15	5.57E-16	DPP4/TNF/IL6/TP53/MPO/CYCS/MMP9/VCAM1/MMP2/IL1B/IL2/PLAT/THBD/IFNG/IL10/CRP/MDM2/IL4/RXRB	19
C0235874	Disease Exacerbation	21/245	166/21671	0.126506024	11.18984509	14.09268842	2.85E-16	2.34E-15	5.72E-16	BCL2/ESR1/TP53/CCND1/HIF1A/TOP2A/GSTP1/STAT1/EGFR/MMP2/EGF/GJA1/ERBB2/MYC/IL1A/CHEK2/E2F2/ERBB3/CTNNB1/VCP/RXRB	21
C0158252	Intervertebral disc disorder	22/245	188/21671	0.117021277	10.35089014	13.76975975	2.92E-16	2.39E-15	5.85E-16	PIK3CG/BCL2/JUN/CASP3/MAPK14/CDK2/TNF/IL6/TP53/MMP1/RELA/AHSA1/VEGFA/HIF1A/MMP2/MAPK1/IL1B/COL1A1/IFNG/IL1A/NFE2L2/CTNNB1	22
C0280781	Adult Pilocytic Astrocytoma	17/245	92/21671	0.184782609	16.3445874	15.77158783	3.06E-16	2.50E-15	6.12E-16	PIK3CG/MAPK14/KDR/TP53/AKT1/AHSA1/VEGFA/HIF1A/APOD/MAPK8/EGFR/MAPK1/COL1A1/ERBB2/RAF1/PARP1/ERBB3	17
C0338908	Mixed anxiety and depressive disorder	20/245	146/21671	0.136986301	12.1168577	14.41215227	3.07E-16	2.51E-15	6.14E-16	HTR2A/SLC6A4/OPRM1/SLC6A3/MAOA/ESR1/GSK3B/TNF/IL6/ICAM1/POR/SOD1/F3/IL1B/SERPINE1/PARP1/CRP/CRH/GRM1/NR3C1	20
C2827407	Infectious Otitis Media	20/245	146/21671	0.136986301	12.1168577	14.41215227	3.07E-16	2.51E-15	6.14E-16	PTGS2/PIK3CG/CASP9/CASP3/TNF/IL6/CCL2/AKT1/CXCL8/VEGFA/MPO/MMP9/MMP2/IL1B/IL2/IFNG/IL10/SERPINE1/CRP/CTNNB1	20
C1608389	Autoimmune myocarditis	15/245	63/21671	0.238095238	21.06025267	17.05066555	3.09E-16	2.52E-15	6.17E-16	PIK3CG/PRKCA/ADRB1/NOS2/AR/MAPK14/IL6/CCL2/MMP9/MMP2/IL2/IFNG/IL10/PRKCB/PPARA	15
C0036391	Schwartz-Jampel Syndrome	16/245	77/21671	0.207792208	18.37985688	16.33679868	3.22E-16	2.63E-15	6.43E-16	BCL2/AKR1B1/PPARG/KDR/TNF/PTGER3/FASLG/VEGFA/ACHE/CYP2C9/GSTM1/EGFR/GJA1/ABCG2/CRP/IL4	16
C0023223	Leg Ulcer	13/245	40/21671	0.325	28.7472449	18.78250494	3.29E-16	2.68E-15	6.55E-16	BCL2/PLAU/TNF/IL6/VEGFA/F2/SELE/ICAM1/MMP2/GJA1/IL1B/SERPINE1/PARP1	13
C0027149	Myxoma	14/245	51/21671	0.274509804	24.28123249	17.79939163	3.42E-16	2.78E-15	6.80E-16	PIK3CG/CASP8/IL6/TP53/CCL2/AKT1/VEGFA/HIF1A/CYP2C9/STAT1/THBD/IL10/MYC/MUC1	14
C0278512	Metastatic osteosarcoma	14/245	51/21671	0.274509804	24.28123249	17.79939163	3.42E-16	2.78E-15	6.80E-16	TNF/TP53/MMP9/MMP3/EGFR/MMP2/EGF/IL1B/IL2/ERBB2/MYC/MET/MDM2/CTNNB1	14
C0241910	Autoimmune Chronic Hepatitis	23/245	213/21671	0.107981221	9.551269522	13.41120261	3.60E-16	2.92E-15	7.14E-16	NOS2/TNF/IL6/MMP1/CCL2/CXCL8/FASLG/CYP1A2/CYP2C9/CYP3A4/GSTM1/GSTM2/IL1B/IL2/IFNG/IL10/CD40LG/IL1A/NFE2L2/CRP/CXCL10/IL4/NR3C1	23
C0278147	Radicular pain	11/245	23/21671	0.47826087	42.30363798	21.19265077	3.69E-16	2.99E-15	7.33E-16	PTGS2/OPRM1/MAPK14/TNF/IL6/AHSA1/CXCL8/MAPK1/IL1B/IFNG/IL1A	11
C0001883	Airway Obstruction	18/245	110/21671	0.163636364	14.47413729	15.14972706	3.85E-16	3.11E-15	7.61E-16	ADRB2/ESR1/TNF/MMP1/CXCL8/VEGFA/MMP9/PLAT/IFNG/IL10/CD40LG/SERPINE1/NFE2L2/CRP/CXCL10/SPP1/IL4/CTNNB1	18
C0860603	Anxiety symptoms	18/245	110/21671	0.163636364	14.47413729	15.14972706	3.85E-16	3.11E-15	7.61E-16	ADRB2/ADRA1A/SLC6A4/MAOA/DPP4/GSK3B/IL6/CCL2/CXCL8/ACHE/MMP2/IL1B/IL10/SERPINE1/PPARA/CRP/APP/CRH	18
C0020452	Hyperemia	15/245	64/21671	0.234375	20.73118622	16.90393811	3.99E-16	3.22E-15	7.87E-16	ADRB2/PTGS1/PTGS2/ADRB1/ESR1/NOS2/NOS3/TNF/VEGFA/MPO/MMP9/IL1B/IL2/IL10/SERPINE1	15
C0085083	Ovarian Hyperstimulation Syndrome	15/245	64/21671	0.234375	20.73118622	16.90393811	3.99E-16	3.22E-15	7.87E-16	PGR/PTGS2/KDR/TNF/IL6/MCL1/CXCL8/CYP19A1/VEGFA/IGF2/F2/ESR2/IL2/ERBB2/CRP	15
C0267026	Actinic cheilitis	15/245	64/21671	0.234375	20.73118622	16.90393811	3.99E-16	3.22E-15	7.87E-16	ADRB2/BCL2/KDR/TNF/IL6/TP53/CCND1/GSTM1/STAT1/CYP1A1/EGFR/IL1B/MDM2/CTNNB1/NR3C1	15
C0849640	skin damage	15/245	64/21671	0.234375	20.73118622	16.90393811	3.99E-16	3.22E-15	7.87E-16	CASP3/AKR1B1/DPP4/TNF/IL6/TP53/AHR/MMP9/EGFR/IL1B/HSPB1/IL1A/NFE2L2/RUNX2/CTNNB1	15
C0020545	Hypertension, Renovascular	16/245	78/21671	0.205128205	18.14421769	16.21998428	4.02E-16	3.23E-15	7.89E-16	PTGS1/PTGS2/ADRB1/NOS3/TNF/CCL2/PTGER3/RELA/MPO/STAT1/MMP2/GJA1/COL3A1/CRP/CXCL10/SPP1	16
C0264490	Acute respiratory failure	16/245	78/21671	0.205128205	18.14421769	16.21998428	4.02E-16	3.23E-15	7.89E-16	IL6/TP53/CXCL8/VEGFA/CYP1A1/EGFR/POR/IL10/RUNX1T1/MYC/PARP1/RASSF1/E2F1/CDK4/MDM2/MUC1	16
C0007140	Carcinosarcoma	17/245	94/21671	0.180851064	15.99683022	15.58151989	4.48E-16	3.59E-15	8.78E-16	BCL2/ESR1/AR/TP53/CCND1/VEGFA/IGF2/EGFR/MMP2/EGF/ERBB2/CLDN4/CDK4/MET/MDM2/PCNA/CTNNB1	17
C1302773	Low Grade Squamous Intraepithelial Neoplasia	17/245	94/21671	0.180851064	15.99683022	15.58151989	4.48E-16	3.59E-15	8.78E-16	NOS2/TNF/TP53/MMP9/IGF2/GSTM1/SLPI/EGFR/RB1/NQO1/IL10/ERBB2/MYC/PARP1/RASSF1/PCNA/CTNNB1	17
C0032000	Pituitary Adenoma	21/245	170/21671	0.123529412	10.92655462	13.8942662	4.66E-16	3.73E-15	9.13E-16	CASP8/ESR1/MAPK14/TNF/TP53/AKT1/CCND1/AHSA1/VEGFA/AHR/MMP9/CCNB1/HIF1A/ESR2/MAPK8/MMP2/MAPK1/EGF/MYC/PPARA/CTNNB1	21
C0011609	Drug Eruptions	13/245	41/21671	0.317073171	28.04609258	18.53574929	4.77E-16	3.80E-15	9.29E-16	AR/TNF/RELA/MPO/ALOX5/GSTP1/GSTM1/CYP1A1/EGFR/IL2/IFNG/CRP/IL4	13
C0030848	Peyronie Disease	13/245	41/21671	0.317073171	28.04609258	18.53574929	4.77E-16	3.80E-15	9.29E-16	CHRM3/CASP3/IL6/CCL2/CCND1/MMP9/HIF1A/MMP2/IL1B/SERPINE1/IL1A/PARP1/RUNX2	13
C0031029	Periapical Granuloma	13/245	41/21671	0.317073171	28.04609258	18.53574929	4.77E-16	3.80E-15	9.29E-16	PTGS2/NOS2/TNF/MMP1/VEGFA/MMP9/ICAM1/MMP2/IL1B/IFNG/HSPB1/IL1A/CXCL11	13
C0750979	Primary malignant neoplasm of brain	13/245	41/21671	0.317073171	28.04609258	18.53574929	4.77E-16	3.80E-15	9.29E-16	PON1/TP53/RELA/CCND1/VEGFA/CYP2C9/EGFR/GJA1/IL2/NFE2L2/SPP1/CDK4/PCNA	13
C0027626	Neoplasm Invasiveness	22/245	193/21671	0.113989637	10.08273237	13.55314861	5.12E-16	4.08E-15	9.97E-16	CHRNA7/PLAU/ESR1/NOS2/TNF/IL6/MMP1/CCL2/RELA/AHR/MMP9/HIF1A/ALOX5/MMP3/EGFR/MMP2/MAPK1/EGF/IL1B/CTSD/MET/CTNNB1	22
C0878773	Overactive Bladder	15/245	65/21671	0.230769231	20.4122449	16.76050892	5.14E-16	4.08E-15	9.99E-16	SLC6A3/IL6/AKT1/PRKCD/VEGFA/KCNMA1/ICAM1/GJA1/NQO1/IL1A/CRP/CXCL10/NPEPPS/GNRHR/CRH	15
C3544347	Intestinal fibrosis	15/245	65/21671	0.230769231	20.4122449	16.76050892	5.14E-16	4.08E-15	9.99E-16	TGFB1I1/PPARG/MAPK14/TNF/IL6/CCL2/AHSA1/AHR/MMP9/FOSL2/MMP2/MAPK1/COL3A1/NFE2L2/RUNX2	15
C0029458	Osteoporosis, Postmenopausal	21/245	171/21671	0.122807018	10.86265664	13.84569265	5.26E-16	4.17E-15	1.02E-15	PIK3CG/CASP3/ADRB1/ESR1/AR/TNF/IL6/CCL2/CYP19A1/VEGFA/HIF1A/ESR2/ICAM1/IL1B/COL1A1/SERPINE1/IL1A/NCF1/SPP1/RUNX2/CTNNB1	21
C0040137	Thyroid Nodule	20/245	150/21671	0.133333333	11.7937415	14.18496819	5.26E-16	4.17E-15	1.02E-15	PTGS2/ADRA1A/AR/PPARG/DPP4/IL6/TP53/CCND1/VEGFA/FOSL1/GSTP1/GSTM1/CYP1A1/EGFR/MMP2/ERBB2/BIRC5/RASSF1/IGFBP3/APP	20
C0035369	Retroviridae Infections	18/245	112/21671	0.160714286	14.21567055	14.99428828	5.36E-16	4.25E-15	1.04E-15	ADRB2/CASP8/TNF/IL6/TP53/CDKN1A/VEGFA/AHR/HIF1A/EGFR/GJA1/IL1B/IFNG/IL10/MYC/PARP1/CXCL10/CTNNB1	18
C0027659	Neoplasms, Experimental	17/245	95/21671	0.178947368	15.82844253	15.48865913	5.40E-16	4.27E-15	1.04E-15	KDR/TNF/TP53/RELA/CCND1/VEGFA/AHR/HIF1A/RB1/IL2/IFNG/NQO1/ERBB2/SPP1/CDK4/PCNA/MUC1	17
C0334588	Giant Cell Glioblastoma	17/245	95/21671	0.178947368	15.82844253	15.48865913	5.40E-16	4.27E-15	1.04E-15	PPARG/TP53/CXCL8/VEGFA/MMP9/HIF1A/FOSL2/EGFR/MMP2/EGF/SOD1/IL1B/IL2/NFKBIA/MYC/MET/PIM1	17
C0392525	Nephrolithiasis	24/245	242/21671	0.099173554	8.772204419	13.00148301	5.63E-16	4.44E-15	1.09E-15	HSP90AA1/PIK3CG/ADRA1A/PRKCA/AR/NOS3/PPARG/TNF/IL6/CCL2/MMP9/IGF2/F2/MAPK8/XDH/GSTM1/IL1B/PRKCB/IL1A/NCF1/ABCG2/NFE2L2/SPP1/GNRH1	24
C0011175	Dehydration	26/245	295/21671	0.088135593	7.795863023	12.56707919	5.80E-16	4.57E-15	1.12E-15	CHRM3/HSP90AA1/JUN/NR3C2/AKR1B1/PPARG/MAPK14/TNF/IL6/AHSA1/CXCL8/FASN/HIF1A/NFATC1/F2/KCNMA1/NR1I2/HAS2/EGFR/MMP2/MAPK1/EGF/ACACA/BCL2L11/DUOX2/HSPB1	26
C4520983	Congenital atresia of extrahepatic bile duct	21/245	172/21671	0.122093023	10.79950166	13.79751999	5.93E-16	4.67E-15	1.14E-15	HSP90AA1/TNF/IL6/CCL2/CXCL8/VEGFA/HIF1A/F2/ICAM1/STAT1/EGFR/MMP2/MAPK1/EGF/IFNG/IL10/CXCL10/SPP1/IGFBP3/IL4/CTNNB1	21
C0205697	Carcinoma, Spindle-Cell	23/245	218/21671	0.105504587	9.332203707	13.2216622	6.01E-16	4.73E-15	1.16E-15	PGR/PTGS1/PTGS2/BCL2/ESR1/KDR/TP53/CCND1/MMP9/HIF1A/ESR2/XDH/GSTP1/EGFR/MMP2/MAPK1/RB1/MYC/PPARA/RASA1/CDK4/MET/CTNNB1	23
C0151846	Periosteal Disorder	16/245	80/21671	0.2	17.69061224	15.99273828	6.17E-16	4.85E-15	1.19E-15	CHRM3/PTGS2/CASP3/TNF/IL6/MMP1/VEGFA/ESR2/MAPK8/SLPI/MMP2/SOD1/IL1B/IL1A/IL4/CTNNB1	16
C0017677	Glossitis, Benign Migratory	14/245	53/21671	0.264150943	23.36495957	17.43172009	6.24E-16	4.90E-15	1.20E-15	TNF/IL6/CXCL8/VEGFA/MMP9/EGF/IL1B/IFNG/IL10/IL1A/CXCL11/CRP/CXCL10/MMP10	14
C0000833	Abscess	17/245	96/21671	0.177083333	15.66356293	15.39719709	6.49E-16	5.09E-15	1.25E-15	CHRM3/ESR1/TNF/IL6/RELA/CXCL8/MMP9/ICAM1/IL1B/IFNG/IL10/SERPINE1/IL1A/NFE2L2/CXCL2/CRP/MUC1	17
C0206692	Carcinoma, Lobular	15/245	66/21671	0.227272727	20.10296846	16.62025331	6.59E-16	5.15E-15	1.26E-15	PGR/PTGS2/CASP3/ESR1/AR/VEGFA/MMP9/PYGM/ERBB2/MYC/CHEK2/CLDN4/NKX3-1/CTNNB1/MUC1	15
C1336527	Carcinoma of urinary bladder, superficial	15/245	66/21671	0.227272727	20.10296846	16.62025331	6.59E-16	5.15E-15	1.26E-15	BCL2/CASP9/CDK2/TNF/IL6/TP53/CCL2/CCND1/CDKN1A/VEGFA/FOSL1/GSTM1/IL2/NQO1/XIAP	15
C0002991	Cutaneous Fibrous Histiocytoma	13/245	42/21671	0.30952381	27.37832847	18.29766383	6.83E-16	5.33E-15	1.30E-15	ESR1/AR/TP53/VEGFA/HIF1A/IGF2/ESR2/SLPI/IL1B/COL1A1/IL1A/MDM2/CTNNB1	13
C4721209	Metastatic human epidermal growth factor 2 positive carcinoma of breast	13/245	42/21671	0.30952381	27.37832847	18.29766383	6.83E-16	5.33E-15	1.30E-15	HSP90AA1/PIK3CG/ESR1/TP53/AKT1/CCND1/FASN/VEGFA/TOP2A/EGFR/ERBB2/ERBB3/MET	13
C0019340	Herpes NOS	18/245	114/21671	0.157894737	13.96627282	14.84278401	7.42E-16	5.78E-15	1.41E-15	PTGS2/ADRA1A/BCL2/CASP8/ESR1/TNF/IL6/TP53/VEGFA/ICAM1/STAT1/IL2/IFNG/IL10/ERBB2/CXCL10/APP/CTNNB1	18
C0085695	Chronic gastritis	18/245	114/21671	0.157894737	13.96627282	14.84278401	7.42E-16	5.78E-15	1.41E-15	PTGS2/BCL2/NOS2/TNF/IL6/TP53/CXCL8/GSTP1/GSTM1/EGF/IL1B/IL10/IL1A/NFE2L2/RASSF1/MDM2/CTNNB1/MUC1	18
C0014072	Experimental Autoimmune Encephalomyelitis	17/245	97/21671	0.175257732	15.5020829	15.30709793	7.80E-16	6.06E-15	1.48E-15	PTGS1/PTGS2/CASP9/CASP3/CASP8/TNF/IL6/CCL2/VEGFA/MMP9/VCAM1/SLPI/MMP2/IL10/NFE2L2/PPARA/IL4	17
C1332995	Childhood Pilocytic Astrocytoma	17/245	97/21671	0.175257732	15.5020829	15.30709793	7.80E-16	6.06E-15	1.48E-15	PIK3CG/MAPK14/KDR/TP53/AKT1/AHSA1/VEGFA/HIF1A/APOD/MAPK8/EGFR/MAPK1/COL1A1/ERBB2/RAF1/PARP1/ERBB3	17
C0079745	Lymphoma, Large-Cell, Follicular	20/245	153/21671	0.130718954	11.56249166	14.0201639	7.80E-16	6.06E-15	1.48E-15	BCL2/MAPK14/CDK2/TNF/TP53/CCND1/AHSA1/VEGFA/CYP2C9/GSTP1/GSTM1/NR1I3/MAPK1/IL2/IL10/CD40LG/MYC/PCNA/IL4/PIM1	20
C0024814	Marinesco-Sjogren syndrome	19/245	133/21671	0.142857143	12.6361516	14.39376648	7.81E-16	6.06E-15	1.48E-15	PTGS2/BAX/IL6/TP53/FASN/VEGFA/VCAM1/MMP3/EGFR/HSPA5/IL1B/IFNG/CD40LG/MYC/PARP1/MET/PCNA/PTGES/CTNNB1	19
C1266050	Poorly Differentiated Thyroid Carcinoma	14/245	54/21671	0.259259259	22.93227513	17.25539087	8.34E-16	6.45E-15	1.58E-15	PTGS2/PIK3CG/BCL2/PPARG/TNF/IL6/TP53/RELA/AKT1/CXCL8/MPO/MAPK8/EGF/IL1B	14
C1301194	Salivary duct carcinoma	14/245	54/21671	0.259259259	22.93227513	17.25539087	8.34E-16	6.45E-15	1.58E-15	PIK3CG/ESR1/NOS2/AR/TP53/EGFR/ERBB2/CRP/ERBB3/CDK4/MET/MDM2/PCNA/NR3C1	14
C0022283	Incontinentia Pigmenti Achromians	15/245	67/21671	0.223880597	19.80292415	16.48305314	8.40E-16	6.48E-15	1.59E-15	AR/MAPK14/TNF/IL6/CCL2/AHSA1/CXCL8/MAPK1/ACACA/IL1B/IFNG/IL10/IL1A/CRP/IL4	15
C0030807	Pemphigus	15/245	67/21671	0.223880597	19.80292415	16.48305314	8.40E-16	6.48E-15	1.59E-15	CHRM1/CHRNA7/PRKCA/MAPK14/TNF/IL6/AHSA1/CXCL8/MMP9/MAPK1/IL2/IL10/PRKCB/SPP1/IL4	15
C0038325	Stevens-Johnson Syndrome	15/245	67/21671	0.223880597	19.80292415	16.48305314	8.40E-16	6.48E-15	1.59E-15	AKR1B1/NOS2/PTGER3/FASLG/MMP9/CYP2C9/CYP3A4/EGFR/MMP2/RB1/IFNG/CAV1/PARP1/CTNNB1/VCP	15
C0028768	Obsessive-Compulsive Disorder	21/245	175/21671	0.12	10.61436735	13.65535066	8.47E-16	6.53E-15	1.60E-15	DRD1/HTR2A/SLC6A4/OPRM1/SLC6A3/MAOA/ESR1/TNF/IL6/CCL2/CXCL8/CYP19A1/FOS/ESR2/MAPK1/ACACA/IL1B/IFNG/IL1A/GRM5/GABBR1	21
C0024314	Lymphoproliferative Disorders	26/245	300/21671	0.086666667	7.665931973	12.43228708	8.71E-16	6.70E-15	1.64E-15	HSP90AA1/PIK3CG/BCL2/CASP8/CDK2/TNF/IL6/TP53/CCND1/FASLG/ICAM1/IL2/IFNG/BCL2L11/IL10/ERBB2/CD40LG/MYC/ABCG2/CHEK2/SPP1/RASSF1/MET/IL4/XIAP/MUC1	26
C0013404	Dyspnea	23/245	222/21671	0.103603604	9.164055893	13.07437326	8.98E-16	6.90E-15	1.69E-15	SCN5A/ADRB2/SLC6A4/PON1/TNF/IL6/MCL1/CXCL8/F2/GSTP1/GSTM1/EGFR/SOD1/IL1B/IL2/ERBB2/CAV1/CRP/SPP1/BACE1/VCP/BMPR2/MUC1	23
C0040053	Thrombosis	17/245	98/21671	0.173469388	15.34389838	15.21832706	9.34E-16	7.17E-15	1.75E-15	PTGS1/PTGS2/PDE3A/PLAU/NOS3/TNF/IL6/PTGER3/F2/F10/F3/IL1B/PLAT/THBD/CD40LG/SERPINE1/CRP	17
C0741923	cardiac event	16/245	82/21671	0.195121951	17.2591339	15.77357075	9.36E-16	7.18E-15	1.76E-15	SCN5A/KCNH2/PON1/NR3C2/PLAU/MAOA/IL6/CCL2/VEGFA/MMP9/CA2/MMP3/MMP2/ERBB2/SERPINE1/CRP	16
C0154084	Stage 0 Breast Carcinoma	12/245	33/21671	0.363636364	32.16474954	19.15816901	9.57E-16	7.33E-15	1.79E-15	AKR1B1/ESR1/TP53/MMP1/AKT1/VEGFA/INSR/EGFR/ERBB2/CLDN4/CXCL10/CTNNB1	12
C0276535	AIDS with Kaposi's sarcoma	12/245	33/21671	0.363636364	32.16474954	19.15816901	9.57E-16	7.33E-15	1.79E-15	BCL2/KDR/IL6/TP53/CXCL8/VEGFA/IL1B/IL10/IL1A/MDM2/PCNA/IL4	12
C1510472	Drug Dependence	24/245	248/21671	0.096774194	8.559973667	12.80406667	9.83E-16	7.52E-15	1.84E-15	PIK3CG/DRD1/GABRA2/CHRM2/CHRNA2/SLC6A4/OPRM1/SLC6A3/MAOA/AR/PPARG/MMP9/ACHE/CYP1A2/CYP3A4/GSTP1/INSR/NR1I2/EGFR/MAPK1/ABCG2/MET/GRM5/CRH	24
C0600427	Cocaine Dependence	22/245	199/21671	0.110552764	9.778730387	13.30343977	9.84E-16	7.52E-15	1.84E-15	ADRB2/PIK3CG/DRD1/GABRA2/CHRM4/HTR2A/ADRA1A/SLC6A4/OPRM1/SLC6A3/MAOA/CALM1/FOS/ESR2/GSTP1/MAPK1/RUNX2/GRM5/CRH/GABBR1/NR3C1/CHRM5	22
C0162678	Neurofibromatoses	19/245	135/21671	0.140740741	12.44894936	14.26894766	1.04E-15	7.93E-15	1.94E-15	SCN5A/PGR/AR/TP53/CCND1/VEGFA/TOP2A/PPARD/GSTP1/EGFR/MAPK1/EGF/ERBB2/SERPINE1/SPP1/RASA1/CDK4/MDM2/CTNNB1	19
C0156149	Gastrointestinal tract vascular insufficiency	15/245	68/21671	0.220588235	19.51170468	16.34879636	1.07E-15	8.13E-15	1.99E-15	PTGS2/CASP3/NOS3/DPP4/TNF/IL6/RELA/MAPK8/NR1I2/NR1I3/THBD/IL10/NFE2L2/XIAP/CTNNB1	15
C2004435	Vascular insufficiency of intestine	15/245	68/21671	0.220588235	19.51170468	16.34879636	1.07E-15	8.13E-15	1.99E-15	PTGS2/CASP3/NOS3/DPP4/TNF/IL6/RELA/MAPK8/NR1I2/NR1I3/THBD/IL10/NFE2L2/XIAP/CTNNB1	15
C0085278	Antiphospholipid Syndrome	17/245	99/21671	0.171717172	15.1889095	15.13085111	1.12E-15	8.49E-15	2.08E-15	PON1/NOS3/PPARG/TNF/CCL2/CXCL8/F2/F10/NR1I2/F3/IL1B/PLAT/THBD/IFNG/SERPINE1/CRP/CXCL10	17
C0021125	Impulsive Behavior	25/245	276/21671	0.09057971	8.012052647	12.53676576	1.14E-15	8.69E-15	2.13E-15	DRD1/GABRA2/HTR2A/SLC6A4/OPRM1/ADRA2A/SLC6A2/SLC6A3/MAOB/MAOA/AR/TNF/CCL2/RELA/ACHE/INSR/PPP3CA/MAPK1/ACACA/IL1B/SERPINE1/IL1A/CRH/GRIN2D/NR3C1	25
C0206667	Adrenal Cortical Adenoma	20/245	156/21671	0.128205128	11.34013605	13.85989132	1.15E-15	8.69E-15	2.13E-15	PGR/PRKACA/BCL2/ESR1/TP53/CDKN1A/MCL1/CYP19A1/CCNB1/IGF2/ESR2/AKR1C3/EGFR/POR/ACACA/RASSF1/PCNA/CTNNB1/CRH/NR3C1	20
C0947622	Cholecystolithiasis	20/245	156/21671	0.128205128	11.34013605	13.85989132	1.15E-15	8.69E-15	2.13E-15	PTGS2/ESR1/AR/PPARG/TNF/IL6/MMP9/HIF1A/EGFR/MMP2/EGF/SOD1/IL1B/SULT1E1/IL10/ABCG2/CRP/SPP1/CDK4/MUC1	20
C0022876	Premature Obstetric Labor	10/245	18/21671	0.555555556	49.14058957	21.8489498	1.15E-15	8.69E-15	2.13E-15	PGR/TNF/IL6/CCL2/SELE/VCAM1/ICAM1/IL1B/PTGES/CRH	10
C2118460	Acute colitis	16/245	83/21671	0.192771084	17.05119253	15.6668647	1.15E-15	8.69E-15	2.13E-15	PIK3CG/CASP3/PPARG/TNF/IL6/RELA/MPO/AHR/ESR2/MAPK8/IL1B/IFNG/IL10/IL1A/CHUK/SPP1	16
C0086404	Experimental Hepatoma	18/245	117/21671	0.153846154	13.60816327	14.62253815	1.19E-15	9.02E-15	2.21E-15	BCL2/KDR/TNF/IL6/TP53/CCND1/BBC3/CYP1A2/GSTP1/NR1I3/MMP2/MAPK1/RB1/MYC/SPP1/MET/CTNNB1/GJB1	18
C1175175	Severe Acute Respiratory Syndrome	18/245	117/21671	0.153846154	13.60816327	14.62253815	1.19E-15	9.02E-15	2.21E-15	CASP3/PRKCA/ESR1/MAPK14/TNF/IL6/CCL2/AHSA1/CXCL8/EGFR/MAPK1/RB1/SULT1E1/IL2/IFNG/IL10/PRKCB/CXCL10	18
C0497156	Lymphadenopathy	25/245	277/21671	0.090252708	7.983128269	12.50794192	1.25E-15	9.40E-15	2.30E-15	PIK3CG/BCL2/BAX/CASP8/ESR1/TNF/IL6/TP53/CCND1/PRKCD/FASLG/VEGFA/F2/ICAM1/STAT1/SLPI/EGFR/IL2/IFNG/IL10/NCF1/NFE2L2/CRP/SPP1/XIAP	25
C0268318	Cholestasis of pregnancy	17/245	100/21671	0.17	15.03702041	15.0446379	1.33E-15	1.00E-14	2.45E-15	GABRA2/ADRA1A/NOS2/PPARG/TNF/IL6/MMP9/VCAM1/NR1I2/NR1I3/MMP2/IL1B/IFNG/ABCG2/NFE2L2/RASSF1/IL4	17
C0340629	Aortic aneurysm without mention of rupture NOS	17/245	100/21671	0.17	15.03702041	15.0446379	1.33E-15	1.00E-14	2.45E-15	AR/PPARG/IL6/CCL2/AKT1/MPO/MMP9/F10/ALOX5/MMP3/MMP2/EGF/IL10/SERPINE1/CRP/SPP1/CTNNB1	17
C2752147	XERODERMA PIGMENTOSUM, COMPLEMENTATION GROUP C	15/245	69/21671	0.217391304	19.22892635	16.21737661	1.35E-15	1.02E-14	2.48E-15	PTGS2/HSP90AA1/PIK3CG/ESR1/MAPK14/TP53/MMP1/AKT1/CCND1/EIF6/AHSA1/CXCL8/MAPK1/NQO1/MDM2	15
C0041234	Chagas Disease	22/245	202/21671	0.108910891	9.633501718	13.18252805	1.35E-15	1.02E-14	2.48E-15	PTGS2/PIK3CG/NOS2/PPARG/TNF/IL6/TP53/CCL2/CDKN1A/MMP9/FOSL1/ACHE/ALOX5/MMP2/IL1B/IL2/IFNG/IL10/NFE2L2/PARP1/PCNA/BACE1	22
C1541317	Adult Gliosarcoma	13/245	44/21671	0.295454545	26.133859	17.84552463	1.36E-15	1.02E-14	2.50E-15	PIK3CG/PLAU/ESR1/TP53/CCL2/AKT1/VEGFA/CYP3A4/GJA1/IL2/CDK4/MDM2/CTNNB1	13
C3899658	Childhood Gliosarcoma	13/245	44/21671	0.295454545	26.133859	17.84552463	1.36E-15	1.02E-14	2.50E-15	PIK3CG/PLAU/ESR1/TP53/CCL2/AKT1/VEGFA/CYP3A4/GJA1/IL2/CDK4/MDM2/CTNNB1	13
C0006271	Bronchiolitis	18/245	118/21671	0.152542373	13.49283985	14.55091351	1.40E-15	1.04E-14	2.55E-15	ADRB2/JUN/NOS2/TNF/IL6/CCL2/CXCL8/GSTP1/ICAM1/NR1I2/IL2/IFNG/IL10/NFKBIA/SERPINE1/CRP/IL4/NR3C1	18
C2931689	Dystrophia myotonica 2	18/245	118/21671	0.152542373	13.49283985	14.55091351	1.40E-15	1.04E-14	2.55E-15	AR/PPARG/DPP4/TNF/IL6/FASN/VEGFA/PTPN1/SELE/INSR/SLC2A4/ODC1/MGAM/IL10/SERPINE1/CAV1/PPARA/IL4	18
C0949690	Spondylarthritis	20/245	158/21671	0.126582278	11.19659003	13.755455	1.47E-15	1.10E-14	2.69E-15	ESR1/MAPK14/TNF/IL6/CCL2/CXCL8/VEGFA/MMP9/STAT1/SLPI/IL1B/IL2/IFNG/IL10/IL1A/CRP/CXCL10/RUNX2/IGFBP3/IRF1	20
C0085136	Central Nervous System Neoplasms	21/245	180/21671	0.116666667	10.31952381	13.42590625	1.51E-15	1.13E-14	2.76E-15	PTGS2/PIK3CG/BCL2/PLAU/TP53/CCL2/CDKN1A/CXCL8/VEGFA/APOD/EGFR/MAPK1/IL10/RAF1/MYC/PARP1/RASSF1/CDK4/TYR/IL4/CTNNB1	21
C0153594	Malignant neoplasm of testis	24/245	253/21671	0.09486166	8.390804227	12.6445812	1.55E-15	1.15E-14	2.82E-15	HSP90AA1/DRD1/BCL2/ESR1/AR/TP53/CDKN1A/MMP9/GSTP1/GSTM1/ICAM1/CYP1A1/EGFR/EGF/ACACA/GJA1/IL2/IFNG/ERBB2/SERPINE1/RASSF1/MDM2/TYR/NUF2	24
C0026896	Myasthenia Gravis	27/245	336/21671	0.080357143	7.107835277	12.06570155	1.56E-15	1.16E-14	2.84E-15	ADRB2/BCL2/JUN/CASP3/ESR1/MAPK14/TNF/IL6/AHSA1/FOS/FOSL1/ESR2/ACHE/MAPK1/HSPA5/IL1B/IL2/IFNG/IL10/CD40LG/RAF1/IL1A/CXCL10/SPP1/IL4/MMP10/GABBR1	27
C1856689	FRIEDREICH ATAXIA 1	18/245	119/21671	0.151260504	13.37945464	14.48015304	1.63E-15	1.21E-14	2.96E-15	CASP3/BAX/AR/PPARG/MAPK14/TP53/AHSA1/HIF1A/VCAM1/ICAM1/MAPK1/HSPA5/IL1B/IFNG/NQO1/IL10/ERBB2/NFE2L2	18
C0038354	Stomach Diseases	15/245	70/21671	0.214285714	18.95422741	16.08869285	1.70E-15	1.26E-14	3.09E-15	PTGS2/CASP3/NOS2/TNF/IL6/CXCL8/CYP2C9/MAPK8/EGF/ODC1/IL1B/IFNG/IL1A/SPP1/NR3C1	15
C0032269	Pneumococcal Infections	16/245	85/21671	0.188235294	16.649988	15.45892652	1.71E-15	1.27E-14	3.11E-15	TNF/IL6/CCL2/CXCL8/MPO/HIF1A/ESR2/VCAM1/IL1B/IFNG/IL10/IL1A/CRP/CXCL10/SPP1/MUC1	16
C0362046	Prediabetes syndrome	22/245	205/21671	0.107317073	9.492523644	13.06411757	1.85E-15	1.37E-14	3.35E-15	PPARG/DPP4/TNF/IL6/VEGFA/MPO/AHR/HIF1A/IGF2/MAPK8/SLC2A4/HSPA5/F3/IFNG/CD40LG/SERPINE1/CRP/CXCL10/SPP1/APP/MET/IL4	22
C0028945	oligodendroglioma	25/245	282/21671	0.088652482	7.841583442	12.36596149	1.89E-15	1.40E-14	3.43E-15	PTGS2/PIK3CG/BCL2/NOS2/CDK2/TNF/TP53/AKT1/CCND1/VEGFA/GSTP1/GSTM1/EGFR/MAPK1/RB1/SULT1E1/IL2/BIRC5/CAV1/RASA1/CDK4/MET/MDM2/PCNA/CTNNB1	25
C0001849	AIDS Dementia Complex	13/245	45/21671	0.288888889	25.55310658	17.63057815	1.90E-15	1.40E-14	3.43E-15	ADRB2/PTGS2/OPRM1/MAP2/TNF/IL6/TP53/CCL2/MMP9/MMP2/IL1B/CXCL10/PCNA	13
C0206731	Angiofibroma	13/245	45/21671	0.288888889	25.55310658	17.63057815	1.90E-15	1.40E-14	3.43E-15	NCOA2/TP53/CCL2/CDKN1A/AHR/MMP9/IGF2/GSTM1/EGF/ERBB2/MYC/MDM2/CTNNB1	13
C3850141	Acute-On-Chronic Liver Failure	19/245	140/21671	0.135714286	12.00434402	13.96812214	2.07E-15	1.53E-14	3.75E-15	PIK3CG/BCL2/TNF/IL6/CXCL8/MMP9/HIF1A/F2/GSTP1/IL1B/IL2/IFNG/IL10/IL1A/CRP/CXCL10/SPP1/E2F1/NR3C1	19
C0341106	Eosinophilic esophagitis	21/245	183/21671	0.114754098	10.15035129	13.29251815	2.12E-15	1.56E-14	3.82E-15	PTGS2/ESR1/TNF/IL6/CCL2/CCND1/HIF1A/ESR2/VCAM1/ALOX5/ICAM1/STAT1/NR1I2/MMP2/GJA1/IL1B/IFNG/IL1A/NFE2L2/IL4/GRM5	21
C0014116	Endocardial Cushion Defects	15/245	71/21671	0.211267606	18.68726646	15.96264902	2.14E-15	1.57E-14	3.84E-15	PIK3CG/CASP3/AR/TNF/IL6/AKT1/PRKCD/NFATC1/EGFR/MAPK1/IL1B/RAF1/IL1A/SPP1/RUNX2	15
C0016169	pathologic fistula	15/245	71/21671	0.211267606	18.68726646	15.96264902	2.14E-15	1.57E-14	3.84E-15	CHRM3/TNF/IL6/AKT1/MMP9/MMP3/MMP2/HSPA5/SULT1E1/IL10/RAF1/CAV1/CRP/IGFBP3/RASA1	15
C0751523	Non-Convulsive Status Epilepticus	15/245	71/21671	0.211267606	18.68726646	15.96264902	2.14E-15	1.57E-14	3.84E-15	PTGS2/JUN/CASP3/CASP8/NOS2/TNF/IL6/CCL2/VEGFA/FOS/KCNMA1/HSPB1/GRM5/CRH/GRM1	15
C1527303	Chronic Airflow Obstruction	12/245	35/21671	0.342857143	30.32676385	18.56742274	2.21E-15	1.62E-14	3.97E-15	HTR2A/NOS2/NOS3/TNF/IL6/TP53/MMP1/CXCL8/MMP9/CYP1A2/CYP1A1/CXCL2	12
C0152136	Low Tension Glaucoma	17/245	103/21671	0.165048544	14.59904894	14.79326916	2.23E-15	1.64E-14	4.01E-15	AKR1B1/ADRB1/NOS3/TNF/IL6/TP53/CCL2/AKT1/CXCL8/MMP9/ESR2/CYP1B1/SOD1/IL1B/CAV1/CHEK2/HK2	17
C0280280	stage, prostate cancer	14/245	58/21671	0.24137931	21.35073892	16.59505134	2.50E-15	1.84E-14	4.49E-15	PTGS2/AR/IL6/TP53/VEGFA/GSTP1/AKR1C3/NR1I2/F3/CAV1/MYC/NFE2L2/NPEPPS/MET	14
C1266042	Chromophobe Renal Cell Carcinoma	21/245	185/21671	0.113513514	10.04061776	13.20529579	2.64E-15	1.93E-14	4.73E-15	PTGS2/CASP3/IL6/TP53/RELA/CCND1/HIF1A/KCNMA1/ACHE/ALOX5/GSTP1/GSTM1/CTSD/ERBB2/BIRC5/CAV1/HSPB1/NPEPPS/MET/GJB1/NR3C1	21
C0019621	Histiocytosis, Langerhans-Cell	17/245	104/21671	0.163461538	14.45867347	14.71180651	2.64E-15	1.93E-14	4.73E-15	PIK3CG/BCL2/CASP8/AR/TNF/TP53/AKT1/CCND1/CDKN1A/MPO/MAPK1/IL1B/IFNG/RAF1/IL1A/SPP1/XIAP	17
C0033575	Prostatic Diseases	15/245	72/21671	0.208333333	18.42772109	15.83915375	2.67E-15	1.95E-14	4.76E-15	BCL2/NOS2/AR/TP53/CYP19A1/MMP9/FOS/HIF1A/GSTP1/EGFR/MMP2/EGF/GJA1/NPEPPS/RASA1	15
C0679427	myeloblastosis	15/245	72/21671	0.208333333	18.42772109	15.83915375	2.67E-15	1.95E-14	4.76E-15	PGR/JUN/ESR1/TP53/AKT1/CCNB1/FOS/FOSL2/TOP2A/PDE10A/ACACA/E2F1/MDM2/PTGES/BMPR2	15
C1840311	Laryngeal cleft	15/245	72/21671	0.208333333	18.42772109	15.83915375	2.67E-15	1.95E-14	4.76E-15	PIK3CG/TP53/VEGFA/HIF1A/INSR/EGFR/MAPK1/EGF/IFNG/IL10/CRP/CXCL10/RASA1/GNRH1/MUC1	15
C4728046	Diabetic wound	15/245	72/21671	0.208333333	18.42772109	15.83915375	2.67E-15	1.95E-14	4.76E-15	PIK3CG/PPARG/KDR/TNF/MMP1/AKT1/VEGFA/EGLN1/MMP9/HIF1A/ESR2/PTPN1/EGF/GJA1/NFE2L2	15
C0205699	Carcinomatosis	21/245	186/21671	0.112903226	9.986635945	13.16218192	2.95E-15	2.15E-14	5.25E-15	PGR/PTGS1/PTGS2/BCL2/ESR1/TP53/CCND1/VEGFA/HIF1A/ESR2/XDH/GSTP1/EGFR/RB1/MYC/PPARA/CXCL10/RASA1/CDK4/MET/CTNNB1	21
C0025295	Meningitis, Pneumococcal	16/245	88/21671	0.181818182	16.08237477	15.15992687	3.06E-15	2.22E-14	5.44E-15	PIK3CG/BCL2/CASP3/MAPK14/TNF/IL6/RELA/AHSA1/MPO/MMP9/MMP2/MAPK1/IL1B/IFNG/SERPINE1/IL1A	16
C4020969	Inflammatory abnormality of the eye	16/245	88/21671	0.181818182	16.08237477	15.15992687	3.06E-15	2.22E-14	5.44E-15	NR3C2/AKR1B1/TNF/IL6/RELA/VEGFA/MMP9/NR1I2/IL1B/IL10/IL1A/NCF1/PPARA/IRF1/MDM2/NR3C1	16
C0029410	Osteoarthritis of hip	20/245	164/21671	0.12195122	10.78695869	13.45307951	3.07E-15	2.23E-14	5.45E-15	ESR1/CALM1/TNF/IL6/TP53/MMP1/CXCL8/VEGFA/MMP9/VCAM1/MMP3/IL1B/COL1A1/NFKBIA/IL1A/SPP1/RUNX2/E2F1/IGFBP3/CTNNB1	20
C0023448	Lymphoid leukemia	25/245	288/21671	0.086805556	7.67821712	12.20012859	3.09E-15	2.24E-14	5.49E-15	PTGS2/HSP90AA1/BCL2/CASP8/CDK2/TNF/IL6/TP53/AKT1/CXCL8/MPO/NR1I3/ODC1/IL1B/PLAT/IL10/RUNX1T1/SERPINE1/MYC/PPARA/SPP1/E2F1/NKX3-1/MDM2/NR3C1	25
C0260037	Multiple tumors	19/245	143/21671	0.132867133	11.75250464	13.79487478	3.09E-15	2.24E-14	5.49E-15	PTGS2/CASP8/AR/TNF/TP53/CCL2/AKT1/CYP19A1/FASLG/IGF2/GSTM1/EGFR/MYC/CXCL2/RASSF1/CDK4/IL4/CTNNB1/PIM1	19
C0018203	Chronic granulomatous disease	17/245	105/21671	0.161904762	14.32097182	14.63146141	3.12E-15	2.26E-14	5.53E-15	ESR1/AR/PPARG/TNF/CXCL8/MPO/NOX5/KCNMA1/STAT1/IL1B/IFNG/IL10/DUOX2/IL1A/NCF1/CRP/IL4	17
C0018965	Hematuria	23/245	235/21671	0.09787234	8.65710812	12.620274	3.12E-15	2.26E-14	5.53E-15	PTGS2/BCL2/PLAU/ESR1/NOS3/TNF/IL6/VEGFA/FOS/F2/F10/F7/CYP2C9/MAPK8/GSTP1/CYP1A1/F3/THBD/CRP/SPP1/RASSF1/NPEPPS/CRH	23
C0235574	Intravascular hemolysis	12/245	36/21671	0.333333333	29.48435374	18.29031221	3.28E-15	2.37E-14	5.79E-15	SLC6A3/NOS3/TNF/IL6/MPO/F2/SOD1/F3/IL1B/NFE2L2/CRP/CXCL10	12
C0039590	Testicular Neoplasms	18/245	124/21671	0.14516129	12.8399605	14.13870515	3.44E-15	2.48E-14	6.08E-15	AR/KDR/TP53/AKT1/CYP19A1/VEGFA/IGF2/CYP1A2/ALOX5/GSTP1/GSTM1/CYP1A1/IL1B/ERBB2/HSPB1/IL1A/CDK4/CTNNB1	18
C0030421	Paraganglioma	20/245	165/21671	0.121212121	10.72158318	13.40420605	3.46E-15	2.49E-14	6.10E-15	PGR/PTGS2/BCL2/SLC6A2/GSK3B/CALM1/TP53/CCND1/VEGFA/EGLN1/HIF1A/VCAM1/ACACA/ERBB2/MYC/PARP1/PPARA/RASSF1/PCNA/MUC1	20
C0278987	Metastatic non-small cell lung cancer	17/245	106/21671	0.160377358	14.18586831	14.55220764	3.68E-15	2.65E-14	6.48E-15	JUN/ESR1/CDK2/CHEK1/KDR/TNF/TP53/VEGFA/MMP9/SELE/EGFR/EGF/ERBB2/PARP1/CRP/SPP1/MET	17
C0751356	Idiopathic Inflammatory Myopathies	17/245	106/21671	0.160377358	14.18586831	14.55220764	3.68E-15	2.65E-14	6.48E-15	PTGS1/PTGS2/IGHG1/TNF/IL6/CCL2/CYCS/ALOX5/IL1B/IFNG/CD40LG/IL1A/CRP/CXCL10/ERBB3/IL4/NR3C1	17
C0162830	Dermatitis, Phototoxic	16/245	89/21671	0.179775281	15.90167393	15.0635094	3.69E-15	2.65E-14	6.49E-15	PTGS2/OPRM1/BCL2/KDR/TP53/CXCL8/VEGFA/HIF1A/EGFR/EGF/GJA1/IL1B/ABCG2/PARP1/TYR/GNRH1	16
C0578870	Chronic idiopathic urticaria	16/245	89/21671	0.179775281	15.90167393	15.0635094	3.69E-15	2.65E-14	6.49E-15	PTGS2/TNF/IL6/CCL2/CXCL8/VEGFA/MPO/MMP9/F2/IL1B/IL2/IFNG/IL10/IL1A/CRP/IL4	16
C0262655	Recurrent urinary tract infection	23/245	237/21671	0.097046414	8.584052355	12.55352899	3.76E-15	2.70E-14	6.60E-15	CHRM3/PTGS1/PTGS2/NR3C2/DPP4/TNF/IL6/MMP1/CCL2/CXCL8/VEGFA/MPO/HIF1A/TOP2A/KCNMA1/ICAM1/MAPK1/EGF/SOD1/IL1B/IL10/CRP/NPEPPS	23
C0022572	keratoacanthoma	15/245	74/21671	0.202702703	17.92967457	15.59946497	4.13E-15	2.96E-14	7.23E-15	PTGS2/BCL2/TNF/TP53/MMP1/CCND1/CDKN1A/MMP9/EGFR/MMP2/RAF1/MYC/PCNA/MMP10/CTNNB1	15
C0029927	Ovarian Cysts	15/245	74/21671	0.202702703	17.92967457	15.59946497	4.13E-15	2.96E-14	7.23E-15	PTGS1/PTGS2/GABRA1/ESR1/IL6/MMP1/AKT1/CYP19A1/VEGFA/AHR/MMP9/F7/INSR/MMP2/RAF1	15
C0687150	Parathyroid Gland Adenocarcinoma	15/245	74/21671	0.202702703	17.92967457	15.59946497	4.13E-15	2.96E-14	7.23E-15	PIK3CG/BAX/GSK3B/TP53/AKT1/CCND1/VCAM1/AKR1C3/MMP2/RB1/ERBB2/MYC/APP/PCNA/CTNNB1	15
C0280217	stage, non-small cell lung cancer	17/245	107/21671	0.158878505	14.0532901	14.47401988	4.33E-15	3.10E-14	7.58E-15	BCL2/ESR1/NOS3/TP53/AKT1/CCND1/FASLG/VEGFA/HIF1A/NFATC1/EGFR/IL2/ERBB2/MYC/MDM2/PCNA/MUC1	17
C0235950	Zinc deficiency	16/245	90/21671	0.177777778	15.72498866	14.96864156	4.44E-15	3.17E-14	7.76E-15	JUN/NOS3/MAPK14/IL6/TP53/RELA/AHSA1/MPO/FOS/HIF1A/STAT1/MAPK1/SOD1/CD40LG/NFE2L2/IL4	16
C0023343	Leprosy	21/245	190/21671	0.110526316	9.776390977	12.99294089	4.54E-15	3.24E-14	7.93E-15	CASP8/NOS2/KDR/TNF/IL6/CYP19A1/VEGFA/HIF1A/TOP2A/GSTM1/NR1I2/ACACA/IL1B/IL2/IFNG/IL10/ERBB2/CD40LG/IL1A/CXCL10/IL4	21
C0151450	Secondary SjC6gren's syndrome	10/245	20/21671	0.5	44.22653061	20.68084814	4.75E-15	3.38E-14	8.28E-15	TNF/IL6/VEGFA/SELE/VCAM1/ICAM1/EGF/IFNG/IL10/CXCL10	10
C1739363	Prostatic Hypertrophy	12/245	37/21671	0.324324324	28.68747932	18.02427546	4.80E-15	3.42E-14	8.36E-15	ADRA1A/ESR1/AR/KDR/TP53/AKT1/CXCL8/GSTP1/ERBB2/MYC/CDK4/GNRH1	12
C0265110	Cerebral Vasospasm	13/245	48/21671	0.270833333	23.95603741	17.02556433	4.87E-15	3.46E-14	8.46E-15	PTGS1/NOS3/MAPK14/IL6/CCL2/VEGFA/MMP9/EGFR/GJA1/IL1B/PLAT/IL1A/CRP	13
C0521170	Osteoporotic Fractures	17/245	108/21671	0.157407407	13.92316704	14.39687361	5.09E-15	3.62E-14	8.85E-15	PTGS2/PON1/NR3C2/ESR1/AR/NOS3/DPP4/TNF/IL6/CYP19A1/ESR2/ACHE/SOD1/IL1B/COL1A1/CRP/ADRA1D	17
C0206630	Endometrial Stromal Sarcoma	15/245	75/21671	0.2	17.69061224	15.48310958	5.11E-15	3.63E-14	8.87E-15	PGR/ESR1/AR/KDR/TNF/IL6/TP53/CCND1/CYP19A1/DIO1/EGFR/CAV1/CRP/CTNNB1/GNRHR	15
C0311335	Grand Mal Status Epilepticus	15/245	75/21671	0.2	17.69061224	15.48310958	5.11E-15	3.63E-14	8.87E-15	PTGS2/JUN/CASP3/CASP8/NOS2/TNF/CCL2/VEGFA/FOS/KCNMA1/IL1B/HSPB1/GRM5/CRH/GRM1	15
C0740277	Bile duct carcinoma	16/245	91/21671	0.175824176	15.55218659	14.87528099	5.34E-15	3.78E-14	9.25E-15	PTGS2/HSP90AA1/PIK3CG/ESR1/IL6/TP53/AKT1/ESR2/CYP1A1/NR1I2/EGFR/IL2/PLAT/NQO1/ERBB2/MUC1	16
C4723838	Metastatic Breast Carcinoma	14/245	61/21671	0.229508197	20.30070258	16.14182371	5.39E-15	3.82E-14	9.33E-15	PGR/BCL2/ESR1/MAPK14/CYP19A1/IGF2/TOP2A/EGF/F3/IL2/ERBB2/SPP1/ERBB3/IL4	14
C0152164	Cyclical vomiting syndrome (disorder)	11/245	28/21671	0.392857143	34.74941691	19.10858407	5.58E-15	3.95E-14	9.65E-15	PTGS2/OPRM1/NOS2/PPARG/IL6/MMP9/ICAM1/MMP3/GJA1/IL1B/IL1A	11
C0038362	Stomatitis	17/245	109/21671	0.155963303	13.79543157	14.32074508	5.97E-15	4.22E-14	1.03E-14	PIK3CG/CASP8/ESR1/PPARG/GSK3B/TNF/CCND1/CXCL8/IKBKB/EGFR/EGF/IL1B/ERBB2/CD40LG/IL1A/ABCG2/CDK4	17
C0085253	Adult-Onset Still Disease	15/245	76/21671	0.197368421	17.45784103	15.36897848	6.31E-15	4.45E-14	1.09E-14	TNF/IL6/TP53/CCL2/CXCL8/FASLG/MPO/ICAM1/IL1B/IFNG/IL10/IL1A/CRP/CXCL10/IL4	15
C0020500	Hyperoxaluria	13/245	49/21671	0.265306122	23.46713869	16.83603509	6.56E-15	4.62E-14	1.13E-14	PRKCA/AR/MAPK14/TNF/IL6/CCL2/AHSA1/XDH/MAPK1/PRKCB/ABCG2/SPP1/RUNX2	13
C0040411	Tongue Neoplasms	14/245	62/21671	0.225806452	19.97327189	15.99788932	6.89E-15	4.85E-14	1.19E-14	PTGS2/BCL2/TP53/CCND1/PRKCD/FASLG/FOS/HIF1A/FOSL2/ERBB2/HSPB1/PARP1/RASSF1/MMP10	14
C0854917	Rhabdoid Tumor of the Kidney	14/245	62/21671	0.225806452	19.97327189	15.99788932	6.89E-15	4.85E-14	1.19E-14	PIK3CG/BCL2/PRKCA/TP53/CDKN1A/IGF2/EGFR/GJA1/ERBB2/PRKCB/ERBB3/CDK4/MET/CTNNB1	14
C2936258	Peri-Implantitis	14/245	62/21671	0.225806452	19.97327189	15.99788932	6.89E-15	4.85E-14	1.19E-14	TNF/IL6/CCL2/CXCL8/VEGFA/MPO/MMP9/HIF1A/MMP2/IL1B/IL10/IL1A/SPP1/IL4	14
C0004604	Back Pain	17/245	110/21671	0.154545455	13.67001855	14.24561133	6.99E-15	4.91E-14	1.20E-14	HTR2A/ESR1/AR/TNF/IL6/TP53/MMP1/CCL2/CXCL8/MPO/IL1B/PLAT/IL10/CRP/RASA1/IL4/VCP	17
C0011206	Delirium	17/245	110/21671	0.154545455	13.67001855	14.24561133	6.99E-15	4.91E-14	1.20E-14	PIK3CG/SLC6A3/CALM1/TNF/IL6/CCL2/CXCL8/ACHE/CYP3A4/IL1B/IL2/IL10/ABCG2/CRP/CXCL10/GABBR1/NR3C1	17
C2745963	Kashin-Beck Disease	15/245	77/21671	0.194805195	17.23111582	15.25699973	7.75E-15	5.43E-14	1.33E-14	PIK3CG/BCL2/CASP3/BAX/CASP8/TNF/IL6/MMP1/VEGFA/IL1B/MYC/IL1A/NFE2L2/IGFBP3/CTNNB1	15
C0205734	Diabetes, Autoimmune	20/245	172/21671	0.11627907	10.28523968	13.07344848	7.79E-15	5.45E-14	1.33E-14	PIK3CG/CHRM2/PON1/BAX/NOS3/DPP4/TNF/IL6/ICAM1/IL1B/IL2/IFNG/IL10/NFKBIA/IL1A/CRP/ERBB3/IL4/XIAP/BMPR2	20
C0036920	Sezary Syndrome	21/245	196/21671	0.107142857	9.477113703	12.74827447	8.53E-15	5.97E-14	1.46E-14	PIK3CG/DPP4/TNF/TP53/AKT1/CCND1/CXCL8/IKBKB/MAPK1/RB1/IL2/IFNG/IL10/ERBB2/CD40LG/RAF1/MYC/PARP1/CXCL10/MDM2/IL4	21
C0042571	Vertigo	20/245	173/21671	0.115606936	10.22578742	13.02774993	8.72E-15	6.09E-14	1.49E-14	SCN5A/ADRB2/PGR/ADRA1A/OPRM1/CHRNA7/CASP9/ADRB1/DPP4/CALM1/CCL2/CCND1/ACHE/EGF/GJA1/IL1B/COL3A1/IL10/CTNNB1/GRM5	20
C0340044	Acute exacerbation of chronic obstructive airways disease	14/245	63/21671	0.222222222	19.65623583	15.85728967	8.78E-15	6.12E-14	1.50E-14	PIK3CG/DPP4/TNF/IL6/CCL2/CXCL8/IL1B/IL2/IFNG/HSPB1/CRP/CXCL10/IL4/MUC1	14
C0854924	Papillary serous endometrial carcinoma	14/245	63/21671	0.222222222	19.65623583	15.85728967	8.78E-15	6.12E-14	1.50E-14	PIK3CG/ESR1/TP53/AKT1/CCND1/CDKN1A/STAT1/EGFR/EGF/ERBB2/MYC/CHEK2/CLDN4/CRP	14
C2721603	Henoch-Schonlein purpura nephritis	11/245	29/21671	0.379310345	33.55116115	18.75679947	8.90E-15	6.20E-14	1.52E-14	ESR1/NOS3/TNF/CCL2/CXCL8/MMP9/IL1B/IL10/CD40LG/IL1A/NR3C1	11
C0206368	Exfoliation Syndrome	16/245	94/21671	0.170212766	15.05584021	14.60384298	9.13E-15	6.35E-14	1.55E-14	PTGS2/PON1/TNF/IL6/MMP1/CCL2/CXCL8/MMP9/GSTP1/GSTM1/MMP3/MMP2/EGF/CXCL11/CRP/PCNA	16
C4048158	Convulsions	20/245	174/21671	0.114942529	10.16701853	12.98242292	9.75E-15	6.78E-14	1.66E-14	PTGS2/DRD1/CHRM1/GABRA5/ADRA1B/OPRM1/CHRNA7/CASP3/PRKCA/SLC6A2/NOS2/IL6/PRKCD/FOS/ACHE/IL1B/PLAT/PRKCB/CRH/GJB1	20
C0003862	Arthralgia	23/245	248/21671	0.092741935	8.203308097	12.1999945	1.01E-14	6.99E-14	1.71E-14	PTGS2/SLC6A4/DPP4/TNF/IL6/MMP1/CXCL8/PRKCD/CYP19A1/VEGFA/NR1I2/MMP3/MMP2/IL1B/COL1A1/IL10/CD40LG/CAV1/IL1A/CRP/SPP1/CTNNB1/VCP	23
C0275518	Acute infectious disease	21/245	198/21671	0.106060606	9.381385281	12.66904812	1.05E-14	7.27E-14	1.78E-14	BCL2/JUN/ESR1/NOS2/PPARG/TNF/IL6/TP53/CCL2/EIF6/VEGFA/MPO/FOS/ICAM1/STAT1/IL1B/IL2/IFNG/IL10/CRP/IL4	21
C0030319	Panic Disorder	20/245	175/21671	0.114285714	10.10892128	12.93746221	1.09E-14	7.55E-14	1.85E-14	PGR/DRD1/HTR2A/GABRA5/SLC6A4/PON1/ADRA2A/SLC6A2/SLC6A3/MAOA/NOS2/TNF/IL6/AKR1C3/IL2/IL10/SERPINE1/CRP/CRH/GABBR1	20
C0162534	Prion Diseases	20/245	175/21671	0.114285714	10.10892128	12.93746221	1.09E-14	7.55E-14	1.85E-14	PTGS2/PIK3CG/CHRM1/TNF/IL6/AKT1/CXCL8/EGLN1/HIF1A/ACHE/EGFR/SOD1/HSPA5/IL1B/CTSD/ERBB2/CD40LG/IL1A/NFE2L2/APP	20
C0029182	orbit (eye disorders)	14/245	64/21671	0.21875	19.34910714	15.71989479	1.11E-14	7.68E-14	1.88E-14	NR3C2/NOS2/TNF/IL6/ACHE/XDH/NR1I2/HAS2/IL1B/PLAT/IFNG/IL10/SERPINE1/MYC	14
C0205770	Choroid Plexus Papilloma	14/245	64/21671	0.21875	19.34910714	15.71989479	1.11E-14	7.68E-14	1.88E-14	OPRM1/CASP8/ESR1/IL6/TP53/CYP19A1/IGF2/SOD1/MYC/CRP/RASSF1/IGFBP3/ERBB3/CTNNB1	14
C0403592	Chronic rejection of renal transplant	14/245	64/21671	0.21875	19.34910714	15.71989479	1.11E-14	7.68E-14	1.88E-14	NR3C2/TNF/IL6/CXCL8/VEGFA/NR1I2/EGFR/EGF/F3/IFNG/IL10/CD40LG/SERPINE1/CRP	14
C0030186	Paget Disease Extramammary	15/245	79/21671	0.189873418	16.79488504	15.03922742	1.16E-14	8.00E-14	1.96E-14	PIK3CG/ESR1/AR/TP53/CCL2/AKT1/AHR/EGFR/MAPK1/RB1/ERBB2/RAF1/CDK4/IL4/CTNNB1	15
C0042025	Urinary Stress Incontinence	15/245	79/21671	0.189873418	16.79488504	15.03922742	1.16E-14	8.00E-14	1.96E-14	BCL2/ESR1/NOS2/AR/NOS3/TNF/MMP1/MMP9/ESR2/MMP2/SOD1/HSPA5/COL1A1/NFE2L2/MET	15
C0032533	Polymyalgia Rheumatica	13/245	51/21671	0.254901961	22.54685874	16.47339664	1.17E-14	8.00E-14	1.96E-14	PIK3CG/ESR1/NOS3/TNF/IL6/ICAM1/IL1B/IFNG/IL10/IL1A/CRP/IL4/CRH	13
C3897752	Recurrent Childhood Glioblastoma	13/245	51/21671	0.254901961	22.54685874	16.47339664	1.17E-14	8.00E-14	1.96E-14	PIK3CG/KDR/IL6/AKT1/VEGFA/EGFR/MMP2/IL2/ERBB2/CDK4/MET/MDM2/IL4	13
C4288305	Recurrent Glioblastoma	13/245	51/21671	0.254901961	22.54685874	16.47339664	1.17E-14	8.00E-14	1.96E-14	PIK3CG/KDR/IL6/AKT1/VEGFA/EGFR/MMP2/IL2/ERBB2/CDK4/MET/MDM2/IL4	13
C4721779	Ovarian cancer stage IV	13/245	51/21671	0.254901961	22.54685874	16.47339664	1.17E-14	8.00E-14	1.96E-14	PIK3CG/PLAU/TP53/CXCL8/HIF1A/ESR2/VCAM1/CYP1B1/EGFR/MAPK1/IFNG/SERPINE1/CTNNB1	13
C0019187	Hepatitis, Alcoholic	18/245	133/21671	0.135338346	11.97109099	13.57109525	1.22E-14	8.34E-14	2.04E-14	PIK3CG/PPARG/TNF/IL6/TP53/CCL2/RELA/CXCL8/CDK1/ICAM1/IL1B/SULT1E1/IL10/CAV1/MYC/IL1A/CXCL11/SPP1	18
C1827849	IgE-mediated allergic asthma	18/245	133/21671	0.135338346	11.97109099	13.57109525	1.22E-14	8.34E-14	2.04E-14	ADRB2/NOS3/DPP4/TNF/IL6/MPO/MMP9/ALOX5/GSTP1/GSTM1/IL1B/IFNG/IL10/NFKBIA/SERPINE1/SPP1/IRF1/IL4	18
C0002171	Alopecia Areata	17/245	114/21671	0.149122807	13.19036878	13.95458921	1.29E-14	8.86E-14	2.17E-14	NOS3/TNF/CCL2/FASLG/ICAM1/STAT1/IL1B/IFNG/IL1A/NFE2L2/CXCL2/CRP/CXCL10/SPP1/ERBB3/IL4/CRH	17
C0273115	Lung Injury	11/245	30/21671	0.366666667	32.43278912	18.42242645	1.39E-14	9.50E-14	2.32E-14	PLAU/TNF/IL6/CCL2/AHR/IGF2/ESR2/CYP1A2/CYP1A1/NQO1/NFKBIA	11
C0344460	Carcinoma ex pleomorphic adenoma	11/245	30/21671	0.366666667	32.43278912	18.42242645	1.39E-14	9.50E-14	2.32E-14	NCOA1/AR/IL6/TP53/FASN/EGFR/MMP2/EGF/ERBB2/MDM2/CTNNB1	11
C1096458	Vascular occlusion	11/245	30/21671	0.366666667	32.43278912	18.42242645	1.39E-14	9.50E-14	2.32E-14	PIK3CG/PLAU/TNF/CCL2/VEGFA/PLAT/SERPINE1/CRP/HK2/CTNNB1/BMPR2	11
C2718067	Alcoholic Steatohepatitis	11/245	30/21671	0.366666667	32.43278912	18.42242645	1.39E-14	9.50E-14	2.32E-14	ADRA2A/TNF/TP53/PPARD/GSTP1/SOD1/IL1B/CAV1/PARP1/PPARA/IL4	11
C0917996	Cerebral Aneurysm	14/245	65/21671	0.215384615	19.05142857	15.58558174	1.40E-14	9.56E-14	2.34E-14	PTGS2/NR3C2/ESR1/NOS3/KDR/TNF/IL6/CCL2/MPO/MMP9/ESR2/MMP2/NCF1/PTGES	14
C0008311	Cholangitis	15/245	80/21671	0.1875	16.58494898	14.93330541	1.42E-14	9.64E-14	2.36E-14	PPARG/TP53/CCL2/CDKN1A/CA2/EGFR/IL2/COL1A1/IFNG/IL10/NFE2L2/CXCL2/PPARA/CRP/CTNNB1	15
C0015397	Disorder of eye	28/245	400/21671	0.07	6.191714286	11.20698456	1.50E-14	1.02E-13	2.49E-14	ADRB2/HSP90AA1/AKR1B1/MAPK14/KDR/TNF/IL6/AHSA1/CXCL8/VEGFA/AHR/CYP2C9/GSTP1/GSTM1/ICAM1/CYP1B1/MAPK1/F3/IL1B/SULT1E1/IFNG/CTSD/MYC/PARP1/PPARA/CXCL10/TYR/CTNNB1	28
C0565599	Maternal hypertension	13/245	52/21671	0.25	22.11326531	16.29976052	1.54E-14	1.04E-13	2.56E-14	PTGS2/HTR2A/SLC6A4/NR3C2/NOS3/TNF/MMP1/MPO/MMP9/CYP3A4/GSTP1/MMP2/COL1A1	13
C1258085	Barrett Epithelium	13/245	52/21671	0.25	22.11326531	16.29976052	1.54E-14	1.04E-13	2.56E-14	PTGS2/PPARG/TP53/RELA/MCL1/CXCL8/VEGFA/GSTP1/GSTM1/NR1I2/EGF/CTSD/MUC1	13
C0041834	Erythema	22/245	227/21671	0.0969163	8.572543379	12.26432771	1.57E-14	1.07E-13	2.61E-14	PTGS2/TNF/IL6/TP53/MMP1/CCL2/CDKN1A/CXCL8/VEGFA/AHR/MMP9/GSTP1/ICAM1/NR1I2/EGFR/EGF/GJA1/IL1B/COL1A1/IL1A/NFE2L2/IL4	22
C0022568	Keratitis	19/245	156/21671	0.121794872	10.77312925	13.09987688	1.58E-14	1.07E-13	2.62E-14	CHRM3/BCL2/CASP9/CASP3/MAPK14/TNF/IL6/CCL2/AHSA1/CXCL8/VEGFA/MPO/MAPK8/IKBKB/MAPK1/GJA1/IL1B/IL10/SPP1	19
C0085311	Diffuse cutaneous leishmaniasis	10/245	22/21671	0.454545455	40.20593692	19.67370725	1.63E-14	1.10E-13	2.70E-14	PPARG/TNF/IL6/CCL2/CXCL8/ODC1/IL1B/IFNG/IL10/IL4	10
C0206720	Squamous Cell Neoplasms	10/245	22/21671	0.454545455	40.20593692	19.67370725	1.63E-14	1.10E-13	2.70E-14	PTGS2/BCL2/TP53/CCND1/VEGFA/GSTM1/IL10/BIRC5/CHEK2/CRP	10
C0278704	Malignant Childhood Neoplasm	20/245	179/21671	0.111731844	9.883023601	12.76118084	1.69E-14	1.14E-13	2.79E-14	PIK3CG/ESR1/PPARG/DPP4/CHEK1/TNF/TP53/CCND1/CDKN1A/VEGFA/ESR2/CYP3A4/NR1I3/RB1/F3/IFNG/NQO1/ERBB2/RASSF1/MDM2	20
C0236804	Amphetamine Addiction	15/245	81/21671	0.185185185	16.38019652	14.82927847	1.72E-14	1.16E-13	2.84E-14	DRD1/SLC6A4/OPRM1/SLC6A3/IL6/RELA/AKT1/FOS/ACHE/GSTP1/GSTM1/IL1B/IL2/PLAT/IL10	15
C0036095	Salivary Gland Neoplasms	17/245	116/21671	0.146551724	12.96294863	13.81449986	1.74E-14	1.18E-13	2.88E-14	PGR/PTGS2/BCL2/BAX/PPARG/TP53/AKT1/CCND1/HIF1A/TOP2A/NQO1/ERBB2/RASSF1/MDM2/PCNA/CTNNB1/ALDH3A1	17
C4285910	Obstructive sleep apnea hypopnea syndrome	12/245	41/21671	0.292682927	25.88870085	17.05720401	1.97E-14	1.32E-13	3.24E-14	SCN5A/PTGS2/HTR2A/SLC6A4/PPARG/TNF/IL6/CXCL8/HIF1A/DUOX2/NFE2L2/GABBR1	12
C4520821	Stage 0 Breast Cancer AJCC v6 and v7	12/245	41/21671	0.292682927	25.88870085	17.05720401	1.97E-14	1.32E-13	3.24E-14	AKR1B1/ESR1/TP53/MMP1/AKT1/VEGFA/INSR/EGFR/ERBB2/CLDN4/CXCL10/CTNNB1	12
C0221228	Comedone	13/245	53/21671	0.245283019	21.69603389	16.13092429	2.02E-14	1.35E-13	3.31E-14	PGR/BCL2/ESR1/TP53/CCND1/EGFR/EGF/IL1B/ERBB2/HSPB1/PARP1/RASSF1/ERBB3	13
C1336905	Endometrial Endometrioid Adenocarcinoma	13/245	53/21671	0.245283019	21.69603389	16.13092429	2.02E-14	1.35E-13	3.31E-14	PGR/BAX/ESR1/AR/TP53/CCND1/VEGFA/EGFR/MAPK1/NFE2L2/IRF1/PCNA/CTNNB1	13
C0024291	Lymphohistiocytosis, Hemophagocytic	17/245	117/21671	0.145299145	12.8521542	13.74574339	2.02E-14	1.35E-13	3.31E-14	TNF/IL6/CCL2/CXCL8/HIF1A/NR1I3/IL1B/IL2/THBD/IFNG/IL10/CD40LG/IL1A/CRP/CXCL10/IL4/XIAP	17
C0851140	Carcinoma in situ of uterine cervix	17/245	117/21671	0.145299145	12.8521542	13.74574339	2.02E-14	1.35E-13	3.31E-14	PGR/BCL2/TP53/MMP1/CCL2/CCND1/CDKN1A/CA2/EGFR/MMP2/MAPK1/IFNG/ACP3/MYC/HSPB1/CTNNB1/MUC1	17
C3495798	Periodontal inflammation	15/245	82/21671	0.182926829	16.18043803	14.72708908	2.08E-14	1.40E-13	3.42E-14	TNF/IL6/MMP1/CXCL8/MPO/MMP9/VCAM1/STAT1/NR1I2/MMP3/EGFR/IL1B/IL10/CD40LG/DUOX2	15
C0023462	Acute Megakaryocytic Leukemias	19/245	159/21671	0.119496855	10.56986266	12.95107506	2.26E-14	1.51E-13	3.69E-14	CALM1/TNF/IL6/TP53/AKT1/MPO/AHR/F2/STAT1/F3/IL1B/IL2/THBD/BIRC5/RUNX1T1/RAF1/IL1A/ABCG2/CRP	19
C0015674	Chronic Fatigue Syndrome	17/245	118/21671	0.144067797	12.74323763	13.67782163	2.34E-14	1.56E-13	3.82E-14	PTGS2/HTR2A/SLC6A4/PLAU/NOS2/TNF/IL6/PRKCD/ESR2/IL1B/SULT1E1/IL2/IL10/IL1A/NFE2L2/NR3C1/MUC1	17
C0853193	Bipolar I disorder	15/245	83/21671	0.180722892	15.98549299	14.62668215	2.52E-14	1.68E-13	4.11E-14	DRD1/HTR2A/GABRA5/CHRNA2/SLC6A4/BCL2/PON1/GSK3B/TNF/IL6/CCL2/HSPA5/IL1B/IL1A/CRP	15
C3899278	Early Rheumatoid Arthritis	15/245	83/21671	0.180722892	15.98549299	14.62668215	2.52E-14	1.68E-13	4.11E-14	ESR1/DPP4/TNF/IL6/VEGFA/MMP9/VCAM1/MMP3/IL2/IFNG/IL10/CRP/CXCL10/IL4/CRH	15
C1636149	Macular dystrophy, corneal type 1	16/245	100/21671	0.16	14.1524898	14.09661315	2.52E-14	1.68E-13	4.11E-14	BCL2/MAPK14/KDR/TNF/IL6/AKT1/AHSA1/VEGFA/MAPK1/HSPA5/PLAT/CD40LG/CAV1/NFE2L2/CRP/MUC1	16
C3160889	Node-negative breast cancer	13/245	54/21671	0.240740741	21.29425548	15.96666596	2.63E-14	1.75E-13	4.29E-14	PTGS2/BCL2/ESR1/TP53/AKT1/VEGFA/EGF/CTSD/ERBB2/SERPINE1/CAV1/MYC/SPP1	13
C0280141	Acute Undifferentiated Leukemia	17/245	119/21671	0.142857143	12.6361516	13.61071719	2.70E-14	1.80E-13	4.40E-14	BCL2/CASP9/PPARG/KDR/TP53/RELA/AKT1/CXCL8/VEGFA/MPO/AHR/EGLN1/HIF1A/HSPA5/CTNNB1/NR3C1/MUC1	17
C0039445	Hereditary hemorrhagic telangiectasia	12/245	42/21671	0.285714286	25.27230321	16.83679256	2.73E-14	1.81E-13	4.43E-14	PIK3CG/CASP9/CASP3/IL6/VEGFA/SLPI/EGFR/THBD/CAV1/NFE2L2/RASA1/BMPR2	12
C1302547	Chronic Lymphocytic Leukemia/Small Lymphocytic Lymphoma	12/245	42/21671	0.285714286	25.27230321	16.83679256	2.73E-14	1.81E-13	4.43E-14	BCL2/TNF/IL6/TP53/CCND1/GSTP1/IL1B/IL2/IL10/MYC/IL1A/PIM1	12
C2882221	Acute pulmonary embolism	12/245	42/21671	0.285714286	25.27230321	16.83679256	2.73E-14	1.81E-13	4.43E-14	HSP90AA1/BCL2/CASP3/BAX/NOS3/TNF/IL6/CXCL8/MMP9/SELE/IL1B/PLAT	12
C0393734	Complex Partial Status Epilepticus	14/245	68/21671	0.205882353	18.21092437	15.19999928	2.75E-14	1.82E-13	4.46E-14	PTGS2/JUN/CASP3/CASP8/NOS2/TNF/CCL2/VEGFA/FOS/KCNMA1/HSPB1/GRM5/CRH/GRM1	14
C0751524	Simple Partial Status Epilepticus	14/245	68/21671	0.205882353	18.21092437	15.19999928	2.75E-14	1.82E-13	4.46E-14	PTGS2/JUN/CASP3/CASP8/NOS2/TNF/CCL2/VEGFA/FOS/KCNMA1/HSPB1/GRM5/CRH/GRM1	14
C2986682	Locally Recurrent Malignant Neoplasm	14/245	68/21671	0.205882353	18.21092437	15.19999928	2.75E-14	1.82E-13	4.46E-14	PGR/PTGS2/BCL2/ESR1/TP53/CCL2/AKT1/CYP19A1/MMP9/ESR2/NQO1/CTSD/ERBB2/CASP7	14
C2931852	Clear-cell metastatic renal cell carcinoma	23/245	260/21671	0.088461538	7.824693878	11.8384085	2.78E-14	1.84E-13	4.51E-14	BCL2/SLC6A3/AR/IL6/AKT1/CCND1/VEGFA/AHR/MMP9/HIF1A/VCAM1/INSR/GSTM1/MMP2/IL2/ERBB2/SERPINE1/CRP/RASSF1/IGFBP3/ERBB3/MET/CTNNB1	23
C0079218	Fibromatosis, Aggressive	15/245	84/21671	0.178571429	15.7951895	14.52800488	3.04E-14	2.01E-13	4.91E-14	PTGS2/BCL2/ESR1/AR/KDR/TNF/TP53/AKT1/CCND1/VEGFA/ESR2/NR1I3/SERPINE1/PCNA/CTNNB1	15
C0242723	Parasitemia	18/245	140/21671	0.128571429	11.37253644	13.16615108	3.04E-14	2.01E-13	4.91E-14	CHRM3/PIK3CG/TNF/IL6/TP53/CCL2/VEGFA/MPO/AHR/HIF1A/ICAM1/IL1B/IFNG/IL10/IL1A/CRP/CXCL10/IL4	18
C1266044	Collecting Duct Carcinoma of the Kidney	19/245	162/21671	0.117283951	10.37412446	12.80619353	3.19E-14	2.10E-13	5.15E-14	PTGS2/IL6/TP53/RELA/AKT1/KCNMA1/ACHE/ALOX5/GSTP1/GSTM1/MGAM/IL2/CTSD/ERBB2/BIRC5/HSPB1/MET/GJB1/MUC1	19
C0876973	Infectious Lung Disorder	20/245	185/21671	0.108108108	9.562493105	12.5069168	3.19E-14	2.10E-13	5.15E-14	PIK3CG/CHRNA7/DPP4/TNF/IL6/CCL2/CXCL8/VEGFA/CDK1/HIF1A/VCAM1/SLPI/IL1B/IL2/IL10/IL1A/CXCL2/CRP/IL4/MUC1	20
C0027814	Neuritis, Autoimmune, Experimental	11/245	32/21671	0.34375	30.4057398	17.80042835	3.22E-14	2.12E-13	5.19E-14	PTGS1/PTGS2/NOS2/TNF/MMP9/HIF1A/IL1B/CD40LG/CAV1/SPP1/APP	11
C0334582	Fibrillary Astrocytoma	11/245	32/21671	0.34375	30.4057398	17.80042835	3.22E-14	2.12E-13	5.19E-14	BCL2/BAX/ESR1/AR/KDR/TP53/MMP9/HIF1A/ESR2/MMP3/MET	11
C4324563	Neutrophil extracellular trap formation	13/245	55/21671	0.236363636	20.9070872	15.80677769	3.41E-14	2.24E-13	5.49E-14	SLC6A2/ESR1/TNF/CXCL8/MPO/ESR2/MAPK1/F3/IL1B/THBD/IL1A/CXCL2/CRP	13
C0751522	Status Epilepticus, Subclinical	14/245	69/21671	0.202898551	17.94699793	15.07690813	3.42E-14	2.24E-13	5.49E-14	PTGS2/JUN/CASP3/CASP8/NOS2/TNF/CCL2/VEGFA/FOS/KCNMA1/HSPB1/GRM5/CRH/GRM1	14
C1842981	NEUROTICISM	18/245	141/21671	0.127659574	11.29188016	13.11064957	3.45E-14	2.27E-13	5.54E-14	DRD1/SLC6A4/OPRM1/CHRNA7/NR3C2/SLC6A3/MAOA/AR/TNF/IL6/MPO/MMP9/NR1I3/IL2/IFNG/IL10/CRP/IL4	18
C0035439	Rheumatic Heart Disease	16/245	102/21671	0.156862745	13.87499	13.93714853	3.48E-14	2.28E-13	5.58E-14	NOS3/MAPK14/TNF/IL6/MMP1/MMP9/CA2/MMP3/ACACA/IL1B/IFNG/IL10/IL1A/CRP/IGFBP3/IL4	16
C0026987	Myelofibrosis	19/245	163/21671	0.116564417	10.31047953	12.75873994	3.58E-14	2.34E-13	5.73E-14	PIK3CG/CDK2/TNF/TP53/AKT1/CXCL8/VEGFA/MAPK8/STAT1/IL1B/IFNG/HSPB1/IL1A/NFE2L2/CRP/SPP1/XIAP/CTNNB1/NR3C1	19
C0011608	Dermatitis Herpetiformis	12/245	43/21671	0.279069767	24.68457523	16.62392593	3.74E-14	2.45E-13	5.99E-14	BCL2/PLAU/TNF/MMP1/CXCL8/VEGFA/SELE/ICAM1/MMP3/IFNG/IL4/MUC1	12
C0035851	Root Resorption	12/245	43/21671	0.279069767	24.68457523	16.62392593	3.74E-14	2.45E-13	5.99E-14	PTGS1/PTGS2/OPRM1/BCL2/TNF/IL6/IL1B/IFNG/IL10/IL1A/SPP1/IL4	12
C0086540	Leishmaniasis, New World	8/245	11/21671	0.727272727	64.32949907	22.46544972	3.81E-14	2.49E-13	6.09E-14	TNF/CCL2/CXCL8/MMP2/IL1B/IFNG/IL10/IL4	8
C0032131	Plasmacytoma	18/245	142/21671	0.126760563	11.21235987	13.05570419	3.91E-14	2.55E-13	6.25E-14	BCL2/DPP4/TNF/IL6/TP53/AKT1/CCND1/MCL1/VEGFA/ICAM1/STAT1/IL1B/IL2/IL10/MYC/IL1A/CDK4/PCNA	18
C1096184	West Nile viral infection	19/245	164/21671	0.115853659	10.24761075	12.71169591	4.00E-14	2.61E-13	6.39E-14	PIK3CG/CASP9/CASP3/CASP8/TNF/CCL2/AKT1/MMP9/STAT1/RB1/IL1B/IL2/IFNG/IL10/CD40LG/RAF1/IL1A/SPP1/VCP	19
C1368404	Hypopharyngeal Carcinoma	16/245	103/21671	0.155339806	13.74028136	13.85908765	4.08E-14	2.66E-13	6.50E-14	PTGS2/PIK3CG/BCL2/TNF/TP53/RELA/AKT1/HIF1A/CYP1A1/NR1I3/EGFR/EGF/CAV1/MYC/CRP/CTNNB1	16
C0282313	Condition, Preneoplastic	17/245	122/21671	0.139344262	12.32542656	13.41414111	4.12E-14	2.68E-13	6.56E-14	PTGS2/IL6/TP53/AKT1/CCND1/VEGFA/MPO/IGF2/MAPK8/GSTP1/NR1I3/EGF/MYC/MDM2/PIM1/GJB1/MUC1	17
C1456781	Benign melanocytic nevus	17/245	122/21671	0.139344262	12.32542656	13.41414111	4.12E-14	2.68E-13	6.56E-14	BCL2/NOS2/PPARG/TP53/CDKN1A/IL1B/NQO1/IL10/ERBB2/RAF1/MYC/HSPB1/PARP1/CDK4/PCNA/TYR/CTNNB1	17
C0023364	Leptospirosis	14/245	70/21671	0.2	17.69061224	14.95637366	4.23E-14	2.75E-13	6.72E-14	CASP3/TNF/IL6/CCL2/CXCL8/F10/ACHE/SELE/ICAM1/IL1B/IL10/CD40LG/CXCL2/CRP	14
C2717865	Anti-Neutrophil Cytoplasmic Antibody-Associated Vasculitis	15/245	86/21671	0.174418605	15.42785952	14.33563885	4.38E-14	2.84E-13	6.95E-14	PON1/DPP4/TNF/IL6/CCL2/VEGFA/MPO/CYCS/IL1B/IL10/CD40LG/IL1A/NCF1/CRP/NR3C1	15
C0007868	Cervical dysplasia	13/245	56/21671	0.232142857	20.53374636	15.65106465	4.40E-14	2.85E-13	6.97E-14	BCL2/ESR1/AR/TP53/PTGER3/VEGFA/KCNMA1/GSTM1/GSTM2/RB1/ACP3/IL10/ERBB2	13
C0340100	High altitude pulmonary edema	13/245	56/21671	0.232142857	20.53374636	15.65106465	4.40E-14	2.85E-13	6.97E-14	ADRB2/SLC6A4/NR3C2/NOS3/IL6/VEGFA/EGLN1/HIF1A/GSTP1/SERPINE1/IL4/BMPR2/NR3C1	13
C1701940	Pneumonia, Ventilator-Associated	13/245	56/21671	0.232142857	20.53374636	15.65106465	4.40E-14	2.85E-13	6.97E-14	CHRM3/MAPK14/TNF/IL6/CCL2/CXCL8/VEGFA/MPO/MAPK8/ICAM1/IL1B/CRP/IL4	13
C0019069	Hemophilia A	18/245	143/21671	0.125874126	11.13395176	13.0013053	4.43E-14	2.87E-13	7.01E-14	DPP4/TNF/IL6/CCND1/CXCL8/VEGFA/F2/F10/F7/ICAM1/F3/IL1B/IL2/THBD/IFNG/IL10/SERPINE1/IL4	18
C0683381	inflammatory joint disease	11/245	33/21671	0.333333333	29.48435374	17.51042672	4.79E-14	3.09E-13	7.55E-14	BCL2/BAX/TNF/IL6/CCL2/CXCL8/F2/IL1B/IL2/IL1A/CRH	11
C0729531	Viral respiratory infection	11/245	33/21671	0.333333333	29.48435374	17.51042672	4.79E-14	3.09E-13	7.55E-14	PIK3CG/PPARG/IL6/CCL2/EGFR/IL1B/IFNG/IL10/DUOX2/CRP/IRF1	11
C1861303	SYNOVITIS, GRANULOMATOUS, WITH UVEITIS AND CRANIAL NEUROPATHIES (disorder)	11/245	33/21671	0.333333333	29.48435374	17.51042672	4.79E-14	3.09E-13	7.55E-14	MAPK14/TNF/IL6/AHSA1/VEGFA/NR1I2/MAPK1/IL1B/IFNG/IL1A/CRP	11
C0239211	Oedema auricular	10/245	24/21671	0.416666667	36.85544218	18.79333228	4.84E-14	3.12E-13	7.64E-14	PTGS2/LTA4H/TNF/IL6/CXCL8/MPO/MMP2/IL1B/PLAT/PPARA	10
C0009171	Cocaine Abuse	18/245	144/21671	0.125	11.05663265	12.94744351	5.02E-14	3.23E-13	7.90E-14	DRD1/GABRA2/HTR2A/ADRA1A/SLC6A4/OPRM1/SLC6A3/ESR1/CALM1/FOS/ESR2/MAPK1/RUNX2/GRM5/CRH/GABBR1/NR3C1/CHRM5	18
C0022603	Seborrheic keratosis	12/245	44/21671	0.272727273	24.12356215	16.4181751	5.10E-14	3.28E-13	8.01E-14	PIK3CG/BCL2/AR/TNF/TP53/AKT1/TEP1/EGFR/IL2/ERBB2/APP/TYR	12
C1536999	cancer angiogenesis	12/245	44/21671	0.272727273	24.12356215	16.4181751	5.10E-14	3.28E-13	8.01E-14	PIK3CG/KCNH2/AR/KDR/TNF/CCL2/VEGFA/MMP9/HIF1A/CYP1B1/MMP2/F3	12
C2931019	Split hand foot deformity 1	14/245	71/21671	0.197183099	17.44144869	14.83830617	5.22E-14	3.35E-13	8.18E-14	PIK3CG/AR/TNF/IL6/TP53/AKT1/PRKCD/IGF2/EGFR/MAPK1/IL1B/RAF1/IL1A/SPP1	14
C3888391	Nonnuclear polymorphic congenital cataract	14/245	71/21671	0.197183099	17.44144869	14.83830617	5.22E-14	3.35E-13	8.18E-14	HSP90AA1/BCL2/TGFB1I1/MAPK14/TNF/TP53/VEGFA/F2/EGF/RB1/IFNG/CXCL10/SPP1/MET	14
C0017606	Primary angle-closure glaucoma	15/245	87/21671	0.172413793	15.2505278	14.24185492	5.23E-14	3.35E-13	8.21E-14	NOS3/KDR/TP53/MMP1/CCL2/MMP9/F2/GSTM1/CYP1B1/IL1B/COL1A1/CTSD/RUNX1T1/IL1A/SPP1	15
C4721555	Autoimmune hepatitis	20/245	190/21671	0.105263158	9.31084855	12.30373217	5.33E-14	3.41E-13	8.35E-14	TNF/IL6/CXCL8/FASLG/CYP1A2/CYP2C9/CYP3A4/GSTM1/GSTM2/IL1B/IL2/IFNG/IL10/CD40LG/IL1A/NFE2L2/CRP/CXCL10/IL4/NR3C1	20
C0023479	Acute myelomonocytic leukemia	16/245	105/21671	0.152380952	13.47856171	13.70617674	5.58E-14	3.57E-13	8.73E-14	CHRM3/NCOA2/TNF/TP53/MCL1/MPO/AHR/MMP9/ACHE/MAPK1/RUNX1T1/HSPB1/NCF1/RUNX2/MDM2/MUC1	16
C0428474	Serum LDL cholesterol measurement	23/245	269/21671	0.085501859	7.562901146	11.5820856	5.76E-14	3.68E-13	9.01E-14	PGR/PTGS1/KCNH2/HTR2A/ADRA1B/CASP3/RXRA/ESR1/AR/PPARG/GSK3B/KDR/F7/PPARD/ICAM1/NR1I2/IKBKB/F3/PARP1/PPARA/RASA1/APP/ADCY2	23
C0027960	Nevus	17/245	125/21671	0.136	12.02961633	13.22434077	6.23E-14	3.98E-13	9.73E-14	BCL2/NOS2/PPARG/TP53/AKT1/CDKN1A/IL1B/NQO1/IL10/ERBB2/RAF1/MYC/HSPB1/PARP1/CDK4/PCNA/CTNNB1	17
C0751396	Well Differentiated Oligodendroglioma	23/245	270/21671	0.085185185	7.534890401	11.55433897	6.24E-14	3.98E-13	9.74E-14	PTGS2/PIK3CG/BCL2/NOS2/CDK2/TNF/TP53/AKT1/CCND1/VEGFA/EGFR/MAPK1/RB1/SULT1E1/IL2/BIRC5/CAV1/RASA1/CDK4/MET/MDM2/PCNA/CTNNB1	23
C0004997	Benign Ovarian Neoplasm	14/245	72/21671	0.194444444	17.19920635	14.72262028	6.41E-14	4.09E-13	1.00E-13	TP53/CCND1/HIF1A/SLC2A4/EGFR/HSPA5/IFNG/NQO1/IL10/ERBB2/CRP/RASSF1/MET/MUC1	14
C0025322	Premature Menopause	24/245	299/21671	0.080267559	7.099911269	11.35738836	6.45E-14	4.11E-13	1.00E-13	PIK3CG/BAX/ESR1/AR/KDR/TNF/IL6/AKT1/PRKCD/CYP19A1/FASLG/VEGFA/CDK1/AHR/ESR2/MMP2/IL2/SERPINE1/CAV1/PARP1/CRP/RUNX2/IL4/BMPR2	24
C1258666	Myxoid cyst	16/245	106/21671	0.150943396	13.35140547	13.63127652	6.51E-14	4.14E-13	1.01E-13	OPRM1/CASP3/PRKCA/MAOB/ESR1/TNF/TP53/CCL2/MMP9/MAPK1/GJA1/NFE2L2/PARP1/HSF1/RUNX2/GRM5	16
C0011334	Dental caries	25/245	330/21671	0.075757576	6.700989487	11.15942389	7.05E-14	4.48E-13	1.10E-13	ESR1/TNF/IL6/MMP1/AKT1/CXCL8/MMP9/CA2/SLC2A4/MMP3/MMP2/GJA1/IL1B/COL3A1/IL10/CAV1/ABCG2/CRP/CXCL10/SPP1/RUNX2/NPEPPS/IL4/CTNNB1/GRM1	25
C0010481	Cushing Syndrome	17/245	126/21671	0.134920635	11.93414318	13.16251041	7.13E-14	4.53E-13	1.11E-13	PRKACA/NR3C2/ADRA2A/AKR1B1/PPARG/IL6/TP53/CXCL8/FASN/IGF2/F2/CYP3A4/POR/E2F1/CTNNB1/CRH/NR3C1	17
C4509226	Heart failure with preserved ejection fraction [HFpEF]	15/245	89/21671	0.168539326	14.90781931	14.0588613	7.44E-14	4.72E-13	1.15E-13	NR3C2/PPARG/DPP4/TNF/HIF1A/NR1I2/MMP2/MAPK1/IL1B/MGAM/SERPINE1/CAV1/IL1A/CRP/SPP1	15
C0009663	Condylomata Acuminata	14/245	73/21671	0.191780822	16.96360078	14.60923475	7.85E-14	4.97E-13	1.22E-13	PIK3CG/BCL2/JUN/IL6/TP53/VEGFA/STAT1/EGFR/IL2/IFNG/IL10/CXCL10/PCNA/XIAP	14
C0037090	Signs and Symptoms, Respiratory	14/245	73/21671	0.191780822	16.96360078	14.60923475	7.85E-14	4.97E-13	1.22E-13	ADRB2/TNF/IL6/CCL2/CXCL8/VEGFA/AHR/GSTP1/GSTM1/GSTM2/EGFR/EGF/CRP/CXCL10	14
C0333873	Squamous intraepithelial lesion	14/245	73/21671	0.191780822	16.96360078	14.60923475	7.85E-14	4.97E-13	1.22E-13	BCL2/TNF/IL6/TP53/CCL2/MMP9/EGFR/IL1B/IL10/ERBB2/MYC/IGFBP3/IL4/CTNNB1	14
C0036974	Shock	10/245	25/21671	0.4	35.38122449	18.3926567	7.99E-14	5.06E-13	1.24E-13	NOS2/TNF/IL6/CCL2/XDH/VCAM1/MMP2/MAPK1/IL1B/HSF1	10
C0206081	Hyperandrogenism	16/245	108/21671	0.148148148	13.10415722	13.48446716	8.80E-14	5.56E-13	1.36E-13	PIK3CG/PON1/AR/PPARG/TNF/IL6/CYP19A1/FOS/IGF2/INSR/AKR1C3/SOD1/NFE2L2/CRP/BMPR2/NR3C1	16
C0280483	Adult Anaplastic Astrocytoma	15/245	90/21671	0.166666667	14.74217687	13.96956728	8.84E-14	5.57E-13	1.36E-13	BCL2/MAP2/TP53/AKT1/CCND1/VEGFA/HIF1A/GSTP1/EGFR/EGF/RB1/CTSD/RAF1/MDM2/IL4	15
C4551548	Grade III Childhood Astrocytoma	15/245	90/21671	0.166666667	14.74217687	13.96956728	8.84E-14	5.57E-13	1.36E-13	BCL2/MAP2/TP53/AKT1/CCND1/VEGFA/HIF1A/GSTP1/EGFR/EGF/RB1/CTSD/RAF1/MDM2/IL4	15
C0087086	Thrombus	12/245	46/21671	0.260869565	23.07471162	16.02646886	9.22E-14	5.80E-13	1.42E-13	PTGS2/PDE3A/PLAU/TNF/PTGER3/F2/F10/F3/PLAT/THBD/SERPINE1/CRP	12
C0588008	Severe depression	12/245	46/21671	0.260869565	23.07471162	16.02646886	9.22E-14	5.80E-13	1.42E-13	SLC6A4/ESR1/TNF/IL6/VEGFA/ESR2/IL1B/IL2/IL10/CD40LG/IL1A/CRP	12
C0001618	Tumors of Adrenal Cortex	14/245	74/21671	0.189189189	16.73436293	14.49807215	9.59E-14	6.03E-13	1.47E-13	PRKCA/AKR1B1/PPARG/CDK2/TP53/CYP19A1/VEGFA/IGF2/TOP2A/PRKCB/CHEK2/RASSF1/CDK4/MDM2	14
C1290886	Chronic inflammatory disorder	14/245	74/21671	0.189189189	16.73436293	14.49807215	9.59E-14	6.03E-13	1.47E-13	ADRB2/PIK3CG/NOS2/TNF/IL6/TP53/VEGFA/MPO/HIF1A/SELE/IL1B/IL10/CRP/IL4	14
C0238281	Middle Cerebral Artery Syndrome	11/245	35/21671	0.314285714	27.79953353	16.96737733	1.01E-13	6.31E-13	1.54E-13	PLAU/IL6/CCL2/MMP9/FOS/XDH/ALOX5/ICAM1/IL1B/PLAT/CXCL2	11
C0281784	Benign Meningioma	11/245	35/21671	0.314285714	27.79953353	16.96737733	1.01E-13	6.31E-13	1.54E-13	PGR/TP53/AKT1/FASN/MMP9/CCNB1/IGF2/GJA1/IL1B/MYC/PCNA	11
C0740376	Middle Cerebral Artery Thrombosis	11/245	35/21671	0.314285714	27.79953353	16.96737733	1.01E-13	6.31E-13	1.54E-13	PLAU/IL6/CCL2/MMP9/FOS/XDH/ALOX5/ICAM1/IL1B/PLAT/CXCL2	11
C0751845	Middle Cerebral Artery Embolus	11/245	35/21671	0.314285714	27.79953353	16.96737733	1.01E-13	6.31E-13	1.54E-13	PLAU/IL6/CCL2/MMP9/FOS/XDH/ALOX5/ICAM1/IL1B/PLAT/CXCL2	11
C0751846	Left Middle Cerebral Artery Infarction	11/245	35/21671	0.314285714	27.79953353	16.96737733	1.01E-13	6.31E-13	1.54E-13	PLAU/IL6/CCL2/MMP9/FOS/XDH/ALOX5/ICAM1/IL1B/PLAT/CXCL2	11
C0751847	Embolic Infarction, Middle Cerebral Artery	11/245	35/21671	0.314285714	27.79953353	16.96737733	1.01E-13	6.31E-13	1.54E-13	PLAU/IL6/CCL2/MMP9/FOS/XDH/ALOX5/ICAM1/IL1B/PLAT/CXCL2	11
C0751848	Thrombotic Infarction, Middle Cerebral Artery	11/245	35/21671	0.314285714	27.79953353	16.96737733	1.01E-13	6.31E-13	1.54E-13	PLAU/IL6/CCL2/MMP9/FOS/XDH/ALOX5/ICAM1/IL1B/PLAT/CXCL2	11
C0751849	Right Middle Cerebral Artery Infarction	11/245	35/21671	0.314285714	27.79953353	16.96737733	1.01E-13	6.31E-13	1.54E-13	PLAU/IL6/CCL2/MMP9/FOS/XDH/ALOX5/ICAM1/IL1B/PLAT/CXCL2	11
C3887645	Job Syndrome	11/245	35/21671	0.314285714	27.79953353	16.96737733	1.01E-13	6.31E-13	1.54E-13	TNF/IL6/CCL2/MPO/ICAM1/STAT1/IFNG/IL10/SPP1/IL4/XIAP	11
C0015302	External exotoses	16/245	109/21671	0.146788991	12.98393559	13.41251257	1.02E-13	6.36E-13	1.56E-13	TNF/IL6/CCL2/AKT1/CXCL8/VEGFA/FOS/NR1I3/MMP3/EGF/IL1B/NCF1/CRP/SPP1/RUNX2/CTNNB1	16
C4721507	Alveolitis, Fibrosing	15/245	91/21671	0.164835165	14.58017493	13.88168827	1.05E-13	6.52E-13	1.60E-13	TNF/IL6/CCL2/CXCL8/MMP9/MMP2/EGF/SOD1/IL1B/COL3A1/NFE2L2/PARP1/CXCL2/SPP1/IL4	15
C4505456	HIV Coinfection	17/245	129/21671	0.131782946	11.65660497	12.98113478	1.06E-13	6.60E-13	1.61E-13	ADRB2/HSP90AA1/BAX/IL6/CCL2/CDKN1A/EIF6/PSMD3/ODC1/IL1B/IL2/IFNG/IL10/HSPB1/CXCL10/MDM2/IL4	17
C0375359	Chronic left-sided ulcerative colitis	8/245	12/21671	0.666666667	58.96870748	21.47865029	1.13E-13	7.04E-13	1.72E-13	ADRB2/PTGS1/PTGS2/TNF/MMP1/FASLG/ICAM1/IL1B	8
C0021775	Intermittent Claudication	13/245	60/21671	0.216666667	19.16482993	15.06646882	1.16E-13	7.17E-13	1.75E-13	ADRB2/CASP3/BAX/ESR1/TNF/IL6/BBC3/VEGFA/HIF1A/SERPINE1/NFE2L2/CRP/MDM2	13
C0027540	Necrosis	13/245	60/21671	0.216666667	19.16482993	15.06646882	1.16E-13	7.17E-13	1.75E-13	BCL2/NOS2/TNF/IL6/FASLG/AHR/GSTP1/SOD1/IL1B/IFNG/CD40LG/NFE2L2/APP	13
C0205875	Papillomatosis	9/245	18/21671	0.5	44.22653061	19.61866911	1.16E-13	7.18E-13	1.76E-13	PTGS2/TP53/CCND1/CDKN1A/EGFR/ODC1/NQO1/ERBB2/PTGES	9
C0037299	Skin Ulcer	18/245	151/21671	0.119205298	10.54407352	12.58470571	1.16E-13	7.18E-13	1.76E-13	PIK3CG/NOS3/CXCL8/VEGFA/MMP9/NR1I2/EGF/SOD1/IL2/COL1A1/COL3A1/CAV1/NCF1/NFE2L2/CRP/MET/MDM2/PCNA	18
C2931618	Gestational trophoblastic disease	14/245	75/21671	0.186666667	16.5112381	14.38905869	1.17E-13	7.22E-13	1.77E-13	PIK3CG/BCL2/PPARG/TNF/TP53/AKT1/MCL1/IGF2/FOSL2/FOSL1/EGFR/SPP1/RASSF1/ERBB3	14
C0029883	Otitis Media with Effusion	16/245	110/21671	0.145454545	12.86589981	13.34149561	1.18E-13	7.32E-13	1.79E-13	NOS3/KDR/TNF/IL6/CXCL8/VEGFA/MPO/MMP9/HIF1A/MMP2/IL1B/IFNG/IL10/HSPB1/RUNX2/IL4	16
C0043119	Werner Syndrome	17/245	130/21671	0.130769231	11.56693878	12.9220044	1.21E-13	7.46E-13	1.82E-13	PPARG/MAPK14/KDR/TP53/AHSA1/IGF2/INSR/ICAM1/MAPK1/IL1B/COL3A1/SERPINE1/MYC/IL1A/PARP1/IGFBP3/PCNA	17
C1569637	Adenocarcinoma, Endometrioid	17/245	130/21671	0.130769231	11.56693878	12.9220044	1.21E-13	7.46E-13	1.82E-13	PGR/PIK3CG/BAX/SLC6A2/ESR1/CDK2/TP53/CCND1/MCL1/AHR/EGFR/MMP2/IL10/ERBB2/CLDN4/RASSF1/CTNNB1	17
C0007121	Bronchogenic Carcinoma	12/245	47/21671	0.255319149	22.58376031	15.83981007	1.23E-13	7.54E-13	1.84E-13	BCL2/IL6/TP53/CDKN1A/GSTP1/GSTM1/EGFR/SOD1/ERBB2/E2F1/MDM2/VCP	12
C0019099	Hemorrhagic Fever, Crimean	12/245	47/21671	0.255319149	22.58376031	15.83981007	1.23E-13	7.54E-13	1.84E-13	PON1/TNF/IL6/MPO/NOX5/CA2/F2/ICAM1/STAT1/IFNG/IL10/CRP	12
C0948750	Salivary gland carcinoma	12/245	47/21671	0.255319149	22.58376031	15.83981007	1.23E-13	7.54E-13	1.84E-13	AR/PPARG/TP53/CCND1/CDKN1A/MMP9/ESR2/EGFR/MMP2/ERBB2/MET/MDM2	12
C2215101	Acute cerebral ischemia	12/245	47/21671	0.255319149	22.58376031	15.83981007	1.23E-13	7.54E-13	1.84E-13	ADRB2/ADRB1/AR/MAPK14/TNF/IL6/AHSA1/VEGFA/HIF1A/MMP2/MAPK1/PLAT	12
C0730285	Diabetic macular edema	15/245	92/21671	0.163043478	14.42169476	13.79518604	1.24E-13	7.60E-13	1.86E-13	NOS3/TNF/IL6/CCL2/CXCL8/PRKCD/VEGFA/MMP9/HIF1A/ICAM1/HSPA5/IL1B/CTSD/IL10/CXCL10	15
C2931384	Moyamoya disease 1	15/245	92/21671	0.163043478	14.42169476	13.79518604	1.24E-13	7.60E-13	1.86E-13	CASP3/NOS3/KDR/CCL2/CXCL8/VEGFA/MMP9/MMP3/MMP2/GJA1/IL1B/THBD/IL10/CAV1/BMPR2	15
C3887938	Deuteranomaly	15/245	92/21671	0.163043478	14.42169476	13.79518604	1.24E-13	7.60E-13	1.86E-13	BAX/MAPK14/CDK2/TNF/TP53/RELA/AKT1/AHSA1/EGFR/MAPK1/HSPA5/IL2/IL1A/NFE2L2/APP	15
C0035450	Rheumatoid Nodule	10/245	26/21671	0.384615385	34.02040816	18.01491692	1.29E-13	7.88E-13	1.93E-13	TNF/MMP1/SELE/VCAM1/MMP3/IL1B/IL2/IFNG/IL10/IL1A	10
C3267003	Vascular endothelial growth factor overexpression	10/245	26/21671	0.384615385	34.02040816	18.01491692	1.29E-13	7.88E-13	1.93E-13	PTGS2/BCL2/TP53/VEGFA/HIF1A/EGFR/F3/ERBB2/PCNA/CTNNB1	10
C1708350	Hereditary Leiomyomatosis and Renal Cell Cancer	13/245	61/21671	0.213114754	18.85065239	14.9290982	1.45E-13	8.89E-13	2.17E-13	PTGS2/HSP90AA1/BCL2/TNF/IL6/TP53/AKT1/CCND1/HIF1A/NR1I3/IL10/MYC/NFE2L2	13
C4285693	HIV-associated neurocognitive disorder	13/245	61/21671	0.213114754	18.85065239	14.9290982	1.45E-13	8.89E-13	2.17E-13	DRD1/CHRNA7/NOS2/IL6/MMP1/CCL2/CXCL8/MMP3/IFNG/CXCL10/APP/MDM2/CTNNB1	13
C0032002	Pituitary Diseases	18/245	153/21671	0.117647059	10.4062425	12.48541212	1.46E-13	8.92E-13	2.18E-13	PIK3CG/PRKACA/ADRA1A/SLC6A4/ESR1/AR/TNF/CYP19A1/VEGFA/AHR/MAPK1/EGF/IL1B/CRP/CTNNB1/GNRHR/CRH/GNRH1	18
C0018995	Hemochromatosis	15/245	93/21671	0.161290323	14.26662278	13.71002378	1.46E-13	8.92E-13	2.18E-13	TNF/IL6/TP53/CCL2/MPO/GSTP1/MMP3/MMP2/SOD1/IFNG/IL10/NFE2L2/MDM2/CTNNB1/GNRH1	15
C0034885	Rectal Neoplasms	15/245	93/21671	0.161290323	14.26662278	13.71002378	1.46E-13	8.92E-13	2.18E-13	PTGS2/BCL2/CASP3/PPARG/TNF/TP53/CXCL8/VEGFA/ESR2/PPARD/GSTM1/EGFR/F3/BIRC5/CRP	15
C0162311	Androgenetic Alopecia	16/245	112/21671	0.142857143	12.6361516	13.20219136	1.58E-13	9.63E-13	2.35E-13	CASP3/TGFB1I1/AR/DPP4/TNF/TP53/VEGFA/PTPN1/IL1B/NFE2L2/PARP1/PPARA/CRP/XIAP/CTNNB1/CRH	16
C0206733	Strawberry nevus of skin	16/245	112/21671	0.142857143	12.6361516	13.20219136	1.58E-13	9.63E-13	2.35E-13	ADRB2/PIK3CG/ADRB1/ESR1/KDR/IL6/TP53/CCL2/AKT1/MCL1/VEGFA/MMP9/HIF1A/IGF2/IFNG/RASA1	16
C0035288	Reticuloendotheliosis, X-linked	12/245	48/21671	0.25	22.11326531	15.6588548	1.62E-13	9.83E-13	2.41E-13	NOS2/PPARG/CALM1/TNF/IL6/TP53/RELA/VEGFA/IL1B/IL2/IFNG/IL10	12
C0917731	Male sterility	12/245	48/21671	0.25	22.11326531	15.6588548	1.62E-13	9.83E-13	2.41E-13	BCL2/PON1/BAX/ESR1/AR/NOS3/TP53/AHR/TDRD7/CYP1A1/MDM2/GNRH1	12
C3693482	Giant Cell Fibroblastoma	14/245	77/21671	0.181818182	16.08237477	14.17720077	1.71E-13	1.04E-12	2.55E-13	PGR/PRKCA/ESR1/AR/TNF/TP53/AKT1/CCND1/INSR/EGFR/COL1A1/CDK4/MDM2/CTNNB1	14
C0001624	Adrenal Gland Neoplasms	15/245	94/21671	0.159574468	14.1148502	13.62616607	1.72E-13	1.04E-12	2.55E-13	PTGS2/HSP90AA1/PRKACA/BCL2/TP53/MCL1/CYP19A1/IGF2/RB1/ACACA/MYC/CTNNB1/GNRHR/GNRH1/NR3C1	15
C0017605	Angle Closure Glaucoma	15/245	94/21671	0.159574468	14.1148502	13.62616607	1.72E-13	1.04E-12	2.55E-13	NOS3/KDR/TP53/MMP1/CCL2/MMP9/F2/GSTM1/CYP1B1/IL1B/COL1A1/CTSD/RUNX1T1/IL1A/SPP1	15
C0332840	Amputated structure (morphologic abnormality)	15/245	94/21671	0.159574468	14.1148502	13.62616607	1.72E-13	1.04E-12	2.55E-13	PTGS2/PRKCA/DPP4/KDR/IL6/MMP1/VEGFA/NR1I2/MMP2/EGF/IL2/PRKCB/CRP/SPP1/PCNA	15
C0013473	Eating Disorders	17/245	133/21671	0.127819549	11.30603038	12.74842403	1.77E-13	1.07E-12	2.62E-13	HTR2A/SLC6A4/NR3C2/SLC6A3/ESR1/DPP4/TNF/IL6/MCL1/MMP9/IGF2/IL1B/IL2/PPARA/CRH/GABBR1/NR3C1	17
C0262587	Parathyroid Adenoma	17/245	133/21671	0.127819549	11.30603038	12.74842403	1.77E-13	1.07E-12	2.62E-13	ESR1/KDR/TP53/CCND1/CDKN1A/AKR1C3/NR1I3/EGFR/MAPK1/CAV1/MYC/CHEK2/RASSF1/E2F1/CDK4/PCNA/CTNNB1	17
C3888088	SMITH-MCCORT DYSPLASIA 1	13/245	62/21671	0.209677419	18.54660961	14.79495577	1.82E-13	1.10E-12	2.69E-13	PGR/MAPK14/TNF/AHSA1/MAPK1/IL1B/THBD/IFNG/IL10/RUNX1T1/SPP1/RUNX2/APP	13
C4727069	Advanced Renal Cell Carcinoma	10/245	27/21671	0.37037037	32.76039305	17.65797653	2.02E-13	1.22E-12	2.99E-13	KDR/TNF/IL6/CXCL8/VEGFA/SELE/STAT1/EGFR/IL2/MYC	10
C0019284	Diaphragmatic Hernia	14/245	78/21671	0.179487179	15.87619048	14.07422491	2.07E-13	1.25E-12	3.05E-13	RXRA/NOS2/NOS3/TNF/IL6/MMP1/VEGFA/IGF2/KCNMA1/VCAM1/ICAM1/SOD1/GJA1/IGFBP3	14
C0270823	Petit mal status	14/245	78/21671	0.179487179	15.87619048	14.07422491	2.07E-13	1.25E-12	3.05E-13	PTGS2/JUN/CASP3/CASP8/NOS2/TNF/CCL2/VEGFA/FOS/KCNMA1/HSPB1/GRM5/CRH/GRM1	14
C0851887	Adenoviral infections	14/245	78/21671	0.179487179	15.87619048	14.07422491	2.07E-13	1.25E-12	3.05E-13	PTGS2/CASP8/TNF/TP53/CCL2/RELA/CDKN1A/CXCL8/VEGFA/F10/NR1I3/RB1/ERBB2/XIAP	14
C0018621	Hay fever	16/245	114/21671	0.140350877	12.41446473	13.0663944	2.10E-13	1.26E-12	3.09E-13	JUN/TNF/IL6/VEGFA/MMP9/GSTP1/GSTM1/NR1I2/EGFR/IL2/IFNG/IL10/CXCL11/CXCL10/IL4/NR3C1	16
C0023055	Laryngeal neoplasm	12/245	49/21671	0.244897959	21.66197418	15.48331219	2.12E-13	1.27E-12	3.11E-13	PTGS2/ADH1C/TP53/CCND1/CXCL8/GSTM1/RB1/SULT1E1/ERBB2/BIRC5/CAV1/CTNNB1	12
C0026846	Muscular Atrophy	12/245	49/21671	0.244897959	21.66197418	15.48331219	2.12E-13	1.27E-12	3.11E-13	KCNH2/AR/GSK3B/TNF/AKT1/IKBKB/SOD1/SERPINE1/HSF1/CHUK/CTNNB1/NR3C1	12
C0853105	Penis carcinoma	12/245	49/21671	0.244897959	21.66197418	15.48331219	2.12E-13	1.27E-12	3.11E-13	PIK3CG/CASP3/CASP8/AR/PPARG/TP53/MMP1/AKT1/EGFR/EGF/BIRC5/RASSF1	12
C1861821	CATARACT, MARNER TYPE	13/245	63/21671	0.206349206	18.25221898	14.66391379	2.27E-13	1.36E-12	3.33E-13	PRKCA/RXRA/PPARG/CALM1/TNF/IL6/MMP1/PPARD/ICAM1/MMP3/PRKCB/HSF1/NPEPPS	13
C4551463	Colon adenoma	13/245	63/21671	0.206349206	18.25221898	14.66391379	2.27E-13	1.36E-12	3.33E-13	PTGS2/BCL2/CASP3/RXRA/NOS2/TNF/TP53/CYP2C9/PPARD/GSTP1/ODC1/PARP1/MUC1	13
C0020437	Hypercalcemia	18/245	157/21671	0.114649682	10.1411153	12.29222153	2.30E-13	1.38E-12	3.36E-13	ESR1/TNF/IL6/TP53/CCND1/CDKN1A/MPO/CA2/NR1I3/SLPI/EGFR/GJA1/IL1B/IL2/IFNG/IL1A/CLDN4/IL4	18
C1510885	Angiogenic Switch	15/245	96/21671	0.15625	13.82079082	13.46222907	2.38E-13	1.42E-12	3.48E-13	ADRB2/PTGS2/PIK3CG/ADRA1A/MAPK14/KDR/TP53/AHSA1/VEGFA/MMP9/HIF1A/NR1I2/MAPK1/ERBB2/SERPINE1	15
C0278504	Non-small cell lung cancer stage I	16/245	115/21671	0.139130435	12.30651287	12.9997638	2.42E-13	1.44E-12	3.53E-13	BCL2/CASP3/ESR1/TP53/VEGFA/MMP9/HIF1A/EGFR/MMP2/ERBB2/NFE2L2/SPP1/RASSF1/IGFBP3/MDM2/CTNNB1	16
C0263641	Epithelial hyperplasia of skin	14/245	79/21671	0.17721519	15.67522604	13.97313506	2.49E-13	1.48E-12	3.63E-13	TNF/IL6/VEGFA/HIF1A/EGFR/EGF/IL1B/IL1A/NFE2L2/E2F1/CDK4/PCNA/MMP10/CTNNB1	14
C4041080	Neurocognitive Disorders	14/245	79/21671	0.17721519	15.67522604	13.97313506	2.49E-13	1.48E-12	3.63E-13	SLC6A3/ADRB1/IL6/TP53/CCL2/MMP9/ACHE/STAT1/NR1I3/IFNG/NFE2L2/CRP/SPP1/APP	14
C0033822	Pseudomyxoma Peritonei	12/245	50/21671	0.24	21.22873469	15.31291176	2.76E-13	1.65E-12	4.03E-13	PTGS2/PIK3CG/ADRA1A/JUN/TP53/AKT1/MCL1/HIF1A/CA2/TOP2A/MAPK1/CTNNB1	12
C1536148	Chocolate cyst of ovary	12/245	50/21671	0.24	21.22873469	15.31291176	2.76E-13	1.65E-12	4.03E-13	PTGS2/TNF/IL6/CXCL8/CYP19A1/MMP9/SLPI/MMP2/IL1B/IL2/IL10/IL4	12
C0010276	Craniopharyngioma	13/245	64/21671	0.203125	17.96702806	14.53585147	2.82E-13	1.68E-12	4.11E-13	PGR/ESR1/AR/KDR/TNF/IL6/CCL2/CXCL8/VEGFA/HIF1A/IGF2/TOP2A/CTNNB1	13
C0041912	Upper Respiratory Infections	13/245	64/21671	0.203125	17.96702806	14.53585147	2.82E-13	1.68E-12	4.11E-13	DPP4/TNF/IL6/CCL2/CXCL8/F2/CYP3A4/MAPK1/IL1B/IL2/IFNG/IL10/CRP	13
C0042344	Varicose Ulcer	11/245	38/21671	0.289473684	25.60483351	16.23288835	2.83E-13	1.68E-12	4.11E-13	BCL2/CASP3/BAX/ESR1/TP53/FASLG/VEGFA/MPO/HIF1A/ESR2/MYC	11
C0280783	Juvenile Pilocytic Astrocytoma	11/245	38/21671	0.289473684	25.60483351	16.23288835	2.83E-13	1.68E-12	4.11E-13	BCL2/ESR1/AR/KDR/TP53/MMP9/HIF1A/ESR2/MMP3/EGFR/MET	11
C0035372	Rett Syndrome	21/245	234/21671	0.08974359	7.938095238	11.41059075	2.91E-13	1.72E-12	4.22E-13	GABRA3/CHRNA7/BCL2/MAP2/NOS2/GSK3B/AKT1/CXCL8/VEGFA/IGF2/PTPN1/SOD1/IL1B/IL10/IL1A/RUNX2/IGFBP3/MET/IL4/GRM5/GABBR1	21
C0043346	Xeroderma Pigmentosum	17/245	137/21671	0.124087591	10.97592731	12.52544466	2.91E-13	1.73E-12	4.22E-13	BCL2/BAX/CHEK1/TP53/AKT1/MPO/CDK7/MAPK8/GSTM1/GSTM2/CYP1B1/EGFR/ODC1/NQO1/MYC/CDK4/PCNA	17
C0086541	Urban cutaneous leishmaniasis	8/245	13/21671	0.615384615	54.43265306	20.60682996	2.92E-13	1.73E-12	4.22E-13	TNF/CCL2/CXCL8/MMP2/IL1B/IFNG/IL10/IL4	8
C0340170	Complicated pneumoconiosis	8/245	13/21671	0.615384615	54.43265306	20.60682996	2.92E-13	1.73E-12	4.22E-13	PLAU/TNF/IL6/VEGFA/GSTP1/ICAM1/IL1B/IL1A	8
C0038587	Substance Withdrawal Syndrome	14/245	80/21671	0.175	15.47928571	13.87387254	2.99E-13	1.76E-12	4.31E-13	SLC6A4/CHRNA7/MAOA/NOS2/AR/GSK3B/MMP9/FOS/NR1I2/MAPK1/CRP/RUNX2/CRH/CHRM5	14
C1332347	Atypical Ductal Breast Hyperplasia	14/245	80/21671	0.175	15.47928571	13.87387254	2.99E-13	1.76E-12	4.31E-13	PGR/ADRA1A/ESR1/TP53/AKT1/CCND1/CYP19A1/HIF1A/PYGM/RB1/ERBB2/RASSF1/IRF1/GRM1	14
C4087124	Immunoglobulin G4-Related Disease	14/245	80/21671	0.175	15.47928571	13.87387254	2.99E-13	1.76E-12	4.31E-13	ESR1/TNF/IL6/VEGFA/MPO/SLPI/IL1B/IL2/IFNG/IL10/IL1A/CRP/IL4/NR3C1	14
C1609538	Latent Tuberculosis	19/245	183/21671	0.103825137	9.183651165	11.88821371	2.99E-13	1.76E-12	4.31E-13	CHRM3/NOS2/PPARG/TNF/CCL2/FASLG/MMP9/HIF1A/NR1I2/MAPK1/IL1B/IL2/THBD/IFNG/IL10/CXCL11/CXCL10/SPP1/IL4	19
C0151814	Coronary Occlusion	10/245	28/21671	0.357142857	31.59037901	17.31996824	3.12E-13	1.84E-12	4.49E-13	BCL2/NOS3/TNF/IL6/CCL2/VEGFA/VCAM1/IFNG/SERPINE1/CXCL10	10
C0684337	Ewings sarcoma-primitive neuroectodermal tumor (PNET)	16/245	117/21671	0.136752137	12.09614512	12.86894863	3.18E-13	1.87E-12	4.58E-13	PIK3CG/BCL2/CDK2/TNF/TP53/CCND1/EGFR/F3/IL1B/ERBB2/MYC/CHEK2/CDK4/MDM2/CTNNB1/GRM1	16
C0858004	Influenza A virus infection	16/245	117/21671	0.136752137	12.09614512	12.86894863	3.18E-13	1.87E-12	4.58E-13	PIK3CG/MAPK14/IL6/TP53/AKT1/AHSA1/CXCL8/MPO/EGFR/MAPK1/IL1B/IFNG/SERPINE1/IRF1/IL4/MUC1	16
C0001206	Acromegaly	17/245	138/21671	0.123188406	10.8963916	12.47113822	3.29E-13	1.93E-12	4.73E-13	BAX/PPARG/DPP4/TP53/CCL2/EIF6/VEGFA/AHR/GSTP1/SLPI/MMP2/RAF1/MYC/CHEK2/CRP/E2F1/IGFBP3	17
C1328840	Autoimmune Lymphoproliferative Syndrome	13/245	65/21671	0.2	17.69061224	14.41065456	3.49E-13	2.05E-12	5.02E-13	BCL2/CASP9/CASP8/SLC6A3/TNF/PRKCD/FASLG/IFNG/BCL2L11/IL10/SPP1/PCNA/XIAP	13
C0027497	Nausea	18/245	161/21671	0.111801242	9.889162124	12.10585611	3.56E-13	2.09E-12	5.12E-13	HTR2A/SLC6A4/OPRM1/ADH1C/MAOA/ESR1/TNF/TP53/F2/CYP3A4/GSTP1/GSTM1/GJA1/IL2/IFNG/ABCG2/PPARA/CRP	18
C0036205	Sarcoidosis, Pulmonary	14/245	81/21671	0.172839506	15.28818342	13.77638124	3.57E-13	2.09E-12	5.12E-13	PTGS2/PIK3CG/PPARG/TNF/IL6/AKT1/CDKN1A/VEGFA/IL1B/IL2/IFNG/NFKBIA/IL1A/CXCL10	14
C0025193	Melancholia	12/245	51/21671	0.235294118	20.81248499	15.14740165	3.58E-13	2.09E-12	5.12E-13	PTGS2/SLC6A4/PON1/SLC6A2/GSK3B/IL6/SOD1/IL1B/IL1A/CRP/CRH/NR3C1	12
C0040479	Torsades de Pointes	12/245	51/21671	0.235294118	20.81248499	15.14740165	3.58E-13	2.09E-12	5.12E-13	SCN5A/KCNH2/ADRB1/CALM1/TNF/IL6/CYP19A1/CYP3A4/NR1I2/IL1B/IL1A/CRP	12
C0206721	Inverted Papilloma	12/245	51/21671	0.235294118	20.81248499	15.14740165	3.58E-13	2.09E-12	5.12E-13	PIK3CG/BCL2/CASP3/CASP8/TP53/CCND1/VEGFA/CDK1/EGFR/ERBB2/SPP1/PCNA	12
C0008677	Bronchitis, Chronic	16/245	118/21671	0.13559322	11.99363542	12.80472976	3.64E-13	2.13E-12	5.21E-13	NOS2/TNF/TP53/CXCL8/VEGFA/MPO/MMP9/GSTP1/GSTM1/GSTM2/ICAM1/THBD/IL10/CRP/IL4/NR3C1	16
C0034013	Precocious Puberty	17/245	139/21671	0.122302158	10.81800029	12.41738661	3.71E-13	2.17E-12	5.30E-13	PTGS2/ESR1/AR/PPARG/CYP19A1/FOS/ESR2/CYP3A4/INSR/ACACA/COL1A1/IFNG/CAV1/CRP/CRH/GNRH1/NR3C1	17
C1332309	Anti-Basement Membrane Glomerulonephritis	11/245	39/21671	0.282051282	24.94829932	16.00665526	3.91E-13	2.28E-12	5.58E-13	BCL2/BAX/NOS2/MAPK14/TNF/CCL2/MAPK8/IL1B/IL10/CD40LG/IL4	11
C0750887	Adrenal Cancer	9/245	20/21671	0.45	39.80387755	18.56492037	3.93E-13	2.29E-12	5.60E-13	PTGS2/PRKACA/TP53/CYP19A1/IGF2/RB1/CTNNB1/GNRHR/GNRH1	9
C0085584	Encephalopathies	28/245	457/21671	0.061269147	5.419443576	10.21071981	4.03E-13	2.35E-12	5.74E-13	GABRA5/GABRA3/GABRA1/CASP3/TNF/IL6/CCL2/CXCL8/VEGFA/MPO/CA2/F2/ACHE/PPP3CA/GSTM1/GSTM2/NR1I3/IL1B/IFNG/IL10/SERPINE1/CAV1/IL1A/ABCG2/PPARA/APP/GRIN2D/MUC1	28
C0149958	Complex partial seizures	17/245	140/21671	0.121428571	10.74072886	12.36418002	4.18E-13	2.43E-12	5.95E-13	PTGS2/DRD1/CHRM1/GABRA5/ADRA1B/OPRM1/GABRA1/CHRNA7/BCL2/SLC6A2/NOS2/IL6/PRKCD/FOS/ACHE/IL1B/CRH	17
C0032231	Pleurisy	14/245	82/21671	0.170731707	15.10174216	13.68060741	4.27E-13	2.48E-12	6.06E-13	PIK3CG/TNF/IL6/TP53/CCL2/MPO/ICAM1/CYP1A1/IL1B/IL2/IFNG/IL10/NFE2L2/IL4	14
C0279672	Cervical Adenocarcinoma	14/245	82/21671	0.170731707	15.10174216	13.68060741	4.27E-13	2.48E-12	6.06E-13	PGR/PTGS1/PTGS2/BCL2/PRKCA/IL6/TP53/CCND1/EGFR/F3/ERBB2/RASSF1/ERBB3/CTNNB1	14
C0887833	Carcinoma, Pancreatic Ductal	14/245	82/21671	0.170731707	15.10174216	13.68060741	4.27E-13	2.48E-12	6.06E-13	BCL2/PPARG/TNF/TP53/VEGFA/HIF1A/EGFR/IL1B/MYC/NFE2L2/CLDN4/APP/CTNNB1/MUC1	14
C4317089	Infantile hemangioma	14/245	82/21671	0.170731707	15.10174216	13.68060741	4.27E-13	2.48E-12	6.06E-13	ADRB2/PIK3CG/ADRB1/ESR1/KDR/IL6/TP53/CCL2/MCL1/VEGFA/MMP9/HIF1A/IGF2/IFNG	14
C0005944	Metabolic Bone Disorder	13/245	66/21671	0.196969697	17.42257267	14.28821486	4.31E-13	2.49E-12	6.10E-13	HSP90AA1/PIK3CG/BCL2/ESR1/TNF/IL6/VEGFA/CA2/KCNMA1/MAPK8/MMP2/COL1A1/MUC1	13
C0022354	Jaundice, Obstructive	13/245	66/21671	0.196969697	17.42257267	14.28821486	4.31E-13	2.49E-12	6.10E-13	PIK3CG/CASP3/MAPK14/TNF/IL6/CCL2/AKT1/AHSA1/HIF1A/CYP3A4/VCAM1/MAPK1/PCNA	13
C0155094	Corneal pannus	13/245	66/21671	0.196969697	17.42257267	14.28821486	4.31E-13	2.49E-12	6.10E-13	NOS2/TNF/CXCL8/VEGFA/MMP9/ICAM1/MMP3/MMP2/F3/IL1B/CAV1/IL1A/CRP	13
C0024312	Lymphopenia	21/245	239/21671	0.087866109	7.7720263	11.25714302	4.40E-13	2.54E-12	6.22E-13	BCL2/SLC6A3/ESR1/TNF/IL6/MCL1/CXCL8/PRKCD/IGF2/NFATC1/STAT1/EGFR/SOD1/IL1B/IL2/CTSD/IL10/CD40LG/CRP/SPP1/NR3C1	21
C0235833	Congenital diaphragmatic hernia	21/245	239/21671	0.087866109	7.7720263	11.25714302	4.40E-13	2.54E-12	6.22E-13	SLC6A3/ESR1/NOS3/TNF/CCL2/AKT1/VEGFA/INSR/GSTM1/MMP2/EGF/COL1A1/IL10/CAV1/CRP/SPP1/PCNA/IL4/PIM1/BMPR2/NR3C1	21
C0155862	Streptococcal pneumonia	15/245	100/21671	0.15	13.26795918	13.1485884	4.42E-13	2.55E-12	6.24E-13	PTGS1/PTGS2/MAPK14/IL6/CCL2/AHSA1/CXCL8/NR1I2/MAPK1/IFNG/SERPINE1/IL1A/NFE2L2/CRP/CXCL10	15
C0349530	Early gastric cancer	15/245	100/21671	0.15	13.26795918	13.1485884	4.42E-13	2.55E-12	6.24E-13	PTGS2/KCNH2/TNF/IL6/TP53/CCND1/CXCL8/FASN/MMP9/EGFR/MMP2/IL10/ERBB2/MYC/PCNA	15
C0020672	Hypothermia, natural	12/245	52/21671	0.230769231	20.4122449	14.98654701	4.61E-13	2.65E-12	6.49E-13	BCL2/NOS2/TNF/IL6/PRKCD/FASLG/SOD1/NCF1/HSF1/CXCL10/MDM2/GNRH1	12
C1704423	Milroy Disease	12/245	52/21671	0.230769231	20.4122449	14.98654701	4.61E-13	2.65E-12	6.49E-13	AKR1B1/IL6/TP53/AKT1/CCND1/VEGFA/RB1/GJA1/MYC/CRP/RASSF1/MDM2	12
C0041330	Tuberculosis, Spinal	10/245	29/21671	0.344827586	30.50105559	16.99925177	4.71E-13	2.70E-12	6.61E-13	TNF/IL6/MMP1/CCL2/MMP9/VCAM1/IFNG/IL10/SPP1/IL4	10
C0334580	Protoplasmic astrocytoma	10/245	29/21671	0.344827586	30.50105559	16.99925177	4.71E-13	2.70E-12	6.61E-13	PTGS2/BCL2/ESR1/AR/TP53/MMP9/HIF1A/ESR2/MMP3/MET	10
C0483368	Human anaplasmosis due to Anaplasma phagocytophilum	10/245	29/21671	0.344827586	30.50105559	16.99925177	4.71E-13	2.70E-12	6.61E-13	NOS2/TNF/IL6/CXCL8/IL1B/IL2/IFNG/IL10/CRP/IL4	10
C0860564	Retinoic acid syndrome	10/245	29/21671	0.344827586	30.50105559	16.99925177	4.71E-13	2.70E-12	6.61E-13	IL6/CXCL8/AHR/CYP1A2/ICAM1/MMP2/IL1B/THBD/NCF1/CXCL2	10
C0860594	Malignant melanoma, metastatic	10/245	29/21671	0.344827586	30.50105559	16.99925177	4.71E-13	2.70E-12	6.61E-13	PTGS2/TNF/TP53/CYP1A1/EGFR/IL2/ERBB2/HSPB1/CDK4/TYR	10
C1378511	Undifferentiated leukemia	16/245	120/21671	0.133333333	11.7937415	12.67858743	4.76E-13	2.73E-12	6.68E-13	BCL2/CASP9/PPARG/KDR/TP53/RELA/AKT1/CXCL8/VEGFA/AHR/EGLN1/HIF1A/HSPA5/CTNNB1/NR3C1/MUC1	16
C0003615	Appendicitis	14/245	83/21671	0.168674699	14.91979346	13.5864996	5.08E-13	2.91E-12	7.12E-13	SLC6A2/PLAU/TNF/IL6/CXCL8/MPO/SOD1/IL2/IFNG/IL10/SERPINE1/CRP/CXCL10/IL4	14
C0278592	Adult Angiosarcoma	15/245	101/21671	0.148514851	13.13659325	13.07297284	5.14E-13	2.94E-12	7.20E-13	ADRB2/HSP90AA1/PIK3CG/ADRB1/NOS3/KDR/TP53/AKT1/VEGFA/HIF1A/SERPINE1/RAF1/MYC/MDM2/TYR	15
C0279988	Childhood Angiosarcoma	15/245	101/21671	0.148514851	13.13659325	13.07297284	5.14E-13	2.94E-12	7.20E-13	ADRB2/HSP90AA1/PIK3CG/ADRB1/NOS3/KDR/TP53/AKT1/VEGFA/HIF1A/SERPINE1/RAF1/MYC/MDM2/TYR	15
C0236736	Cocaine-Related Disorders	16/245	121/21671	0.132231405	11.69627256	12.6166326	5.43E-13	3.10E-12	7.59E-13	DRD1/GABRA2/HTR2A/SLC6A4/OPRM1/SLC6A3/CALM1/FOS/ESR2/MAPK1/RUNX2/GRM5/CRH/GABBR1/NR3C1/CHRM5	16
C0494475	Tonic - clonic seizures	23/245	300/21671	0.076666667	6.781401361	10.7825945	5.77E-13	3.29E-12	8.06E-13	PTGS2/DRD1/CHRM1/GABRA5/ADRA1B/OPRM1/GABRA1/CHRNA7/SLC6A2/MAOA/NOS2/IL6/PRKCD/MMP9/FOS/KCNMA1/ACHE/CYP1A2/PPP3CA/ACACA/IL1B/CRH/VCP	23
C0036349	Paranoid Schizophrenia	12/245	53/21671	0.226415094	20.0271082	14.8301285	5.89E-13	3.36E-12	8.22E-13	HTR2A/MAOB/MAOA/TNF/IL6/CCL2/CYP1A2/IL2/IFNG/IL10/SERPINE1/IL4	12
C4725091	metastatic intraocular melanoma	12/245	53/21671	0.226415094	20.0271082	14.8301285	5.89E-13	3.36E-12	8.22E-13	HSP90AA1/PIK3CG/PRKCA/AKT1/HIF1A/MAPK1/IFNG/MYC/PRKCB/PARP1/SPP1/TYR	12
C0270846	Epileptic drop attack	17/245	143/21671	0.118881119	10.51539889	12.20773583	5.95E-13	3.36E-12	8.22E-13	PTGS2/DRD1/CHRM1/GABRA5/ADRA1B/OPRM1/GABRA1/CHRNA7/SLC6A2/NOS2/IL6/PRKCD/FOS/KCNMA1/ACHE/IL1B/CRH	17
C0278608	Adult Liposarcoma	17/245	143/21671	0.118881119	10.51539889	12.20773583	5.95E-13	3.36E-12	8.22E-13	HSP90AA1/PIK3CG/PPARG/CHEK1/IL6/TP53/AKT1/CCND1/FASN/IGF2/EGFR/MMP2/SOD1/E2F1/CDK4/MDM2/CTNNB1	17
C0279984	Childhood Liposarcoma	17/245	143/21671	0.118881119	10.51539889	12.20773583	5.95E-13	3.36E-12	8.22E-13	HSP90AA1/PIK3CG/PPARG/CHEK1/IL6/TP53/AKT1/CCND1/FASN/IGF2/EGFR/MMP2/SOD1/E2F1/CDK4/MDM2/CTNNB1	17
C0022333	Jacksonian Seizure	15/245	102/21671	0.147058824	13.00780312	12.99842064	5.97E-13	3.36E-12	8.22E-13	PTGS2/DRD1/CHRM1/GABRA5/ADRA1B/OPRM1/CHRNA7/SLC6A2/NOS2/IL6/PRKCD/FOS/ACHE/IL1B/CRH	15
C0042170	Uveomeningoencephalitic Syndrome	15/245	102/21671	0.147058824	13.00780312	12.99842064	5.97E-13	3.36E-12	8.22E-13	BCL2/NOS2/NOS3/TNF/IL6/CCL2/VEGFA/IL1B/IL2/IFNG/IL10/SPP1/TYR/IL4/NR3C1	15
C0422850	Seizures, Somatosensory	15/245	102/21671	0.147058824	13.00780312	12.99842064	5.97E-13	3.36E-12	8.22E-13	PTGS2/DRD1/CHRM1/GABRA5/ADRA1B/OPRM1/CHRNA7/SLC6A2/NOS2/IL6/PRKCD/FOS/ACHE/IL1B/CRH	15
C0422852	Seizures, Auditory	15/245	102/21671	0.147058824	13.00780312	12.99842064	5.97E-13	3.36E-12	8.22E-13	PTGS2/DRD1/CHRM1/GABRA5/ADRA1B/OPRM1/CHRNA7/SLC6A2/NOS2/IL6/PRKCD/FOS/ACHE/IL1B/CRH	15
C0422853	Olfactory seizure	15/245	102/21671	0.147058824	13.00780312	12.99842064	5.97E-13	3.36E-12	8.22E-13	PTGS2/DRD1/CHRM1/GABRA5/ADRA1B/OPRM1/CHRNA7/SLC6A2/NOS2/IL6/PRKCD/FOS/ACHE/IL1B/CRH	15
C0422854	Gustatory seizure	15/245	102/21671	0.147058824	13.00780312	12.99842064	5.97E-13	3.36E-12	8.22E-13	PTGS2/DRD1/CHRM1/GABRA5/ADRA1B/OPRM1/CHRNA7/SLC6A2/NOS2/IL6/PRKCD/FOS/ACHE/IL1B/CRH	15
C0422855	Vertiginous seizure	15/245	102/21671	0.147058824	13.00780312	12.99842064	5.97E-13	3.36E-12	8.22E-13	PTGS2/DRD1/CHRM1/GABRA5/ADRA1B/OPRM1/CHRNA7/SLC6A2/NOS2/IL6/PRKCD/FOS/ACHE/IL1B/CRH	15
C0751056	Non-epileptic convulsion	15/245	102/21671	0.147058824	13.00780312	12.99842064	5.97E-13	3.36E-12	8.22E-13	PTGS2/DRD1/CHRM1/GABRA5/ADRA1B/OPRM1/CHRNA7/SLC6A2/NOS2/IL6/PRKCD/FOS/ACHE/IL1B/CRH	15
C0751110	Single Seizure	15/245	102/21671	0.147058824	13.00780312	12.99842064	5.97E-13	3.36E-12	8.22E-13	PTGS2/DRD1/CHRM1/GABRA5/ADRA1B/OPRM1/CHRNA7/SLC6A2/NOS2/IL6/PRKCD/FOS/ACHE/IL1B/CRH	15
C0751123	Atonic Absence Seizures	15/245	102/21671	0.147058824	13.00780312	12.99842064	5.97E-13	3.36E-12	8.22E-13	PTGS2/DRD1/CHRM1/GABRA5/ADRA1B/OPRM1/CHRNA7/SLC6A2/NOS2/IL6/PRKCD/FOS/ACHE/IL1B/CRH	15
C0751496	Seizures, Sensory	15/245	102/21671	0.147058824	13.00780312	12.99842064	5.97E-13	3.36E-12	8.22E-13	PTGS2/DRD1/CHRM1/GABRA5/ADRA1B/OPRM1/CHRNA7/SLC6A2/NOS2/IL6/PRKCD/FOS/ACHE/IL1B/CRH	15
C3495874	Nonepileptic Seizures	15/245	102/21671	0.147058824	13.00780312	12.99842064	5.97E-13	3.36E-12	8.22E-13	PTGS2/DRD1/CHRM1/GABRA5/ADRA1B/OPRM1/CHRNA7/SLC6A2/NOS2/IL6/PRKCD/FOS/ACHE/IL1B/CRH	15
C4505436	Generalized Absence Seizures	15/245	102/21671	0.147058824	13.00780312	12.99842064	5.97E-13	3.36E-12	8.22E-13	PTGS2/DRD1/CHRM1/GABRA5/ADRA1B/OPRM1/CHRNA7/SLC6A2/NOS2/IL6/PRKCD/FOS/ACHE/IL1B/CRH	15
C1266184	Atypical Teratoid Rhabdoid Tumor	14/245	84/21671	0.166666667	14.74217687	13.49400848	6.04E-13	3.40E-12	8.31E-13	CHRM3/PIK3CG/BCL2/TP53/CCND1/CXCL8/INSR/EGFR/ACACA/F3/MYC/SPP1/RASSF1/TYR	14
C0234535	Clonic Seizures	16/245	122/21671	0.131147541	11.60040147	12.55540181	6.19E-13	3.48E-12	8.51E-13	PTGS2/DRD1/CHRM1/GABRA5/ADRA1B/OPRM1/CHRNA7/SLC6A2/NOS2/IL6/PRKCD/FOS/ACHE/IL1B/PPARA/CRH	16
C0270549	Generalized Anxiety Disorder	15/245	103/21671	0.145631068	12.88151377	12.92490615	6.92E-13	3.89E-12	9.51E-13	HTR2A/SLC6A4/OPRM1/BCL2/PON1/SLC6A3/MAOA/TNF/SOD1/ACACA/IFNG/ERBB2/CRP/IL4/NR3C1	15
C0400821	Colitis, Microscopic	10/245	30/21671	0.333333333	29.48435374	16.69437955	6.99E-13	3.92E-12	9.59E-13	SLC6A4/ADRA2A/TNF/IL6/CCL2/MMP9/IL1B/IL10/IL1A/CLDN4	10
C1442837	Myocardial necrosis	10/245	30/21671	0.333333333	29.48435374	16.69437955	6.99E-13	3.92E-12	9.59E-13	BCL2/PRKCA/IL6/MMP9/F10/MAPK8/SELE/GJA1/PRKCB/CRP	10
C1527311	Brain Edema	10/245	30/21671	0.333333333	29.48435374	16.69437955	6.99E-13	3.92E-12	9.59E-13	PLAU/NOS2/TNF/VEGFA/MMP9/F2/ICAM1/PLAT/CXCL2/CRP	10
C0042963	Vomiting	23/245	303/21671	0.075907591	6.714258773	10.71127644	7.10E-13	3.98E-12	9.73E-13	PIK3CG/OPRM1/CASP9/PRKCA/NR3C2/ESR1/PRSS1/KDR/TNF/TP53/RELA/AKT1/GSTP1/EGFR/IL2/IFNG/ERBB2/PRKCB/CRP/SPP1/MET/CTNNB1/GNRH1	23
C1860224	ABLEPHARON-MACROSTOMIA SYNDROME	11/245	41/21671	0.268292683	23.73130911	15.57865874	7.22E-13	4.03E-12	9.87E-13	ADRB2/NOS3/TNF/IL6/VEGFA/EGLN1/HIF1A/IL10/NFE2L2/SPP1/MDM2	11
C4045991	Perihilar Cholangiocarcinoma	11/245	41/21671	0.268292683	23.73130911	15.57865874	7.22E-13	4.03E-12	9.87E-13	JUN/KDR/IL6/TP53/AKT1/VEGFA/FOS/HIF1A/FOSL1/MAPK1/MDM2	11
C1861453	Pseudohyperkalemia Cardiff	20/245	218/21671	0.091743119	8.114959745	11.29012175	7.23E-13	4.04E-12	9.88E-13	SLC6A4/BCL2/JUN/DPP4/KDR/TNF/IL6/TP53/VEGFA/VCAM1/STAT1/IFNG/IL10/CXCL11/CRP/CXCL10/SPP1/APP/IL4/MUC1	20
C0023518	Leukocytosis	18/245	168/21671	0.107142857	9.477113703	11.79492189	7.46E-13	4.16E-12	1.02E-12	BCL2/ESR1/PRSS1/TNF/IL6/TP53/CCL2/CXCL8/VEGFA/MPO/MMP9/GSTP1/F3/IL1B/IL10/IL1A/CRP/IL4	18
C0027794	Neural Tube Defects	23/245	304/21671	0.075657895	6.692172395	10.68771856	7.60E-13	4.24E-12	1.04E-12	PRKACA/CASP9/CASP3/CASP8/PRKCA/NOS2/NOS3/TNF/TP53/CCL2/RELA/FASN/AHR/HIF1A/IGF2/CYP1A2/MAPK8/CYP1B1/GJA1/IFNG/IL10/PRKCB/NFE2L2	23
C0009376	Colonic Polyps	13/245	69/21671	0.188405797	16.66506951	13.93643964	7.90E-13	4.40E-12	1.08E-12	PTGS2/PPARG/TP53/AHR/ALOX5/GSTP1/GSTM1/EGFR/EGF/ODC1/IL1B/ERBB3/CTNNB1	13
C0025281	Meniere Disease	13/245	69/21671	0.188405797	16.66506951	13.93643964	7.90E-13	4.40E-12	1.08E-12	CASP9/ESR1/NOS2/NOS3/TNF/GSTM1/IFNG/RAF1/CAV1/PRKCB/IL1A/PARP1/CLDN4	13
C0025303	Meningococcal Infections	13/245	69/21671	0.188405797	16.66506951	13.93643964	7.90E-13	4.40E-12	1.08E-12	ADRB1/TNF/RELA/EGFR/F3/IL1B/IL10/SERPINE1/IL1A/CXCL11/CXCL10/IL4/GRM5	13
C0030521	Parathyroid Neoplasms	15/245	104/21671	0.144230769	12.75765306	12.85240461	8.00E-13	4.44E-12	1.09E-12	ADRA1A/BCL2/CASP8/ESR1/AR/TP53/CCND1/VEGFA/EGFR/MMP2/MAPK1/RASSF1/RASA1/MDM2/CTNNB1	15
C0040147	Thyroiditis	15/245	104/21671	0.144230769	12.75765306	12.85240461	8.00E-13	4.44E-12	1.09E-12	PIK3CG/BAX/TP53/CCL2/AKT1/PRKCD/FASLG/VEGFA/ICAM1/STAT1/IL10/ERBB2/CRP/CXCL10/IL4	15
C0205748	Dysplastic Nevus	15/245	104/21671	0.144230769	12.75765306	12.85240461	8.00E-13	4.44E-12	1.09E-12	BCL2/AR/TNF/TP53/MMP1/CCND1/BBC3/GSTM1/EGFR/MMP2/MAPK1/IL1B/CTSD/CDK4/MDM2	15
C0521607	Peritoneal Fibrosis	15/245	104/21671	0.144230769	12.75765306	12.85240461	8.00E-13	4.44E-12	1.09E-12	MAPK14/CCL2/AHSA1/VEGFA/MMP9/HIF1A/F10/EGFR/MMP2/MAPK1/F3/IL1B/SERPINE1/PARP1/CTNNB1	15
C4025272	Peripheral arterial stenosis	16/245	124/21671	0.129032258	11.41329822	12.43505443	8.01E-13	4.44E-12	1.09E-12	ADRB2/PTGS1/BCL2/AR/NOS3/TNF/IL6/CCL2/VEGFA/HIF1A/F10/VCAM1/NR1I2/MMP2/IL10/CRP	16
C0266526	Norrie disease	12/245	55/21671	0.218181818	19.29884972	14.52979266	9.50E-13	5.26E-12	1.29E-12	PLAU/MAOB/MAOA/MAPK14/TP53/AHSA1/AHR/MMP9/MAPK8/MAPK1/SOD1/CTNNB1	12
C0276653	Invasive Pulmonary Aspergillosis	11/245	42/21671	0.261904762	23.16627794	15.37592128	9.68E-13	5.36E-12	1.31E-12	TNF/IL6/CCL2/CXCL8/IL1B/IL2/IFNG/IL10/IL1A/CRP/IL4	11
C0154723	Migraine with Aura	14/245	87/21671	0.16091954	14.23382594	13.22577183	9.99E-13	5.52E-12	1.35E-12	HTR2A/SLC6A4/OPRM1/SLC6A3/MAOA/ESR1/NOS2/NOS3/TNF/ESR2/INSR/MMP2/SOD1/CRP	14
C1867743	Premature coronary artery atherosclerosis	14/245	87/21671	0.16091954	14.23382594	13.22577183	9.99E-13	5.52E-12	1.35E-12	PON1/ESR1/AR/NOS3/IL6/CCL2/CYP19A1/MMP9/HIF1A/CA2/F2/SELE/IL10/CRP	14
C2945695	Limb ischemia	18/245	171/21671	0.105263158	9.31084855	11.66718652	1.01E-12	5.59E-12	1.37E-12	CHRM3/PIK3CG/CASP3/PLAU/NOS3/MAPK14/KDR/TNF/IL6/AKT1/VEGFA/MPO/HIF1A/F2/IL1B/IL10/NFE2L2/SPP1	18
C0343401	MRSA - Methicillin resistant Staphylococcus aureus infection	20/245	222/21671	0.09009009	7.968744254	11.16013471	1.02E-12	5.61E-12	1.37E-12	CHRM3/SLC6A2/NOS3/TNF/IL6/CCL2/CXCL8/PRKCD/MMP9/HIF1A/TOP2A/ACHE/CYP1A2/CDK7/MMP2/IL1B/IFNG/ACP3/ABCG2/CRP	20
C1334708	Metaplastic carcinoma of breast	10/245	31/21671	0.322580645	28.53324556	16.40406851	1.02E-12	5.63E-12	1.38E-12	PIK3CG/AR/TP53/AKT1/EGFR/ERBB2/CDK4/MET/MDM2/NR3C1	10
C1704377	Bright Disease	10/245	31/21671	0.322580645	28.53324556	16.40406851	1.02E-12	5.63E-12	1.38E-12	ESR1/PPARG/TNF/IL6/CCL2/CXCL8/IL1B/IL2/IFNG/IL10	10
C0013604	Edema	16/245	126/21671	0.126984127	11.23213476	12.31743338	1.03E-12	5.68E-12	1.39E-12	PTGS2/CASP9/CASP3/CASP8/NOS2/NOS3/TNF/IL6/PTGER3/CXCL8/VEGFA/MMP9/EGFR/SOD1/ERBB3/NR3C1	16
C0023646	Lichen Planus	15/245	106/21671	0.141509434	12.51694263	12.71034539	1.07E-12	5.86E-12	1.43E-12	PTGS2/BCL2/CASP3/TNF/IL6/TP53/MMP9/VCAM1/ICAM1/STAT1/MMP3/MMP2/IFNG/ERBB2/CRH	15
C1280433	Lipoatrophy	15/245	106/21671	0.141509434	12.51694263	12.71034539	1.07E-12	5.86E-12	1.43E-12	SCN5A/NR3C2/ESR1/PPARG/TNF/CXCL8/FOS/ESR2/INSR/COL3A1/IL10/RAF1/CAV1/IL1A/IL4	15
C4087397	Mammary gland tumor	9/245	22/21671	0.409090909	36.18534323	17.65615609	1.14E-12	6.26E-12	1.53E-12	BCL2/CASP9/BAX/MMP9/SOD1/GJA1/ERBB2/PCNA/MUC1	9
C0276275	Disease due to Parvoviridae	13/245	71/21671	0.183098592	16.19563093	13.71396331	1.16E-12	6.39E-12	1.56E-12	MAPK14/TP53/CCL2/RELA/AHSA1/VEGFA/STAT1/MAPK1/IL2/IFNG/RAF1/CAV1/PCNA	13
C4050407	Pauci-immune Glomerulonephritis associated with Granulomatosis with Polyangiitis	13/245	71/21671	0.183098592	16.19563093	13.71396331	1.16E-12	6.39E-12	1.56E-12	DPP4/TNF/TP53/MPO/MMP2/IL1B/IL2/IFNG/IL10/CRP/MDM2/IL4/RXRB	13
C1691215	Penile hypospadias	16/245	127/21671	0.125984252	11.14369275	12.25961196	1.17E-12	6.40E-12	1.57E-12	PIK3CG/JUN/ESR1/AR/AKT1/CYP19A1/AHR/FOS/ESR2/MAPK8/GSTM1/AKR1C3/CYP1A1/CYP1B1/SOD1/NFE2L2	16
C1258104	Diffuse Scleroderma	12/245	56/21671	0.214285714	18.95422741	14.38550336	1.20E-12	6.56E-12	1.60E-12	IL6/MPO/CYCS/EGFR/IL1B/COL1A1/IFNG/IL10/CAV1/IL1A/CRP/CXCL10	12
C0035242	Respiratory Tract Diseases	19/245	198/21671	0.095959596	8.487920016	11.31851309	1.24E-12	6.78E-12	1.66E-12	PTGS1/PTGS2/TNF/MMP1/CXCL8/MAPK8/ALOX5/GSTM1/CYP1B1/GJA1/IL1B/IFNG/IL10/IL1A/NFE2L2/RUNX2/IL4/NR3C1/MUC1	19
C0751292	Age-Related Memory Disorders	11/245	43/21671	0.255813953	22.62752729	15.18010808	1.29E-12	7.03E-12	1.72E-12	CHRM1/GABRA5/SLC6A4/CHRNA7/BCL2/SLC6A3/VEGFA/IGF2/ACHE/IL1B/APP	11
C0751293	Memory Disorder, Semantic	11/245	43/21671	0.255813953	22.62752729	15.18010808	1.29E-12	7.03E-12	1.72E-12	CHRM1/GABRA5/SLC6A4/CHRNA7/BCL2/SLC6A3/VEGFA/IGF2/ACHE/IL1B/APP	11
C0751294	Memory Disorder, Spatial	11/245	43/21671	0.255813953	22.62752729	15.18010808	1.29E-12	7.03E-12	1.72E-12	CHRM1/GABRA5/SLC6A4/CHRNA7/BCL2/SLC6A3/VEGFA/IGF2/ACHE/IL1B/APP	11
C3541994	Drug Hypersensitivity Syndrome	11/245	43/21671	0.255813953	22.62752729	15.18010808	1.29E-12	7.03E-12	1.72E-12	AKR1B1/PPARG/TNF/IL6/CYP2C9/IL1B/IFNG/IL10/IL1A/CRP/IL4	11
C0264714	Acute heart failure	14/245	89/21671	0.157303371	13.91396469	13.0542132	1.38E-12	7.52E-12	1.84E-12	CASP9/CASP3/CASP8/NR3C2/ADRB1/NOS3/IL6/MPO/XDH/IL1B/IFNG/ERBB2/CRP/SPP1	14
C0346627	Intestinal Cancer	14/245	89/21671	0.157303371	13.91396469	13.0542132	1.38E-12	7.52E-12	1.84E-12	PTGS2/BCL2/BAX/PRKCA/TP53/CDKN1A/PRKCD/MMP9/EGFR/ERBB2/MYC/RASSF1/MET/CTNNB1	14
C0270844	Tonic Seizures	15/245	108/21671	0.138888889	12.28514739	12.57206071	1.41E-12	7.68E-12	1.88E-12	PTGS2/DRD1/CHRM1/GABRA5/ADRA1B/OPRM1/CHRNA7/SLC6A2/NOS2/IL6/PRKCD/FOS/ACHE/IL1B/CRH	15
C0079294	Epidermolysis Bullosa Dystrophica	8/245	15/21671	0.533333333	47.17496599	19.1295626	1.43E-12	7.78E-12	1.90E-12	TNF/IL6/MMP1/EGFR/IL2/COL1A1/IFNG/IGFBP3	8
C0162529	Colitis, Ischemic	8/245	15/21671	0.533333333	47.17496599	19.1295626	1.43E-12	7.78E-12	1.90E-12	IL6/VEGFA/MMP9/HIF1A/MMP2/HSPA5/SERPINE1/ABCG2	8
C2938905	Central Nervous System Sensitization	10/245	32/21671	0.3125	27.64158163	16.12717681	1.47E-12	7.99E-12	1.96E-12	PIK3CG/SLC6A4/TNF/IL6/CCL2/MMP2/MAPK1/IL1B/IL10/IL4	10
C0019104	Hemorrhagic Fevers, Viral	12/245	57/21671	0.210526316	18.6216971	14.24490423	1.50E-12	8.14E-12	1.99E-12	ESR1/MAPK14/TNF/IL6/AHSA1/CXCL8/MAPK1/HSPA5/IL1B/MGAM/IFNG/IL10	12
C0280856	Squamous cell carcinoma of vulva	12/245	57/21671	0.210526316	18.6216971	14.24490423	1.50E-12	8.14E-12	1.99E-12	CHEK1/TP53/AKT1/CCND1/CDK1/CCNB1/GSTP1/STAT1/SLPI/EGFR/IL2/MDM2	12
C0729233	Dissecting aneurysm of the thoracic aorta	12/245	57/21671	0.210526316	18.6216971	14.24490423	1.50E-12	8.14E-12	1.99E-12	AR/NOS3/TP53/VEGFA/MMP9/CA2/ICAM1/EGFR/MMP2/IL1B/PLAT/IL10	12
C0020981	Angioimmunoblastic Lymphadenopathy	15/245	109/21671	0.137614679	12.17243962	12.50428005	1.62E-12	8.77E-12	2.15E-12	PIK3CG/BCL2/NOS2/KDR/TNF/IL6/TP53/CXCL8/VEGFA/SLPI/IFNG/IL10/CRP/IL4/CTNNB1	15
C4551993	Amyotrophic Lateral Sclerosis, Familial	16/245	130/21671	0.123076923	10.88653061	12.0899529	1.69E-12	9.12E-12	2.23E-12	GABRA1/BCL2/PON1/CASP3/RXRA/SLC6A3/TNF/AKT1/FOS/SOD1/CTSD/NFE2L2/HSF1/APP/XIAP/VCP	16
C0085166	Bacterial Vaginosis	13/245	73/21671	0.178082192	15.75191501	13.50034947	1.69E-12	9.16E-12	2.24E-12	TNF/IL6/CCL2/CXCL8/MPO/SLPI/IL1B/IL10/IL1A/CRP/CXCL10/IL4/CRH	13
C0205768	Subependymal Giant Cell Astrocytoma	11/245	44/21671	0.25	22.11326531	14.99082557	1.70E-12	9.18E-12	2.25E-12	ESR1/AR/TP53/VEGFA/CDK1/MMP9/HIF1A/ESR2/MMP3/MYC/MET	11
C0520575	Acute pyelonephritis	11/245	44/21671	0.25	22.11326531	14.99082557	1.70E-12	9.18E-12	2.25E-12	ESR1/IL6/CCL2/CXCL8/MMP9/ICAM1/IFNG/ACP3/IL10/CXCL2/CRP	11
C1445957	Serum total cholesterol measurement	28/245	486/21671	0.057613169	5.096061141	9.765900128	1.78E-12	9.62E-12	2.35E-12	PGR/PTGS1/HTR2A/PON1/CASP9/ADH1C/RXRA/ESR1/NOS2/PPARG/KDR/IL6/CDKN1A/CXCL8/F10/F7/CYP1A2/ICAM1/CYP1A1/NR1I2/RAF1/PRKCB/PPARA/CHUK/NPEPPS/APP/MMP10/BMPR2	28
C0343466	Type 2 lepra reaction	9/245	23/21671	0.391304348	34.61206744	17.24615171	1.85E-12	9.97E-12	2.44E-12	TNF/IL6/CXCL8/SELE/ICAM1/IL1B/IFNG/IL10/IL4	9
C0343467	Erythema nodosum leprosum	9/245	23/21671	0.391304348	34.61206744	17.24615171	1.85E-12	9.97E-12	2.44E-12	TNF/IL6/CXCL8/SELE/ICAM1/IL1B/IFNG/IL10/IL4	9
C1370419	Ovarian Granulosa Cell Tumor	9/245	23/21671	0.391304348	34.61206744	17.24615171	1.85E-12	9.97E-12	2.44E-12	BCL2/CASP8/TP53/CYP19A1/EGFR/ERBB2/PCNA/CTNNB1/VCP	9
C2348101	Destructive Arthritis	9/245	23/21671	0.391304348	34.61206744	17.24615171	1.85E-12	9.97E-12	2.44E-12	PIK3CG/JUN/MAPK14/TNF/IL6/AHSA1/MAPK1/IL1B/IL1A	9
C0019061	Hemolytic-Uremic Syndrome	15/245	110/21671	0.136363636	12.06178108	12.43737988	1.86E-12	9.97E-12	2.44E-12	MAPK14/TNF/IL6/TP53/CCL2/AHSA1/CXCL8/MAPK1/F3/IL1B/THBD/NQO1/IL10/CD40LG/IL1A	15
C1842937	AURAL ATRESIA, CONGENITAL	15/245	110/21671	0.136363636	12.06178108	12.43737988	1.86E-12	9.97E-12	2.44E-12	PDE3A/PON1/NCOA1/TNF/IL6/MMP9/FOS/F2/ALOX5/IL1B/IL10/PPARA/SPP1/APP/BACE1	15
C0234245	Visceral Pain	12/245	58/21671	0.206896552	18.30063336	14.10783657	1.87E-12	1.00E-11	2.46E-12	ADRA2A/ESR1/TNF/CYP19A1/NR1I2/MAPK1/IL1B/IL10/NFE2L2/GRM5/CRH/NR3C1	12
C0333641	Atrophic	12/245	58/21671	0.206896552	18.30063336	14.10783657	1.87E-12	1.00E-11	2.46E-12	PTGS2/BCL2/GSK3B/AKT1/FASLG/MPO/AHR/CYP1A2/GSTP1/SOD1/IL2/IFNG	12
C1260873	Aortic valve disorder	12/245	58/21671	0.206896552	18.30063336	14.10783657	1.87E-12	1.00E-11	2.46E-12	NOS3/DPP4/TNF/IL6/AKT1/MMP9/EGFR/MMP2/IL1B/CRP/SPP1/RUNX2	12
C1266119	Solitary fibrous tumor	12/245	58/21671	0.206896552	18.30063336	14.10783657	1.87E-12	1.00E-11	2.46E-12	NCOA2/BCL2/MAPK14/TP53/RELA/AKT1/CCND1/AHSA1/IGF2/MAPK1/MET/CTNNB1	12
C0018552	Hamartoma	14/245	91/21671	0.153846154	13.60816327	12.88809556	1.89E-12	1.01E-11	2.48E-12	PTGS2/PIK3CG/TP53/CDKN1A/TEP1/VEGFA/IGF2/ESR2/GSTM1/GSTM2/CYP1A1/EGFR/MDM2/GRM1	14
C0220636	Malignant neoplasm of salivary gland	14/245	91/21671	0.153846154	13.60816327	12.88809556	1.89E-12	1.01E-11	2.48E-12	AR/PPARG/TP53/CCND1/CDKN1A/VEGFA/MMP9/TOP2A/ESR2/EGFR/MMP2/ERBB2/MET/MDM2	14
C1956089	Osteophyte	14/245	91/21671	0.153846154	13.60816327	12.88809556	1.89E-12	1.01E-11	2.48E-12	TNF/IL6/CCL2/CXCL8/VEGFA/FOS/MMP3/EGF/IL1B/NCF1/CRP/SPP1/RUNX2/CTNNB1	14
C0024198	Lyme Disease	18/245	178/21671	0.101123596	8.944691584	11.38100127	2.02E-12	1.08E-11	2.64E-12	PTGS1/PTGS2/JUN/MAPK14/TNF/IL6/MMP1/CCL2/CXCL8/MMP9/HIF1A/VCAM1/MAPK1/IL1B/IFNG/IL10/CXCL11/CRP	18
C0149630	Bicuspid aortic valve	17/245	154/21671	0.11038961	9.764298966	11.6715526	2.02E-12	1.08E-11	2.64E-12	JUN/NOS3/MAPK14/MMP1/AKT1/AHSA1/VEGFA/MMP9/FOS/EGFR/MMP2/MAPK1/ODC1/SOD1/CRP/SPP1/CTNNB1	17
C0010043	Corneal Ulcer	10/245	33/21671	0.303030303	26.80395795	15.86268444	2.09E-12	1.11E-11	2.72E-12	PTGS2/TNF/IL6/MMP9/MMP2/IL1B/IFNG/IL10/IL1A/IL4	10
C0155686	Acute myocarditis	10/245	33/21671	0.303030303	26.80395795	15.86268444	2.09E-12	1.11E-11	2.72E-12	PTGS2/TNF/IL6/CCL2/VEGFA/SULT1E1/IL10/CRP/SPP1/IL4	10
C0242231	Coronary Stenosis	15/245	111/21671	0.135135135	11.95311638	12.37134052	2.13E-12	1.13E-11	2.77E-12	PON1/ADRB1/NOS3/KDR/TNF/IL6/VEGFA/MMP9/ICAM1/STAT1/MMP3/SULT1E1/SERPINE1/CRP/ADCY2	15
C0272286	Thrombocytopenia due to platelet alloimmunization	15/245	111/21671	0.135135135	11.95311638	12.37134052	2.13E-12	1.13E-11	2.77E-12	PTGS1/TNF/IL6/CCL2/HIF1A/STAT1/IL1B/IL2/IFNG/IL10/CD40LG/CRP/CXCL10/IL4/NR3C1	15
C0004941	Behavioral Symptoms	11/245	45/21671	0.244444444	21.62185941	14.8077109	2.23E-12	1.18E-11	2.89E-12	SLC6A4/MAP2/TNF/IL6/AKT1/ACHE/SOD1/IL1B/IL10/IL1A/GRM5	11
C0871388	social stress	11/245	45/21671	0.244444444	21.62185941	14.8077109	2.23E-12	1.18E-11	2.89E-12	SLC6A4/NR3C2/MAOA/TNF/IL6/VEGFA/IL1B/CRP/CRH/GRIN2D/NR3C1	11
C4316903	Absence Seizures	19/245	205/21671	0.092682927	8.198088601	11.07287771	2.31E-12	1.22E-11	3.00E-12	PTGS2/DRD1/CHRM1/HTR2A/GABRA5/ADRA1B/OPRM1/GABRA1/CHRNA7/SLC6A2/NOS2/IL6/PRKCD/FOS/KCNMA1/ACHE/IL1B/CRH/GABBR1	19
C0279613	Childhood Alveolar Rhabdomyosarcoma	12/245	59/21671	0.203389831	17.99045313	13.97415112	2.33E-12	1.23E-11	3.02E-12	NCOA2/NCOA1/TP53/AKT1/CCND1/EGFR/RB1/ERBB2/E2F1/ERBB3/MET/MDM2	12
C4524268	Advanced lung cancer	12/245	59/21671	0.203389831	17.99045313	13.97415112	2.33E-12	1.23E-11	3.02E-12	PIK3CG/IL6/TP53/VEGFA/MMP9/CYP1A1/EGFR/IL2/ABCG2/NFE2L2/CRP/MET	12
C0040558	Toxoplasmosis	15/245	112/21671	0.133928571	11.84639213	12.3061429	2.43E-12	1.29E-11	3.15E-12	BAX/MAPK14/TNF/IL6/CCL2/CXCL8/ICAM1/EGFR/IL1B/IL2/IFNG/IL10/IL1A/NFE2L2/IL4	15
C0235031	Neurologic Symptoms	20/245	233/21671	0.08583691	7.592537444	10.81883208	2.50E-12	1.32E-11	3.24E-12	PIK3CG/SLC6A4/PON1/AR/TNF/IL6/CCL2/VEGFA/ACHE/STAT1/NR1I3/EGFR/SOD1/IL1B/IL10/ERBB2/IL1A/NFE2L2/CXCL11/GJB1	20
C0850741	Smoker's lung	7/245	10/21671	0.7	61.91714286	20.60355789	2.53E-12	1.34E-11	3.27E-12	TP53/AHR/GSTM1/CYP1A1/EGFR/E2F1/MET	7
C1266043	Sarcomatoid Renal Cell Carcinoma	16/245	134/21671	0.119402985	10.56155955	11.87218012	2.71E-12	1.43E-11	3.50E-12	PTGS2/IL6/TP53/RELA/KCNMA1/ACHE/ALOX5/GSTP1/GSTM1/CTSD/ERBB2/BIRC5/HSPB1/MET/MDM2/GJB1	16
C0205874	Papilloma, Squamous Cell	8/245	16/21671	0.5	44.22653061	18.49580445	2.83E-12	1.49E-11	3.66E-12	PTGS2/TP53/CCND1/CDKN1A/EGFR/ODC1/NQO1/ERBB2	8
C1704273	Endometrial Polyp	8/245	16/21671	0.5	44.22653061	18.49580445	2.83E-12	1.49E-11	3.66E-12	PGR/PTGS2/BCL2/TP53/CYP19A1/VEGFA/IGFBP3/CTNNB1	8
C0205945	Sarcoma, Spindle Cell	11/245	46/21671	0.239130435	21.15181899	14.63042893	2.90E-12	1.53E-11	3.74E-12	NCOA2/TNF/IL6/TP53/MCL1/VEGFA/GSTP1/IFNG/MET/MDM2/MUC1	11
C0796070	MICROPHTHALMIA, SYNDROMIC 7	11/245	46/21671	0.239130435	21.15181899	14.63042893	2.90E-12	1.53E-11	3.74E-12	HSP90AA1/PIK3CG/CASP9/PPARG/TP53/MMP2/BIRC5/SERPINE1/RASA1/CDK4/MET	11
C0235032	Neurotoxicity Syndromes	10/245	34/21671	0.294117647	26.01560624	15.60967697	2.93E-12	1.54E-11	3.78E-12	ADRA1B/PON1/CASP3/PRKCD/EGLN1/FOS/PLAT/NQO1/IL10/NFE2L2	10
C0018188	Granuloma	9/245	24/21671	0.375	33.16989796	16.86158488	2.94E-12	1.54E-11	3.78E-12	TNF/MMP1/CDKN1A/VEGFA/MMP9/IFNG/CXCL10/SPP1/IL4	9
C0278802	Recurrent Endometrial Cancer	9/245	24/21671	0.375	33.16989796	16.86158488	2.94E-12	1.54E-11	3.78E-12	PGR/PIK3CG/TP53/AKT1/HIF1A/EGFR/ERBB2/RASSF1/CTNNB1	9
C0026946	Mycoses	14/245	94/21671	0.14893617	13.17386018	12.64848917	3.00E-12	1.58E-11	3.85E-12	HSP90AA1/TNF/IL6/AKT1/ICAM1/SLPI/SOD1/IL1B/IL2/IFNG/IL10/DUOX2/CRP/IL4	14
C0265325	Turcot syndrome (disorder)	13/245	77/21671	0.168831169	14.93363371	13.09740181	3.47E-12	1.82E-11	4.45E-12	PTGS2/CASP3/BAX/ESR1/AR/TP53/HIF1A/EGFR/ERBB2/CHEK2/CDK4/CASP7/CTNNB1	13
C0205824	Liposarcoma, Dedifferentiated	14/245	95/21671	0.147368421	13.03518797	12.57103863	3.48E-12	1.83E-11	4.47E-12	PIK3CG/JUN/TNF/IL6/TP53/CCND1/FASN/RB1/PARP1/CHEK2/CDK4/MET/MDM2/CTNNB1	14
C0234533	Generalized seizures	19/245	210/21671	0.09047619	8.002896016	10.9044633	3.54E-12	1.86E-11	4.54E-12	PTGS2/DRD1/CHRM1/GABRA5/ADRA1B/OPRM1/CHRNA7/SLC6A2/NOS2/IL6/PRKCD/FOS/ACHE/CYP3A4/PPP3CA/MAPK1/IL1B/NFE2L2/CRH	19
C0678213	Complete hydatidiform mole	12/245	61/21671	0.196721311	17.40060221	13.71637268	3.55E-12	1.86E-11	4.55E-12	BCL2/TP53/IGF2/EGFR/MMP2/EGF/HSPA5/CTSD/ERBB2/SPP1/ERBB3/CTNNB1	12
C3178782	Aortic Stiffness	12/245	61/21671	0.196721311	17.40060221	13.71637268	3.55E-12	1.86E-11	4.55E-12	ESR1/NOS3/TNF/IL6/CCND1/CYP19A1/MMP9/HIF1A/ESR2/MMP3/IL1B/CRP	12
C0271183	Severe myopia	18/245	184/21671	0.097826087	8.653016859	11.14796604	3.56E-12	1.86E-11	4.55E-12	CHRM1/JUN/ESR1/MMP1/CYP19A1/VEGFA/FOS/IGF2/KCNMA1/INSR/CYP1B1/MMP3/MMP2/COL1A1/IL10/IGFBP3/ERBB3/MET	18
C0242584	Autoimmune thrombocytopenia	15/245	115/21671	0.130434783	11.53735581	12.11541863	3.60E-12	1.88E-11	4.60E-12	PTGS1/TNF/IL6/CCL2/HIF1A/STAT1/IL1B/IL2/IFNG/IL10/CD40LG/CRP/CXCL10/IL4/NR3C1	15
C0023484	Leukemia, Plasma Cell	11/245	47/21671	0.234042553	20.70178029	14.45866954	3.75E-12	1.96E-11	4.78E-12	BCL2/IL6/TP53/CCND1/VEGFA/ICAM1/RB1/CD40LG/MYC/RASSF1/MDM2	11
C0029400	Osteitis	11/245	47/21671	0.234042553	20.70178029	14.45866954	3.75E-12	1.96E-11	4.78E-12	ESR1/NOS2/NOS3/TNF/IL6/MMP9/IL1B/IL10/IL1A/CRP/SPP1	11
C0008055	Chikungunya Fever	16/245	137/21671	0.116788321	10.33028452	11.71479692	3.83E-12	2.00E-11	4.88E-12	PIK3CG/MAPK14/TNF/IL6/CCL2/AHSA1/CXCL8/FASN/MAPK8/STAT1/MAPK1/IFNG/IL10/CD40LG/RAF1/IRF1	16
C1839839	MAJOR AFFECTIVE DISORDER 2	18/245	185/21671	0.097297297	8.606243795	11.11015882	3.90E-12	2.03E-11	4.97E-12	ADRB2/DRD1/HTR2A/GABRA5/GABRA3/SLC6A4/CHRNA7/BCL2/SLC6A3/MAOA/GSK3B/TNF/INSR/NR1I2/IL10/SERPINE1/IL4/CRH	18
C0242596	Neoplasm, Residual	23/245	329/21671	0.069908815	6.183648657	10.1311302	3.90E-12	2.03E-11	4.97E-12	PIK3CG/BCL2/PRKCA/ESR1/CALM1/TNF/TP53/CCND1/MCL1/FASLG/ICAM1/NR1I3/MAPK1/IL2/ERBB2/RUNX1T1/MYC/ABCG2/SPP1/RASSF1/NPEPPS/TYR/MUC1	23
C0042510	Ventricular Fibrillation	14/245	96/21671	0.145833333	12.89940476	12.49474506	4.04E-12	2.10E-11	5.14E-12	SCN5A/KCNH2/GABRA3/CASP3/PLAU/CALM1/IL6/CXCL8/HIF1A/CACNA2D1/POR/GJA1/PLAT/CRP	14
C0003838	Arterial Occlusive Diseases	10/245	35/21671	0.285714286	25.27230321	15.36733193	4.07E-12	2.11E-11	5.17E-12	PLAU/TP53/VEGFA/MMP9/F2/ICAM1/F3/PLAT/PPARA/CRP	10
C0854778	Pancreatic carcinoma resectable	10/245	35/21671	0.285714286	25.27230321	15.36733193	4.07E-12	2.11E-11	5.17E-12	BCL2/CHEK1/TNF/TP53/EGF/ABCG2/CHEK2/CRP/MET/MDM2	10
C2931456	Prostate cancer, familial	15/245	116/21671	0.129310345	11.43789585	12.05340884	4.10E-12	2.13E-11	5.20E-12	BCL2/PON1/CASP8/AR/TP53/CYP19A1/GSTP1/GSTM1/CYP1A1/CYP1B1/BCL2L11/MYC/CHEK2/NPEPPS/RASA1	15
C0278498	Malignant neoplasm of stomach stage IV	13/245	78/21671	0.166666667	14.74217687	13.00134523	4.12E-12	2.14E-11	5.23E-12	KDR/VEGFA/MMP9/IKBKB/EGFR/MMP2/IL1B/NQO1/IL10/ERBB2/PARP1/MET/CTNNB1	13
C0392784	Dermatofibrosarcoma Protuberans	13/245	78/21671	0.166666667	14.74217687	13.00134523	4.12E-12	2.14E-11	5.23E-12	PGR/PRKCA/ESR1/AR/TP53/AKT1/CCND1/INSR/EGFR/COL1A1/CDK4/MDM2/CTNNB1	13
C0026618	Dental Fluorosis, Acquired	12/245	62/21671	0.193548387	17.11994733	13.59202223	4.36E-12	2.25E-11	5.51E-12	BCL2/ESR1/TP53/MPO/MMP9/NFATC1/ESR2/MAPK8/GSTP1/MMP2/SOD1/RUNX2	12
C0263666	Dermatomyositis, Childhood Type	12/245	62/21671	0.193548387	17.11994733	13.59202223	4.36E-12	2.25E-11	5.51E-12	BCL2/TNF/IL6/CXCL8/VCAM1/IL1B/IFNG/IL10/IL1A/CRP/CXCL10/SPP1	12
C0278622	Adult Malignant Peripheral Nerve Sheath Tumor	12/245	62/21671	0.193548387	17.11994733	13.59202223	4.36E-12	2.25E-11	5.51E-12	TP53/AKT1/CCND1/HIF1A/SLPI/EGFR/MAPK1/SPP1/CDK4/MET/MDM2/CTNNB1	12
C0279987	Childhood Malignant Peripheral Nerve Sheath Tumor	12/245	62/21671	0.193548387	17.11994733	13.59202223	4.36E-12	2.25E-11	5.51E-12	TP53/AKT1/CCND1/HIF1A/SLPI/EGFR/MAPK1/SPP1/CDK4/MET/MDM2/CTNNB1	12
C0920563	Insulin Sensitivity	12/245	62/21671	0.193548387	17.11994733	13.59202223	4.36E-12	2.25E-11	5.51E-12	ADRB2/AR/NOS3/PPARG/TNF/CCL2/AHR/PTPN1/INSR/SLC2A4/EGFR/PPARA	12
C0282548	Leukostasis	9/245	25/21671	0.36	31.84310204	16.49989481	4.55E-12	2.34E-11	5.74E-12	NOS2/PPARG/TNF/VEGFA/PPARD/VCAM1/ICAM1/IL1B/CXCL10	9
C1834523	ARTHROGRYPOSIS, DISTAL, TYPE 2B	9/245	25/21671	0.36	31.84310204	16.49989481	4.55E-12	2.34E-11	5.74E-12	HSP90AA1/MAPK14/TNF/AHSA1/HIF1A/GSTM2/MAPK1/IL1B/RUNX2	9
C0026654	Moyamoya Disease	15/245	117/21671	0.128205128	11.34013605	11.99215387	4.65E-12	2.40E-11	5.86E-12	CASP3/NOS3/KDR/CCL2/CXCL8/VEGFA/MMP9/MMP3/MMP2/GJA1/IL1B/THBD/IL10/CAV1/BMPR2	15
C0751494	Convulsive Seizures	15/245	117/21671	0.128205128	11.34013605	11.99215387	4.65E-12	2.40E-11	5.86E-12	PTGS2/DRD1/CHRM1/GABRA5/ADRA1B/OPRM1/CHRNA7/SLC6A2/NOS2/IL6/PRKCD/FOS/ACHE/IL1B/CRH	15
C0020514	Hyperprolactinemia	11/245	48/21671	0.229166667	20.2704932	14.29214527	4.81E-12	2.47E-11	6.05E-12	HTR2A/SLC6A3/MAOB/MAOA/TNF/IL6/INSR/IFNG/ERBB2/IL4/GNRH1	11
C0268135	Xeroderma pigmentosum, group A	11/245	48/21671	0.229166667	20.2704932	14.29214527	4.81E-12	2.47E-11	6.05E-12	PTGS2/BCL2/TP53/MPO/HIF1A/IGF2/XDH/CYP1A1/PARP1/PCNA/XIAP	11
C0280232	stage, cervical cancer	11/245	48/21671	0.229166667	20.2704932	14.29214527	4.81E-12	2.47E-11	6.05E-12	PTGS2/ESR1/IL6/TP53/CCND1/CDKN1A/VEGFA/CDK1/MMP9/HIF1A/EGF	11
C0018824	Heart valve disease	13/245	79/21671	0.164556962	14.55556704	12.90704269	4.88E-12	2.50E-11	6.12E-12	SLC6A4/PON1/CASP3/NOS3/TNF/CCL2/F2/F10/ACACA/IL1B/COL1A1/CRP/SPP1	13
C0027707	Nephritis, Interstitial	13/245	79/21671	0.164556962	14.55556704	12.90704269	4.88E-12	2.50E-11	6.12E-12	NOS2/TNF/IL6/CCL2/MPO/F10/CYP2C9/XDH/IL2/IL10/CRP/IL4/MUC1	13
C0086445	Idiopathic Membranous Glomerulonephritis	13/245	79/21671	0.164556962	14.55556704	12.90704269	4.88E-12	2.50E-11	6.12E-12	AKR1B1/PLAU/TNF/IL6/CCL2/CXCL8/VEGFA/FOSL1/F3/IL10/SERPINE1/SPP1/IL4	13
C0206734	Hemangioblastoma	13/245	79/21671	0.164556962	14.55556704	12.90704269	4.88E-12	2.50E-11	6.12E-12	ADRB2/BAX/PLAU/KDR/TNF/TP53/MMP1/CCND1/VEGFA/HIF1A/MMP3/EGFR/SERPINE1	13
C2936904	Opitz GBBB Syndrome, X-Linked	13/245	79/21671	0.164556962	14.55556704	12.90704269	4.88E-12	2.50E-11	6.12E-12	PIK3CG/TP53/AKT1/MMP9/IGF2/EGFR/MAPK1/F3/MYC/NFE2L2/RUNX2/NPEPPS/HK2	13
C0241868	acute aortic dissection	12/245	63/21671	0.19047619	16.84820214	13.47053791	5.34E-12	2.73E-11	6.68E-12	TNF/IL6/MMP1/CCL2/MMP9/MMP3/MMP2/F3/PLAT/CD40LG/SERPINE1/CRP	12
C0409952	Idiopathic osteoarthritis	12/245	63/21671	0.19047619	16.84820214	13.47053791	5.34E-12	2.73E-11	6.68E-12	ESR1/MAPK14/MMP1/AHSA1/VEGFA/MMP3/MAPK1/IL1B/COL1A1/IL1A/SPP1/CTNNB1	12
C0521585	Gastrointestinal mucositis	14/245	98/21671	0.142857143	12.6361516	12.34551139	5.40E-12	2.76E-11	6.74E-12	KDR/TNF/IL6/VEGFA/MPO/CYP3A4/EGFR/MAPK1/IL1B/IL10/IL1A/ABCG2/CRP/IL4	14
C0917805	Transient Cerebral Ischemia	14/245	98/21671	0.142857143	12.6361516	12.34551139	5.40E-12	2.76E-11	6.74E-12	PIK3CG/CASP9/GSK3B/TNF/TP53/MMP1/BBC3/CYCS/F2/F10/SOD1/NFE2L2/CRP/SPP1	14
C0020544	Renal hypertension	10/245	36/21671	0.277777778	24.57029478	15.1349072	5.58E-12	2.83E-11	6.94E-12	NOS2/NOS3/TNF/IL6/CDKN1A/MMP9/ICAM1/MMP2/NFE2L2/CRP	10
C0271051	Macular retinal edema	10/245	36/21671	0.277777778	24.57029478	15.1349072	5.58E-12	2.83E-11	6.94E-12	NR3C2/NOS3/KDR/IL6/CCL2/VEGFA/MMP9/IL1B/IL10/TYR	10
C1136084	Plasma cell dyscrasia	10/245	36/21671	0.277777778	24.57029478	15.1349072	5.58E-12	2.83E-11	6.94E-12	HSP90AA1/BCL2/IL6/TP53/CCND1/VEGFA/EGLN1/MAPK1/RB1/IL4	10
C1276146	Cutaneous lymphoma	10/245	36/21671	0.277777778	24.57029478	15.1349072	5.58E-12	2.83E-11	6.94E-12	BCL2/TP53/CCND1/STAT1/SLPI/IL2/IFNG/IL10/ERBB3/CTNNB1	10
C1848934	SPONDYLOCARPOTARSAL SYNOSTOSIS SYNDROME	10/245	36/21671	0.277777778	24.57029478	15.1349072	5.58E-12	2.83E-11	6.94E-12	TNF/IL6/CCND1/CXCL8/VCAM1/ICAM1/IL10/SERPINE1/APP/CTNNB1	10
C4331921	Obesity-Associated Insulin Resistance	10/245	36/21671	0.277777778	24.57029478	15.1349072	5.58E-12	2.83E-11	6.94E-12	NOS3/PPARG/TNF/IL6/KCNMA1/XDH/IL1B/IFNG/NFE2L2/SPP1	10
C0151517	Complete atrioventricular block	25/245	403/21671	0.062034739	5.487162607	9.723059708	6.01E-12	3.05E-11	7.47E-12	KCNH2/BCL2/PON1/ESR1/PPARG/TNF/IL6/CXCL8/MMP9/HIF1A/F2/GSTP1/STAT1/SOD1/IL1B/IL2/IFNG/IL10/IL1A/CRP/CXCL10/SPP1/IL4/CTNNB1/NR3C1	25
C0006267	Bronchiectasis	18/245	190/21671	0.094736842	8.379763695	10.92531471	6.14E-12	3.11E-11	7.61E-12	ADRB2/NOS2/PPARG/TNF/IL6/MMP1/CXCL8/PRKCD/MPO/MMP9/ICAM1/STAT1/IL1B/IFNG/IL10/IL1A/CRP/RASA1	18
C0013370	Amebic colitis	11/245	49/21671	0.224489796	19.85680966	14.13058928	6.15E-12	3.11E-11	7.61E-12	PIK3CG/TNF/RELA/CXCL8/MAPK8/IL1B/IFNG/COL3A1/IL1A/SPP1/IL4	11
C0080233	Tooth Loss	11/245	49/21671	0.224489796	19.85680966	14.13058928	6.15E-12	3.11E-11	7.61E-12	CASP3/ESR1/MAPK14/TNF/IL6/VEGFA/VCAM1/IL1B/IL1A/CRP/APP	11
C0861352	Lobular Neoplasia	11/245	49/21671	0.224489796	19.85680966	14.13058928	6.15E-12	3.11E-11	7.61E-12	PTGS2/HSP90AA1/ESR1/IL6/CCL2/VEGFA/MYC/IRF1/PCNA/IL4/CTNNB1	11
C1318973	Staphylococcus aureus infection	11/245	49/21671	0.224489796	19.85680966	14.13058928	6.15E-12	3.11E-11	7.61E-12	TNF/IL6/CXCL8/HIF1A/STAT1/IL1B/IFNG/IL10/IL1A/CRP/IL4	11
C0342443	Adrenal Cushing's syndrome	15/245	120/21671	0.125	11.05663265	11.81276172	6.76E-12	3.42E-11	8.37E-12	PRKACA/ADRA1A/NR3C2/ADRA2A/AKR1B1/IL6/TP53/FASN/IGF2/CYP3A4/POR/E2F1/CTNNB1/CRH/NR3C1	15
C0006430	Burning Mouth Syndrome	9/245	26/21671	0.346153846	30.61836735	16.15886831	6.88E-12	3.47E-11	8.50E-12	SLC6A4/TNF/IL6/CXCL8/IL1B/IL2/IL10/CRP/MUC1	9
C0034362	Q Fever	9/245	26/21671	0.346153846	30.61836735	16.15886831	6.88E-12	3.47E-11	8.50E-12	TNF/MMP1/CCL2/MMP9/F2/IFNG/IL10/CXCL10/CTNNB1	9
C0346619	Malignant neoplasm of cardioesophageal junction of stomach	9/245	26/21671	0.346153846	30.61836735	16.15886831	6.88E-12	3.47E-11	8.50E-12	ESR1/KDR/ESR2/GSTP1/EGFR/ERBB2/SERPINE1/ABCG2/MET	9
C1112160	Gastrooesophageal cancer	9/245	26/21671	0.346153846	30.61836735	16.15886831	6.88E-12	3.47E-11	8.50E-12	ESR1/KDR/ESR2/GSTP1/EGFR/ERBB2/SERPINE1/ABCG2/MET	9
C0854985	Adenocarcinoma of lung, stage I	10/245	37/21671	0.27027027	23.90623276	14.9117312	7.56E-12	3.81E-11	9.32E-12	IL6/TP53/VEGFA/EGFR/CAV1/MYC/RASSF1/MET/MDM2/MUC1	10
C1855520	Hyperglycemia, Postprandial	10/245	37/21671	0.27027027	23.90623276	14.9117312	7.56E-12	3.81E-11	9.32E-12	PTGS2/GABRA3/NOS3/IL6/CCL2/INSR/NQO1/COL3A1/PRKCB/NFE2L2	10
C0020541	Portal Hypertension	17/245	167/21671	0.101796407	9.004203837	11.10346933	7.58E-12	3.81E-11	9.33E-12	PTGS1/PTGS2/HSP90AA1/NOS2/NOS3/PPARG/KDR/TNF/IL6/VEGFA/XDH/ALOX5/IL1B/PPARA/SPP1/PCNA/CTNNB1	17
C4722172	Primary differentiated carcinoma of thyroid gland	17/245	167/21671	0.101796407	9.004203837	11.10346933	7.58E-12	3.81E-11	9.33E-12	PIK3CG/PLAU/PPARG/KDR/TNF/IL6/TP53/RELA/CXCL8/VEGFA/HIF1A/EGFR/IL10/ERBB2/CAV1/CRP/IGFBP3	17
C4551538	refractory multiple myeloma	11/245	50/21671	0.22	19.45967347	13.97375343	7.80E-12	3.92E-11	9.60E-12	HSP90AA1/BCL2/TNF/TP53/MCL1/HIF1A/NR1I3/HSPA5/RAF1/MET/PCNA	11
C0002390	Extrinsic allergic alveolitis	12/245	65/21671	0.184615385	16.32979592	13.23572738	7.90E-12	3.96E-11	9.68E-12	KDR/TNF/IL6/CXCL8/VEGFA/MMP2/IL1B/IFNG/IL10/IL1A/RASA1/IL4	12
C0206685	Acinar Cell Carcinoma	12/245	65/21671	0.184615385	16.32979592	13.23572738	7.90E-12	3.96E-11	9.68E-12	PGR/NOS2/TP53/CCND1/EGFR/IL10/ERBB2/MYC/RASSF1/NPEPPS/CTNNB1/MUC1	12
C0280220	stage, ovarian epithelial cancer	12/245	65/21671	0.184615385	16.32979592	13.23572738	7.90E-12	3.96E-11	9.68E-12	CHEK1/IL6/TP53/CXCL8/VEGFA/MPO/GSTM1/ABCG2/PARP1/IGFBP3/ERBB3/MDM2	12
C0346109	Malignant Mesothelioma of Peritoneum	12/245	65/21671	0.184615385	16.32979592	13.23572738	7.90E-12	3.96E-11	9.68E-12	PGR/PTGS2/ESR1/KDR/TP53/ESR2/EGFR/MAPK1/EGF/CLDN4/SPP1/MET	12
C0020651	Hypotension, Orthostatic	13/245	82/21671	0.158536585	14.02304629	12.63412574	8.01E-12	4.01E-11	9.82E-12	ADRB2/OPRM1/CASP8/PRKCA/SLC6A3/ADRB1/AR/CCL2/NR1I2/IL1B/CAV1/PRKCB/CRP	13
C0206623	Adenosquamous carcinoma	14/245	101/21671	0.138613861	12.26082037	12.12963109	8.23E-12	4.12E-11	1.01E-11	ESR1/AR/KDR/TP53/EGFR/MAPK1/NQO1/IL10/ERBB2/CAV1/RASSF1/ERBB3/MET/CTNNB1	14
C0278874	Adult Ependymoma	16/245	144/21671	0.111111111	9.828117914	11.36578832	8.30E-12	4.15E-11	1.01E-11	PIK3CG/DRD1/MAP2/CASP8/KDR/IL6/TP53/RELA/CCND1/CXCL8/VEGFA/EGFR/RASSF1/MET/MDM2/MUC1	16
C0796611	Newly Diagnosed Childhood Ependymoma	16/245	144/21671	0.111111111	9.828117914	11.36578832	8.30E-12	4.15E-11	1.01E-11	PIK3CG/DRD1/MAP2/CASP8/KDR/IL6/TP53/RELA/CCND1/CXCL8/VEGFA/EGFR/RASSF1/MET/MDM2/MUC1	16
C0016667	Fragile X Syndrome	18/245	194/21671	0.092783505	8.206985062	10.78225567	8.73E-12	4.36E-11	1.07E-11	PIK3CG/HTR2A/SLC6A4/MAOA/GSK3B/IL6/AKT1/VEGFA/MMP9/IGF2/FOSL1/SOD1/NFE2L2/APP/MDM2/GRM5/GRM1/BMPR2	18
C0268731	Renal glomerular disease	19/245	221/21671	0.085972851	7.604561825	10.55281795	8.74E-12	4.36E-11	1.07E-11	PTGS1/BCL2/PON1/AKR1B1/PLAU/PPARG/CCL2/VEGFA/MPO/FOS/MAPK1/IL1B/IL10/CAV1/NFE2L2/SPP1/CTNNB1/NR3C1/MUC1	19
C0029227	Delirium, Dementia, Amnestic, Cognitive Disorders	13/245	83/21671	0.156626506	13.85409393	12.54631705	9.40E-12	4.69E-11	1.15E-11	SLC6A3/ADRB1/TP53/CCL2/MMP9/ACHE/STAT1/NR1I3/MMP3/IFNG/NFE2L2/APP/IL4	13
C1709527	B Acute Lymphoblastic Leukemia with t(9;22)(q34.1;q11.2); BCR-ABL1	13/245	83/21671	0.156626506	13.85409393	12.54631705	9.40E-12	4.69E-11	1.15E-11	HSP90AA1/PIK3CG/BCL2/CDK2/TNF/IL6/TP53/AKT1/MAPK1/RB1/RASA1/CDK4/PIM1	13
C0085692	Hemorrhagic cystitis	8/245	18/21671	0.444444444	39.31247166	17.38838841	9.45E-12	4.70E-11	1.15E-11	PTGS2/TNF/VEGFA/GSTP1/GSTM1/ICAM1/IL4/ALDH3A1	8
C3872662	Chronic active hepatitis C	8/245	18/21671	0.444444444	39.31247166	17.38838841	9.45E-12	4.70E-11	1.15E-11	TNF/CXCL8/SOD1/IL1B/IL2/IFNG/IL10/IL4	8
C0030201	Pain, Postoperative	14/245	102/21671	0.137254902	12.14061625	12.05969274	9.45E-12	4.70E-11	1.15E-11	PTGS2/PIK3CG/SLC6A4/OPRM1/MAOB/MAOA/TNF/IL6/MMP9/CYP3A4/MMP2/SOD1/IL1B/CRP	14
C1368019	Paget Disease	12/245	66/21671	0.181818182	16.08237477	13.12219563	9.55E-12	4.75E-11	1.16E-11	ADRA1A/BCL2/ESR1/AR/IL6/TP53/FOS/EGF/GJA1/ERBB2/VCP/MUC1	12
C0020217	Hydatidiform Mole	15/245	123/21671	0.12195122	10.78695869	11.63961927	9.73E-12	4.82E-11	1.18E-11	BCL2/PPARG/TP53/AKT1/CDKN1A/MCL1/TEP1/VEGFA/IGF2/EGFR/MMP2/EGF/HSPA5/ERBB2/SPP1	15
C0034494	Rabies (disorder)	15/245	123/21671	0.12195122	10.78695869	11.63961927	9.73E-12	4.82E-11	1.18E-11	PIK3CG/MAP2/ESR1/TNF/IL6/AKT1/CYP1A2/CYP2C9/CYP3A4/ICAM1/STAT1/IFNG/MYC/IL1A/CXCL10	15
C0585362	Squamous cell carcinoma of mouth	15/245	123/21671	0.12195122	10.78695869	11.63961927	9.73E-12	4.82E-11	1.18E-11	CASP8/PLAU/TP53/CCL2/CCND1/FASLG/HIF1A/GSTM1/EGFR/MMP2/MYC/CRP/SPP1/XIAP/CTNNB1	15
C4317123	Myoclonic Seizures	15/245	123/21671	0.12195122	10.78695869	11.63961927	9.73E-12	4.82E-11	1.18E-11	PTGS2/DRD1/CHRM1/GABRA5/ADRA1B/OPRM1/CHRNA7/SLC6A2/NOS2/IL6/PRKCD/FOS/ACHE/IL1B/CRH	15
C0014743	Erythema Nodosum	11/245	51/21671	0.215686275	19.07811124	13.82140666	9.85E-12	4.88E-11	1.19E-11	ESR1/NOS3/TNF/CXCL8/SELE/MMP2/IL1B/IL2/IL10/IL4/XIAP	11
C0035112	Reoviridae Infections	10/245	38/21671	0.263157895	23.27712137	14.69719451	1.02E-11	5.02E-11	1.23E-11	CASP3/CASP8/RELA/MCL1/CYP1A2/CYP2C9/MAPK8/CYP3A4/STAT1/MAPK1	10
C0343723	Neonatal chlamydial conjunctivitis	10/245	38/21671	0.263157895	23.27712137	14.69719451	1.02E-11	5.02E-11	1.23E-11	TNF/IL6/CCL2/CXCL8/MMP9/IL1B/IL10/IL1A/CRP/IL4	10
C0376620	Pouchitis	10/245	38/21671	0.263157895	23.27712137	14.69719451	1.02E-11	5.02E-11	1.23E-11	PTGS2/ESR1/NOS2/TNF/MMP1/CXCL8/NR1I2/IL1B/IL10/CRP	10
C0948780	Rhinosinusitis	10/245	38/21671	0.263157895	23.27712137	14.69719451	1.02E-11	5.02E-11	1.23E-11	PTGS2/CXCL8/VEGFA/NR1I2/IL10/NFE2L2/CRP/MET/IL4/NR3C1	10
C0036939	Shared Paranoid Disorder	9/245	27/21671	0.333333333	29.48435374	15.83658141	1.02E-11	5.05E-11	1.24E-11	DRD1/HTR2A/SLC6A4/ESR1/AKT1/ACHE/GSTP1/GRIN2D/GABBR1	9
C1367654	Marginal Zone B-Cell Lymphoma	15/245	124/21671	0.120967742	10.69996708	11.58322906	1.10E-11	5.41E-11	1.32E-11	PIK3CG/BCL2/CASP3/CASP8/NOS2/TNF/TP53/AKT1/CCND1/MCL1/VCAM1/ICAM1/NR1I3/MYC/MDM2	15
C0037928	Spinal Cord Diseases	13/245	84/21671	0.154761905	13.68916424	12.46001208	1.10E-11	5.43E-11	1.33E-11	PTGS2/TNF/IL6/TP53/CXCL8/MMP9/HIF1A/NR1I2/IL2/IFNG/IL10/SPP1/APP	13
C1851584	Childhood Ependymoma	16/245	147/21671	0.108843537	9.627544079	11.22344829	1.14E-11	5.62E-11	1.37E-11	PIK3CG/DRD1/MAP2/CASP8/KDR/IL6/TP53/RELA/CCND1/CXCL8/VEGFA/EGFR/RASSF1/MET/MDM2/MUC1	16
C0021122	Disruptive, Impulse Control, and Conduct Disorders	12/245	67/21671	0.179104478	15.84233932	13.01111816	1.15E-11	5.66E-11	1.38E-11	DRD1/HTR2A/OPRM1/SLC6A3/TNF/IL6/CCL2/IL1B/PLAT/NQO1/CXCL2/PIM1	12
C0027668	Neoplasms, Vascular Tissue	12/245	67/21671	0.179104478	15.84233932	13.01111816	1.15E-11	5.66E-11	1.38E-11	PPARG/CXCL8/VEGFA/FOS/HIF1A/GSTM1/NR1I2/F3/IFNG/MYC/PPARA/CDK4	12
C0279612	Childhood Embryonal Rhabdomyosarcoma	12/245	67/21671	0.179104478	15.84233932	13.01111816	1.15E-11	5.66E-11	1.38E-11	NCOA2/PIK3CG/TP53/AKT1/VEGFA/IGF2/ICAM1/EGFR/ERBB2/CAV1/PARP1/MDM2	12
C0410207	Tubular Aggregate Myopathy	12/245	67/21671	0.179104478	15.84233932	13.01111816	1.15E-11	5.66E-11	1.38E-11	BCL2/CASP3/ESR1/TNF/IL6/BBC3/CYP19A1/VEGFA/MMP9/EGFR/HSPA5/PCNA	12
C0858617	Posterior subcapsular cataract	12/245	67/21671	0.179104478	15.84233932	13.01111816	1.15E-11	5.66E-11	1.38E-11	CASP3/MAPK14/IL6/TP53/AHSA1/CXCL8/MMP9/MMP2/MAPK1/F3/NFE2L2/MET	12
C1306214	ACTH-Secreting Pituitary Adenoma	12/245	67/21671	0.179104478	15.84233932	13.01111816	1.15E-11	5.66E-11	1.38E-11	HSP90AA1/PRKACA/PPARG/IL6/TP53/CCND1/CDKN1A/EGFR/IFNG/IGFBP3/CRH/NR3C1	12
C0346163	Endometrioid carcinoma ovary	11/245	52/21671	0.211538462	18.71122449	13.67333349	1.24E-11	6.06E-11	1.48E-11	PGR/PTGS2/BAX/ESR1/TP53/CCND1/EGFR/ERBB2/SPP1/IGFBP3/CTNNB1	11
C0564567	Impulsive character (finding)	11/245	52/21671	0.211538462	18.71122449	13.67333349	1.24E-11	6.06E-11	1.48E-11	GABRA2/HTR2A/CHRM2/SLC6A4/SLC6A2/SLC6A3/MAOB/MAOA/AR/IL1A/CRP	11
C1262313	Invasive Fungal Infections	11/245	52/21671	0.211538462	18.71122449	13.67333349	1.24E-11	6.06E-11	1.48E-11	HSP90AA1/ESR1/NOS3/TNF/IL6/IFNG/IL10/CD40LG/MYC/CRP/CXCL10	11
C1562113	Fleck corneal dystrophy	14/245	104/21671	0.134615385	11.90714286	11.92270365	1.24E-11	6.06E-11	1.48E-11	PIK3CG/TNF/CCL2/AKT1/VEGFA/GJA1/IL1B/IL2/IL10/MYC/IL1A/ABCG2/RASA1/GRM5	14
C0035305	Retinal Detachment	16/245	148/21671	0.108108108	9.562493105	11.176907	1.27E-11	6.19E-11	1.51E-11	CASP9/CASP3/CASP8/NR3C2/TNF/IL6/TP53/CCL2/VEGFA/CYP1B1/MMP2/IL1B/COL1A1/MDM2/TYR/XIAP	16
C1997217	Low grade glioma	13/245	85/21671	0.152941176	13.52811525	12.37516687	1.29E-11	6.29E-11	1.54E-11	PTGS2/CASP3/AR/CDK2/CHEK1/KDR/TP53/AKT1/VEGFA/EGFR/IL10/MYC/MET	13
C0040592	Trachoma	10/245	39/21671	0.256410256	22.68027211	14.49074262	1.35E-11	6.60E-11	1.62E-11	TNF/IL6/CCL2/CXCL8/MMP9/IL1B/IL10/IL1A/CRP/IL4	10
C0747256	Parasitic infection	10/245	39/21671	0.256410256	22.68027211	14.49074262	1.35E-11	6.60E-11	1.62E-11	ADRB2/NOS2/IL6/MPO/IL1B/IFNG/IL10/IL1A/NCF1/CRP	10
C0750977	Recurrent Brain Neoplasm	10/245	39/21671	0.256410256	22.68027211	14.49074262	1.35E-11	6.60E-11	1.62E-11	PON1/TP53/RELA/CCND1/VEGFA/CYP2C9/IL2/SPP1/CDK4/PCNA	10
C0302142	Deformity	23/245	350/21671	0.065714286	5.812629738	9.706320666	1.38E-11	6.72E-11	1.64E-11	PGR/PIK3CG/PDE3A/BCL2/CASP9/CASP3/KDR/AKT1/VEGFA/HIF1A/ESR2/KCNMA1/ACHE/GSTP1/INSR/SLPI/EGFR/THBD/COL3A1/NFE2L2/CHUK/E2F1/CTNNB1	23
C4554344	IgE-mediated food allergy	15/245	126/21671	0.119047619	10.53012634	11.47235636	1.39E-11	6.74E-11	1.65E-11	CHRM3/MAPK14/TNF/IL6/AHSA1/VEGFA/AHR/IGF2/GSTM1/NR1I2/MAPK1/IL2/IFNG/IL10/IL4	15
C0014121	Bacterial Endocarditis	12/245	68/21671	0.176470588	15.60936375	12.9024051	1.39E-11	6.74E-11	1.65E-11	CASP9/TNF/IL6/CCL2/F2/SELE/ICAM1/F3/IL1B/IL10/ABCG2/CRP	12
C0018817	Atrial Septal Defects	24/245	384/21671	0.0625	5.528316327	9.573860313	1.39E-11	6.78E-11	1.66E-11	CHRM3/NOS3/TNF/IL6/CXCL8/VEGFA/F2/PPP3CA/CYP1B1/MMP3/MMP2/MAPK1/POR/SOD1/GJA1/IL1B/COL1A1/RAF1/IL1A/CRP/IL4/CCNA2/GRM5/BMPR2	24
C0687720	Central Diabetes Insipidus	14/245	105/21671	0.133333333	11.7937415	11.85560741	1.41E-11	6.88E-11	1.68E-11	PIK3CG/TNF/AKT1/CXCL8/PRKCD/VEGFA/AHR/MAPK1/IL1B/IL2/CRP/CXCL10/IL4/CTNNB1	14
C0917801	Sleeplessness	17/245	174/21671	0.097701149	8.641965752	10.82262799	1.47E-11	7.14E-11	1.75E-11	HTR2A/SLC6A4/OPRM1/CASP9/ADRA2A/AR/GSK3B/TNF/IL6/CYP19A1/AHR/ACHE/CYP2C9/CYP3A4/IL1B/CRP/MET	17
C0027086	Myoma	9/245	28/21671	0.321428571	28.43134111	15.53135241	1.49E-11	7.23E-11	1.77E-11	PGR/PLAU/ESR1/CYP19A1/VEGFA/ESR2/SERPINE1/CAV1/CRP	9
C4288754	Metastatic urothelial carcinoma	9/245	28/21671	0.321428571	28.43134111	15.53135241	1.49E-11	7.23E-11	1.77E-11	AR/TP53/AKT1/VEGFA/NR1I2/EGFR/THBD/ERBB2/HSPB1	9
C4543929	Primary osteosarcoma	9/245	28/21671	0.321428571	28.43134111	15.53135241	1.49E-11	7.23E-11	1.77E-11	PIK3CG/PPARG/DPP4/MMP3/EGFR/MMP2/ERBB2/CAV1/MDM2	9
C0220656	Malignant ascites	13/245	86/21671	0.151162791	13.37081158	12.29173925	1.50E-11	7.27E-11	1.78E-11	PTGS2/KDR/TNF/IL6/TP53/CXCL8/VEGFA/EGFR/IL2/IL10/ERBB2/CXCL10/IL4	13
C0027498	Nausea and vomiting	20/245	257/21671	0.077821012	6.88350671	10.14602348	1.51E-11	7.33E-11	1.79E-11	CHRM3/PTGS2/HTR2A/OPRM1/PON1/PRSS1/TP53/MPO/CYP1A1/NR1I2/SOD1/IL1B/IL2/IL10/CAV1/MYC/CRP/CTNNB1/VCP/NR3C1	20
C1145670	Respiratory Failure	22/245	319/21671	0.068965517	6.100211119	9.813098597	1.53E-11	7.39E-11	1.81E-11	ADRB2/OPRM1/PON1/TNF/IL6/CXCL8/ACHE/SELE/EGFR/POR/SOD1/MGAM/PLAT/THBD/CTSD/CD40LG/NFE2L2/CRP/RUNX2/ERBB3/VCP/MUC1	22
C0392164	Pulmonary Cystic Fibrosis	11/245	53/21671	0.20754717	18.35818252	13.5293327	1.55E-11	7.47E-11	1.83E-11	ADRA1A/NOS3/PPARG/TNF/CDKN1A/CXCL8/MPO/KCNMA1/IL1B/NFE2L2/IRF1	11
C0333519	Caries (morphologic abnormality)	14/245	106/21671	0.132075472	11.68247978	11.78941427	1.61E-11	7.80E-11	1.91E-11	ESR1/TNF/MMP9/CA2/SLC2A4/MMP3/MMP2/IL1B/IL10/CRP/CXCL10/SPP1/RUNX2/IL4	14
C0796135	Renpenning syndrome 1	8/245	19/21671	0.421052632	37.2433942	16.90046296	1.62E-11	7.80E-11	1.91E-11	HSP90AA1/MAPK14/TNF/AHSA1/GSTM2/MAPK1/IL1B/RUNX2	8
C0270500	Coprophilia (disorder)	7/245	12/21671	0.583333333	51.59761905	18.74750382	1.64E-11	7.87E-11	1.92E-11	PTGS2/TNF/IL6/CXCL8/IL1B/IFNG/PTGES	7
C0278487	Stage III Breast Cancer AJCC v6	7/245	12/21671	0.583333333	51.59761905	18.74750382	1.64E-11	7.87E-11	1.92E-11	PGR/BCL2/TP53/CYP19A1/ERBB2/CHEK2/MDM2	7
C3146271	Stage III Breast Cancer AJCC v7	7/245	12/21671	0.583333333	51.59761905	18.74750382	1.64E-11	7.87E-11	1.92E-11	PGR/BCL2/TP53/CYP19A1/ERBB2/CHEK2/MDM2	7
C4528557	Anatomic Stage III Breast Cancer AJCC v8	7/245	12/21671	0.583333333	51.59761905	18.74750382	1.64E-11	7.87E-11	1.92E-11	PGR/BCL2/TP53/CYP19A1/ERBB2/CHEK2/MDM2	7
C4528588	Prognostic Stage III Breast Cancer AJCC v8	7/245	12/21671	0.583333333	51.59761905	18.74750382	1.64E-11	7.87E-11	1.92E-11	PGR/BCL2/TP53/CYP19A1/ERBB2/CHEK2/MDM2	7
C4721421	Breast cancer stage III	7/245	12/21671	0.583333333	51.59761905	18.74750382	1.64E-11	7.87E-11	1.92E-11	PGR/BCL2/TP53/CYP19A1/ERBB2/CHEK2/MDM2	7
C0426576	Gastrointestinal symptom	12/245	69/21671	0.173913043	15.38314108	12.79597116	1.66E-11	7.98E-11	1.95E-11	SCN5A/ADH1C/DPP4/TNF/IL6/CYP2C9/NR1I3/EGF/IL2/IL10/CRP/XIAP	12
C0544886	Somatic mutation	16/245	151/21671	0.105960265	9.372509799	11.03989524	1.72E-11	8.28E-11	2.02E-11	CASP8/ESR1/AR/TP53/AKT1/CCND1/FASLG/IGF2/EGFR/RB1/ERBB2/MYC/CHEK2/IRF1/MET/CTNNB1	16
C0855197	Malignant Testicular Germ Cell Tumor	15/245	128/21671	0.1171875	10.36559311	11.36394512	1.74E-11	8.37E-11	2.05E-11	BCL2/ESR1/AR/TP53/CDKN1A/MMP9/ESR2/GSTP1/GSTM1/CYP1A1/GJA1/ERBB2/SERPINE1/RASSF1/MDM2	15
C0085648	Synovial Cyst	13/245	87/21671	0.149425287	13.21712409	12.20968874	1.75E-11	8.38E-11	2.05E-11	OPRM1/CASP3/PRKCA/ESR1/TNF/MMP9/MAPK1/GJA1/NFE2L2/PARP1/HSF1/RUNX2/GRM5	13
C0038868	Progressive supranuclear palsy	17/245	176/21671	0.096590909	8.543761596	10.74527443	1.77E-11	8.47E-11	2.07E-11	CASP3/SLC6A3/MAOB/TNF/IL6/VEGFA/GSTM1/EGFR/SOD1/IL2/IFNG/NFE2L2/CRP/SPP1/RUNX2/NPEPPS/APP	17
C0235162	Difficulty sleeping	10/245	40/21671	0.25	22.11326531	14.29186975	1.79E-11	8.55E-11	2.09E-11	HTR2A/IGHG1/MAOA/DPP4/TNF/IL6/VEGFA/MPO/IL1B/CRP	10
C3160887	Node-positive breast cancer	10/245	40/21671	0.25	22.11326531	14.29186975	1.79E-11	8.55E-11	2.09E-11	PGR/BCL2/ESR1/IL6/TP53/CDK1/GSTM1/IL10/ERBB2/SERPINE1	10
C0263912	Rotator cuff syndrome	11/245	54/21671	0.203703704	18.01821618	13.38921614	1.92E-11	9.19E-11	2.25E-11	AKR1B1/TNF/IL6/MMP1/AKT1/CXCL8/VEGFA/HIF1A/MMP3/IL1B/PARP1	11
C0887898	Experimental Lung Inflammation	11/245	54/21671	0.203703704	18.01821618	13.38921614	1.92E-11	9.19E-11	2.25E-11	TNF/IL6/CCL2/AHR/IKBKB/IL1B/IFNG/CD40LG/PARP1/SPP1/IL4	11
C0042693	Violence	12/245	70/21671	0.171428571	15.16338192	12.69173529	1.98E-11	9.48E-11	2.32E-11	SLC6A4/SLC6A3/MAOB/MAOA/IL6/AHR/IL1B/IL10/IL1A/CRP/GRIN2D/NR3C1	12
C0007117	Basal cell carcinoma	14/245	108/21671	0.12962963	11.46613757	11.65965426	2.09E-11	9.97E-11	2.44E-11	PTGS2/CASP8/PRKCA/TNF/IL6/TP53/MCL1/CXCL8/VEGFA/CYP1B1/EGFR/RASA1/TYR/MUC1	14
C0237123	Alcohol or Other Drugs use	14/245	108/21671	0.12962963	11.46613757	11.65965426	2.09E-11	9.97E-11	2.44E-11	PTGS2/GABRA2/CHRM2/SLC6A4/OPRM1/ADRA2A/SLC6A2/SLC6A3/MAOA/CALM1/NR1I2/ACACA/GJA1/CHRM5	14
C0242363	Islet Cell Tumor	14/245	108/21671	0.12962963	11.46613757	11.65965426	2.09E-11	9.97E-11	2.44E-11	PGR/SLC6A2/TP53/AKT1/VEGFA/IGF2/PYGM/EGFR/F3/THBD/HSF1/PCNA/CRH/MUC1	14
C0028879	Odontogenic Cysts	9/245	29/21671	0.310344828	27.45095004	15.24170407	2.14E-11	1.02E-10	2.49E-11	BCL2/CASP3/TNF/TP53/HIF1A/IL10/IL1A/MDM2/PCNA	9
C0149504	Encephalopathy, Toxic	9/245	29/21671	0.310344828	27.45095004	15.24170407	2.14E-11	1.02E-10	2.49E-11	ADRA1B/PON1/CASP3/PRKCD/EGLN1/FOS/PLAT/NQO1/NFE2L2	9
C0154659	Toxic Encephalitis	9/245	29/21671	0.310344828	27.45095004	15.24170407	2.14E-11	1.02E-10	2.49E-11	ADRA1B/PON1/CASP3/PRKCD/EGLN1/FOS/PLAT/NQO1/NFE2L2	9
C0497550	Benign neurologic neoplasms	9/245	29/21671	0.310344828	27.45095004	15.24170407	2.14E-11	1.02E-10	2.49E-11	TP53/AKT1/CCND1/CXCL8/ESR2/F3/MDM2/PCNA/CTNNB1	9
C0600452	Hepatopulmonary Syndrome	9/245	29/21671	0.310344828	27.45095004	15.24170407	2.14E-11	1.02E-10	2.49E-11	PTGS2/NOS3/TNF/CCL2/VEGFA/MMP9/MMP2/SERPINE1/CAV1	9
C0748168	Pulmonary Pathology	9/245	29/21671	0.310344828	27.45095004	15.24170407	2.14E-11	1.02E-10	2.49E-11	BCL2/KDR/TNF/CCL2/CXCL8/VEGFA/IL1B/CD40LG/IL4	9
C0878675	Erdheim-Chester Disease	9/245	29/21671	0.310344828	27.45095004	15.24170407	2.14E-11	1.02E-10	2.49E-11	PIK3CG/AR/AKT1/VEGFA/MAPK1/IL1B/RAF1/IL1A/SPP1	9
C0948245	Cytokine Release Syndrome	9/245	29/21671	0.310344828	27.45095004	15.24170407	2.14E-11	1.02E-10	2.49E-11	IL6/CCL2/NR1I3/IL1B/IL2/IFNG/ERBB2/IL1A/CRP	9
C4551472	Hypertrophic obstructive cardiomyopathy	19/245	233/21671	0.081545064	7.212910572	10.19583685	2.21E-11	1.05E-10	2.56E-11	PIK3CG/NOS3/PPARG/TNF/TP53/AKT1/FASN/MMP9/INSR/MMP2/ACACA/MGAM/RAF1/MYC/HSPB1/CRP/RASSF1/E2F1/IGFBP3	19
C0240066	Iron deficiency	17/245	179/21671	0.094972067	8.40057006	10.6315166	2.32E-11	1.10E-10	2.69E-11	ESR1/PPARG/MAPK14/TNF/IL6/AHSA1/CXCL8/MPO/MMP9/HIF1A/MAPK1/SOD1/IL1B/IFNG/IL1A/ABCG2/CRP	17
C0278493	Breast cancer recurrent	10/245	41/21671	0.243902439	21.57391737	14.10011347	2.34E-11	1.11E-10	2.71E-11	PGR/ESR1/TP53/CYP19A1/TOP2A/EGFR/ERBB2/SPP1/ERBB3/MUC1	10
C0496899	Benign neoplasm of brain, unspecified	10/245	41/21671	0.243902439	21.57391737	14.10011347	2.34E-11	1.11E-10	2.71E-11	PON1/TP53/RELA/CCND1/VEGFA/CYP2C9/IL2/SPP1/CDK4/PCNA	10
C4688007	Platinum-Resistant Ovarian Carcinoma	10/245	41/21671	0.243902439	21.57391737	14.10011347	2.34E-11	1.11E-10	2.71E-11	HSP90AA1/ESR1/AKT1/MCL1/FASN/EGLN1/HIF1A/MAPK1/MYC/ERBB3	10
C0796074	MOHR-TRANEBJAERG SYNDROME	13/245	89/21671	0.146067416	12.92011007	12.0495651	2.35E-11	1.11E-10	2.72E-11	PIK3CG/BCL2/CASP3/CASP8/AKR1B1/TNF/TP53/AKT1/VEGFA/ABCG2/PARP1/CHEK2/GRM5	13
C0034186	Pyelonephritis	12/245	71/21671	0.169014085	14.94981316	12.58962045	2.36E-11	1.11E-10	2.73E-11	AR/IL6/CCL2/CXCL8/MMP9/XDH/SELE/ACP3/SERPINE1/CXCL2/CRP/PIM1	12
C0162351	Contact hypersensitivity	12/245	71/21671	0.169014085	14.94981316	12.58962045	2.36E-11	1.11E-10	2.73E-11	HSP90AA1/BCL2/CASP8/VEGFA/AHR/GSTP1/CYP1A1/CYP1B1/SOD1/NQO1/HSPB1/MMP10	12
C0598894	Monocytic leukemia	12/245	71/21671	0.169014085	14.94981316	12.58962045	2.36E-11	1.11E-10	2.73E-11	CALM1/TNF/CDKN1A/CXCL8/FOS/HIF1A/VCAM1/ICAM1/F3/IL1B/THBD/MUC1	12
C0429468	Anovulatory (finding)	11/245	55/21671	0.2	17.69061224	13.25280764	2.38E-11	1.12E-10	2.74E-11	PGR/ESR1/CYP19A1/VEGFA/MPO/MMP9/INSR/SLC2A4/IL1B/GNRHR/NR3C1	11
C0852654	21-hydroxylase deficiency	11/245	55/21671	0.2	17.69061224	13.25280764	2.38E-11	1.12E-10	2.74E-11	NR3C2/AR/IGF2/CYP3A4/AKR1C3/NR1I2/NR1I3/POR/CRH/GNRH1/NR3C1	11
C1849157	Resistance to Insulin-Like Growth Factor I	11/245	55/21671	0.2	17.69061224	13.25280764	2.38E-11	1.12E-10	2.74E-11	PIK3CG/CASP3/ESR1/AKT1/VEGFA/HIF1A/IGF2/INSR/EGFR/IGFBP3/ERBB3	11
C0524528	Pervasive Development Disorder	22/245	328/21671	0.067073171	5.932827277	9.626026349	2.63E-11	1.24E-10	3.03E-11	PIK3CG/HTR2A/SLC6A4/OPRM1/CHRNA7/NR3C2/SLC6A2/SLC6A3/MAOA/ESR1/NOS2/AR/PPARG/TNF/AKT1/CXCL8/CYP1A2/IFNG/IL10/APP/MET/CTNNB1	22
C4543948	Localized cutaneous leishmaniasis	8/245	20/21671	0.4	35.38122449	16.44899261	2.67E-11	1.25E-10	3.07E-11	TNF/IL6/CCL2/CXCL8/ODC1/IL2/IFNG/IL10	8
C0024790	Paroxysmal nocturnal hemoglobinuria	15/245	132/21671	0.113636364	10.05148423	11.15413622	2.73E-11	1.28E-10	3.13E-11	PLAU/TNF/IL6/CCL2/AKT1/MPO/F2/IL1B/IL2/THBD/IFNG/IL10/NFE2L2/CXCL10/BMPR2	15
C0027533	Neck Neoplasms	15/245	132/21671	0.113636364	10.05148423	11.15413622	2.73E-11	1.28E-10	3.13E-11	NCOA2/BCL2/TP53/MMP1/CCND1/FASN/VEGFA/FOS/EGFR/MAPK1/SULT1E1/IL2/ERBB2/E2F1/PCNA	15
C0280803	Primary central nervous system lymphoma	16/245	156/21671	0.102564103	9.072108844	10.81983358	2.84E-11	1.33E-10	3.25E-11	PTGS2/PIK3CG/BCL2/TNF/TP53/CCL2/CDKN1A/CXCL8/PRKCD/VEGFA/NR1I3/IL10/MYC/SPP1/IL4/PIM1	16
C0278694	Disseminated neuroblastoma	11/245	56/21671	0.196428571	17.37470845	13.11994207	2.93E-11	1.37E-10	3.36E-11	BCL2/CASP8/AKR1B1/IL6/CCND1/MCL1/VEGFA/IL2/IL10/HK2/MDM2	11
C1962942	TRICHOMONAS VAGINALIS (finding)	11/245	56/21671	0.196428571	17.37470845	13.11994207	2.93E-11	1.37E-10	3.36E-11	PIK3CG/MAPK14/TNF/IL6/AKT1/AHSA1/CXCL8/CDK1/MAPK1/IL1B/IL10	11
C0265219	Miller Dieker syndrome	17/245	182/21671	0.093406593	8.262099125	10.52038689	3.02E-11	1.41E-10	3.46E-11	BCL2/TP53/MMP1/RELA/CCND1/CDKN1A/MCL1/CXCL8/MMP9/HIF1A/MAPK8/GSTM1/IL2/ABCG2/CHEK2/IRF1/CTNNB1	17
C0011263	Multi-infarct dementia	9/245	30/21671	0.3	26.53591837	14.96633265	3.03E-11	1.41E-10	3.46E-11	BCL2/BAX/GSK3B/IL6/TP53/MMP2/IL1B/IL1A/APP	9
C0011428	Dentigerous Cyst	9/245	30/21671	0.3	26.53591837	14.96633265	3.03E-11	1.41E-10	3.46E-11	PTGS2/BCL2/CASP3/TP53/HIF1A/EGFR/IL10/ERBB2/IL1A	9
C0547065	Mixed oligoastrocytoma	9/245	30/21671	0.3	26.53591837	14.96633265	3.03E-11	1.41E-10	3.46E-11	ESR1/AR/TP53/MMP9/HIF1A/ESR2/MMP3/CAV1/MET	9
C3203653	IgG4-Related Sclerosing Disease	9/245	30/21671	0.3	26.53591837	14.96633265	3.03E-11	1.41E-10	3.46E-11	IL6/VEGFA/IL1B/IL2/IFNG/IL10/IL1A/IL4/NR3C1	9
C0282666	Very Low Birth Weight	10/245	42/21671	0.238095238	21.06025267	13.91505001	3.04E-11	1.42E-10	3.47E-11	TNF/IL6/CCL2/CXCL8/IGF2/NQO1/IL10/CRP/IL4/NR3C1	10
C2751898	Ventricular Fibrillation, Paroxysmal Familial, 1	10/245	42/21671	0.238095238	21.06025267	13.91505001	3.04E-11	1.42E-10	3.47E-11	SCN5A/PGR/SLC6A4/ESR1/CALM1/TP53/CXCL8/HIF1A/ESR2/CACNA2D1	10
C0278134	Absence of sensation	14/245	111/21671	0.126126126	11.15624196	11.47128573	3.05E-11	1.42E-10	3.48E-11	ADRB2/NOS2/GSK3B/TNF/IL6/CCL2/VEGFA/F2/ACHE/CYP2C9/F3/IL1B/IL1A/CRP	14
C0239849	Harlequin Fetus	12/245	73/21671	0.164383562	14.54022924	12.3914642	3.33E-11	1.55E-10	3.79E-11	SLC6A4/BCL2/TNF/IL6/RELA/HSPA5/NQO1/CTSD/IL10/ABCG2/NFE2L2/CTNNB1	12
C4727838	Advanced Melanoma	12/245	73/21671	0.164383562	14.54022924	12.3914642	3.33E-11	1.55E-10	3.79E-11	BCL2/TP53/VEGFA/MMP9/EGFR/MAPK1/IL2/IFNG/IL10/MET/PIM1/MUC1	12
C0029132	Disorder of the optic nerve	14/245	112/21671	0.125	11.05663265	11.41009444	3.45E-11	1.61E-10	3.93E-11	PGR/CASP3/AKR1B1/ESR1/NOS2/TNF/TP53/CCL2/MAPK8/GSTM1/CYP1B1/EGFR/NFE2L2/CRP	14
C0302809	Fulminant hepatitis	11/245	57/21671	0.192982456	17.06988901	12.99046446	3.59E-11	1.67E-10	4.09E-11	CASP3/NOS2/TNF/TP53/BBC3/F2/IFNG/IL10/NFE2L2/CXCL10/XIAP	11
C0006309	Brucellosis	13/245	92/21671	0.141304348	12.49880213	11.81878424	3.63E-11	1.68E-10	4.12E-11	NOS2/TNF/IL6/RELA/SELE/SOD1/IL1B/IL2/IFNG/IL10/IL1A/CRP/IL4	13
C0041349	Nephritis, Tubulointerstitial	13/245	92/21671	0.141304348	12.49880213	11.81878424	3.63E-11	1.68E-10	4.12E-11	NOS2/TNF/IL6/CCL2/MPO/F10/CYP2C9/IL2/IL10/MYC/CRP/IL4/MUC1	13
C0024408	Machado-Joseph Disease	15/245	135/21671	0.111111111	9.828117914	11.00257749	3.78E-11	1.75E-10	4.29E-11	HSP90AA1/BAX/SLC6A3/AR/TNF/IL6/TP53/BBC3/GSTM2/MMP2/SOD1/HSPB1/NFE2L2/IRF1/VCP	15
C0000737	Abdominal Pain	21/245	302/21671	0.069536424	6.150709555	9.638742552	3.87E-11	1.79E-10	4.39E-11	SCN5A/PTGS2/SLC6A4/OPRM1/ESR1/PRSS1/DPP4/TNF/IL6/TP53/MPO/F2/PLAT/IL10/ERBB2/MYC/CRP/SPP1/MET/CTNNB1/NR3C1	21
C0025007	Measles	14/245	113/21671	0.123893805	10.95878635	11.34967304	3.90E-11	1.81E-10	4.42E-11	CHEK1/CALM1/IL6/AKT1/CXCL8/STAT1/NR1I2/EGFR/HSPA5/IL2/IFNG/IL10/ERBB2/IL4	14
C0020725	Type II Mucolipidosis	10/245	43/21671	0.23255814	20.57047935	13.73629023	3.92E-11	1.82E-10	4.44E-11	SLC6A3/TNF/IL6/CCL2/IL1B/PLAT/NQO1/CTSD/CXCL2/PIM1	10
C1510475	Diverticulosis	10/245	43/21671	0.23255814	20.57047935	13.73629023	3.92E-11	1.82E-10	4.44E-11	PTGS1/PTGS2/TNF/IL6/MMP1/MMP9/GJA1/COL1A1/COL3A1/CRP	10
C0265101	Carotid artery occlusion	12/245	74/21671	0.162162162	14.34373966	12.29528651	3.93E-11	1.82E-10	4.45E-11	PIK3CG/CASP3/MAPK14/TNF/IL6/AHSA1/VEGFA/NR1I2/MAPK1/CTSD/APP/BACE1	12
C3160814	Cannabis use	12/245	74/21671	0.162162162	14.34373966	12.29528651	3.93E-11	1.82E-10	4.45E-11	PTGS2/GABRA2/CHRNA2/SLC6A4/CHRNA7/ADRA2A/MAOA/IL6/AKT1/CXCL8/IL1B/CRP	12
C4551720	Primary Ciliary Dyskinesia	16/245	160/21671	0.1	8.845306122	10.65078292	4.17E-11	1.92E-10	4.71E-11	ADRB2/HSP90AA1/BCL2/PPARG/TNF/IL6/TP53/CCL2/RELA/CXCL8/ICAM1/HSPA5/ERBB2/RUNX1T1/CRP/NR3C1	16
C0034065	Pulmonary Embolism	13/245	93/21671	0.139784946	12.36440641	11.74423097	4.18E-11	1.92E-10	4.71E-11	PLAU/NOS3/CCL2/AKT1/MMP9/F2/XDH/VCAM1/MMP2/PLAT/THBD/IL10/CRP	13
C0178417	Anhedonia	13/245	93/21671	0.139784946	12.36440641	11.74423097	4.18E-11	1.92E-10	4.71E-11	SLC6A4/SLC6A3/DPP4/TNF/IL6/RELA/MAPK1/GJA1/IL1B/NFE2L2/CRH/GRIN2D/NR3C1	13
C0438696	Suicidal	13/245	93/21671	0.139784946	12.36440641	11.74423097	4.18E-11	1.92E-10	4.71E-11	HTR2A/SLC6A4/OPRM1/ADRA2A/MAOA/TNF/AKT1/CYP1A2/ACACA/IL1B/IL1A/CRP/CRH	13
C0019270	Hernia	15/245	136/21671	0.110294118	9.755852341	10.95310857	4.21E-11	1.94E-10	4.74E-11	OPRM1/CASP3/TNF/IL6/MMP1/CCL2/AKT1/CXCL8/MMP3/MMP2/IL1B/IFNG/IL10/IL1A/CTNNB1	15
C0242362	Disk, Herniated	9/245	31/21671	0.290322581	25.679921	14.70408252	4.23E-11	1.94E-10	4.75E-11	PTGS2/PIK3CG/TNF/IL6/AKT1/CXCL8/MMP3/IL1B/IL10	9
C1096293	Macroangiopathy	9/245	31/21671	0.290322581	25.679921	14.70408252	4.23E-11	1.94E-10	4.75E-11	PON1/NOS3/DPP4/CCL2/VEGFA/MMP9/SOD1/SERPINE1/CRP	9
C1306587	Acute encephalopathy	9/245	31/21671	0.290322581	25.679921	14.70408252	4.23E-11	1.94E-10	4.75E-11	TNF/IL6/CXCL8/MMP9/IL1B/IFNG/IL10/SPP1/IL4	9
C1332460	Barrett's Adenocarcinoma	9/245	31/21671	0.290322581	25.679921	14.70408252	4.23E-11	1.94E-10	4.75E-11	PTGS2/BCL2/TP53/VEGFA/EGFR/MAPK1/ERBB2/HSPB1/CTNNB1	9
C1395512	Placental dysfunction	9/245	31/21671	0.290322581	25.679921	14.70408252	4.23E-11	1.94E-10	4.75E-11	BCL2/PPARG/MAPK14/TNF/IGF2/IL1B/THBD/IL1A/RASSF1	9
C4283978	Primary adenocarcinoma of lower third of esophagus due to Barrett esophagus	9/245	31/21671	0.290322581	25.679921	14.70408252	4.23E-11	1.94E-10	4.75E-11	PTGS2/BCL2/TP53/VEGFA/EGFR/MAPK1/ERBB2/HSPB1/CTNNB1	9
C0033046	Premenstrual syndrome	8/245	21/21671	0.380952381	33.69640428	16.0295983	4.27E-11	1.95E-10	4.78E-11	HTR2A/TNF/IL6/MCL1/CXCL8/IL10/CRP/GRM5	8
C0238284	Acute mountain sickness	8/245	21/21671	0.380952381	33.69640428	16.0295983	4.27E-11	1.95E-10	4.78E-11	ADRB2/NOS3/VEGFA/EGLN1/HIF1A/IL10/NFE2L2/SPP1	8
C0752355	Myotonia Fluctuans (disorder)	8/245	21/21671	0.380952381	33.69640428	16.0295983	4.27E-11	1.95E-10	4.78E-11	TNF/IL6/MMP1/AKT1/VEGFA/IL1B/IL10/IL4	8
C0679362	Tuberculosis, extrapulmonary	11/245	58/21671	0.189655172	16.77558058	12.86422919	4.39E-11	2.01E-10	4.91E-11	LTA4H/TNF/IL6/CCL2/VEGFA/CYP3A4/IL1B/IFNG/IL10/CXCL10/IL4	11
C0746883	Febrile Neutropenia	11/245	58/21671	0.189655172	16.77558058	12.86422919	4.39E-11	2.01E-10	4.91E-11	IL6/TP53/CXCL8/GSTP1/IL1B/IL2/IFNG/ERBB2/IL1A/CRP/MDM2	11
C0010633	Cystadenoma	12/245	75/21671	0.16	14.1524898	12.20095691	4.63E-11	2.12E-10	5.18E-11	PIK3CG/CASP8/TP53/VEGFA/HIF1A/SLPI/ERBB2/NFE2L2/PARP1/CHEK2/RASSF1/ERBB3	12
C0694549	Community acquired pneumonia	12/245	75/21671	0.16	14.1524898	12.20095691	4.63E-11	2.12E-10	5.18E-11	TNF/IL6/MCL1/CXCL8/MMP9/IL1B/IL10/SERPINE1/CRP/RASA1/IL4/MUC1	12
C1301700	Cardiovascular morbidity	12/245	75/21671	0.16	14.1524898	12.20095691	4.63E-11	2.12E-10	5.18E-11	PTGS1/NOS3/PPARG/DPP4/TNF/IL6/GSTM1/SOD1/F3/IL10/CRP/GNRH1	12
C0001144	Acne Vulgaris	13/245	94/21671	0.138297872	12.23287017	11.67081226	4.80E-11	2.19E-10	5.35E-11	PTGS2/AR/PPARG/TNF/IL6/CXCL8/CYP19A1/PPARD/MMP2/IL1B/IL10/IL1A/CRH	13
C0549523	Oropharynx (excludes nasopharynx)	13/245	94/21671	0.138297872	12.23287017	11.67081226	4.80E-11	2.19E-10	5.35E-11	CHRM3/BCL2/CASP9/CASP3/TNF/TP53/MMP1/CCND1/CDKN1A/MAPK1/ERBB2/CRP/MUC1	13
C3853540	Aspirin exacerbated respiratory disease	13/245	94/21671	0.138297872	12.23287017	11.67081226	4.80E-11	2.19E-10	5.35E-11	ADRB2/PTGS1/PTGS2/NOS2/TNF/ALOX5/IL1B/IL2/IFNG/IL10/IL1A/IL4/PTGES	13
C0748607	Recurrent seizure	10/245	44/21671	0.227272727	20.10296846	13.56347603	5.03E-11	2.29E-10	5.60E-11	SCN5A/PIK3CG/KCNH2/GABRA1/CASP3/PPARG/IL6/IL1B/NFE2L2/NR3C1	10
C3828416	Radiation Damage	10/245	44/21671	0.227272727	20.10296846	13.56347603	5.03E-11	2.29E-10	5.60E-11	HSP90AA1/CASP3/TNF/TP53/MAPK8/EGF/HSPA5/IL1B/PARP1/RUNX2	10
C1959635	Parvovirus B19 (disease)	11/245	59/21671	0.186440678	16.4912487	12.74109929	5.35E-11	2.43E-10	5.94E-11	CHRM3/CASP3/TNF/IL6/MMP9/F2/IL1B/IFNG/CD40LG/SERPINE1/CXCL10	11
C4082974	Dupuytren's Disease	11/245	59/21671	0.186440678	16.4912487	12.74109929	5.35E-11	2.43E-10	5.94E-11	BCL2/AR/MAPK14/TNF/AHSA1/MMP9/MMP2/MAPK1/DUOX2/RUNX2/CTNNB1	11
C0006370	Bulimia	12/245	76/21671	0.157894737	13.96627282	12.10841493	5.45E-11	2.47E-10	6.04E-11	HTR2A/ADRA1A/SLC6A4/OPRM1/SLC6A3/DPP4/MCL1/IGF2/EGF/ACACA/IFNG/CRH	12
C0023860	Listeriosis	12/245	76/21671	0.157894737	13.96627282	12.10841493	5.45E-11	2.47E-10	6.04E-11	TNF/IL6/TP53/NFATC1/SELE/IFNG/IL10/DUOX2/ABCG2/SPP1/MET/IL4	12
C0259783	mixed gliomas	12/245	76/21671	0.157894737	13.96627282	12.10841493	5.45E-11	2.47E-10	6.04E-11	PTGS2/NOS2/TNF/TP53/APOD/TOP2A/GSTP1/SOD1/ERBB2/RAF1/SPP1/PCNA	12
C1868938	End stage cardiac failure	12/245	76/21671	0.157894737	13.96627282	12.10841493	5.45E-11	2.47E-10	6.04E-11	ADRB2/CASP3/MAPK14/IL6/AHSA1/HIF1A/NOX5/APOD/MAPK1/PARP1/PPARA/SPP1	12
C1853193	Recurrent skin infections	13/245	95/21671	0.136842105	12.10410311	11.59849847	5.50E-11	2.49E-10	6.10E-11	PPARG/TNF/IL6/HIF1A/STAT1/EGFR/IL1B/IFNG/IL1A/NFE2L2/CRP/IL4/XIAP	13
C0151332	Active tuberculosis	14/245	116/21671	0.120689655	10.67536946	11.17286333	5.59E-11	2.53E-10	6.19E-11	PIK3CG/CASP3/NOS2/TNF/IL6/CCL2/CXCL8/IL1B/IL2/IFNG/IL10/IL1A/CXCL10/IL4	14
C0028960	Oligospermia	18/245	217/21671	0.082949309	7.337120286	10.03251059	5.70E-11	2.58E-10	6.31E-11	PGR/CASP3/ESR1/AR/NOS3/CDK2/TNF/TP53/FASLG/IGF2/GSTP1/GSTM1/EGF/SOD1/IL2/PARP1/GNRHR/NR3C1	18
C4552513	Temporomandibular joint osteoarthritis	9/245	32/21671	0.28125	24.87742347	14.45392527	5.82E-11	2.63E-10	6.44E-11	ESR1/TNF/IL6/MMP1/CCL2/VEGFA/HIF1A/IL1B/RUNX2	9
C0038586	Substance Use Disorders	18/245	218/21671	0.082568807	7.303463771	10.00242812	6.15E-11	2.78E-10	6.80E-11	HTR2A/ADRA1A/CHRM2/SLC6A4/OPRM1/SLC6A3/MAOA/CALM1/IL6/VEGFA/INSR/IL10/CRP/MET/GRM5/CRH/GRM1/NR3C1	18
C0338508	Optic Atrophy 1	14/245	117/21671	0.11965812	10.58412698	11.11535911	6.29E-11	2.84E-10	6.95E-11	BCL2/PRKCA/NOS3/PPARG/CDKN1A/VEGFA/GSTM1/CYP1B1/MAPK1/SOD1/ACP3/CAV1/MYC/NFE2L2	14
C0525041	Neurobehavioral Manifestations	12/245	77/21671	0.155844156	13.78489266	12.01760285	6.39E-11	2.88E-10	7.06E-11	KCNH2/HTR2A/CHRNA7/ADRA2A/SLC6A3/IL6/ACHE/PDE10A/CRP/APP/GRM5/CRH	12
C1857941	Brooke-Spiegler syndrome	10/245	45/21671	0.222222222	19.65623583	13.39627728	6.40E-11	2.89E-10	7.06E-11	BCL2/DPP4/MAPK14/TP53/AHSA1/CDK7/MAPK1/EGF/ODC1/IL1B	10
C0006079	Bowen's Disease	11/245	60/21671	0.183333333	16.21639456	12.62094581	6.48E-11	2.92E-10	7.15E-11	BCL2/TP53/CCND1/CDKN1A/AHR/MAPK1/EGF/IL10/CD40LG/PCNA/MMP10	11
C0016048	Fibromatosis	8/245	22/21671	0.363636364	32.16474954	15.63860494	6.64E-11	2.99E-10	7.30E-11	PTGS2/ESR1/TP53/FOSL1/TOP2A/CAV1/CTNNB1/GRM1	8
C0017531	Angiolymphoid hyperplasia	8/245	22/21671	0.363636364	32.16474954	15.63860494	6.64E-11	2.99E-10	7.30E-11	AR/IL6/VEGFA/ODC1/IL1B/IL1A/ABCG2/MUC1	8
C0023288	Infection by Leishmania braziliensis	8/245	22/21671	0.363636364	32.16474954	15.63860494	6.64E-11	2.99E-10	7.30E-11	TNF/IL6/MMP1/CCL2/IFNG/IL10/CXCL10/IL4	8
C0600241	heroin abuse	8/245	22/21671	0.363636364	32.16474954	15.63860494	6.64E-11	2.99E-10	7.30E-11	GABRA2/HTR2A/SLC6A4/OPRM1/MAOA/TNF/ICAM1/ELK1	8
C0345960	Giant cell carcinoma of lung	7/245	14/21671	0.5	44.22653061	17.30044194	6.95E-11	3.12E-10	7.64E-11	PLAU/IL6/TP53/CXCL8/EGFR/MYC/CDK4	7
C0730321	Punctate inner choroidopathy	7/245	14/21671	0.5	44.22653061	17.30044194	6.95E-11	3.12E-10	7.64E-11	PTGS2/TNF/AKT1/VEGFA/NR1I2/IL10/NFE2L2	7
C0038002	Splenomegaly	22/245	345/21671	0.063768116	5.640485064	9.290951046	7.00E-11	3.14E-10	7.68E-11	BCL2/CASP8/PPARG/IL6/TP53/AKT1/CCND1/PRKCD/FASLG/VEGFA/AHR/FOS/CA2/CYP1A2/IL10/CD40LG/CAV1/NCF1/NFE2L2/ERBB3/APP/XIAP	22
C3839280	High grade serous carcinoma	14/245	118/21671	0.118644068	10.49443099	11.05854601	7.07E-11	3.17E-10	7.75E-11	PGR/PIK3CG/ESR1/CHEK1/IL6/TP53/TOP2A/IKBKB/EGFR/PARP1/CHEK2/MET/MDM2/CTNNB1	14
C0037199	Sinusitis	13/245	97/21671	0.134020619	11.85453398	11.45707246	7.20E-11	3.23E-10	7.89E-11	TNF/IL6/RELA/CXCL8/VEGFA/HIF1A/IKBKB/IL1B/SERPINE1/IL1A/NCF1/RUNX2/MET	13
C0919747	Cytokine storm	13/245	97/21671	0.134020619	11.85453398	11.45707246	7.20E-11	3.23E-10	7.89E-11	DPP4/MAPK14/TNF/IL6/MMP1/MPO/F2/NR1I3/IL1B/IFNG/IL10/CXCL10/MUC1	13
C0521707	Bilateral cataracts (disorder)	16/245	166/21671	0.096385542	8.525596263	10.4079976	7.29E-11	3.26E-10	7.98E-11	PTGS2/BCL2/AKR1B1/TP53/CXCL8/TDRD7/GSTM1/EGFR/EGF/SOD1/IL1B/IFNG/SERPINE1/NFE2L2/HSF1/PCNA	16
C0024282	Lymphocytosis	12/245	78/21671	0.153846154	13.60816327	11.92846555	7.48E-11	3.35E-10	8.19E-11	BCL2/AR/TNF/TP53/CCND1/CXCL8/PRKCD/IL2/MYC/MDM2/XIAP/PIM1	12
C0018021	Goiter	15/245	142/21671	0.105633803	9.343633228	10.66668318	7.85E-11	3.51E-10	8.58E-11	BAX/ESR1/DPP4/KDR/IL6/TP53/AKT1/CCND1/VEGFA/ESR2/SLPI/MMP2/IL2/DUOX2/SPP1	15
C0003869	Arthritis, Infectious	9/245	33/21671	0.272727273	24.12356215	14.21494215	7.93E-11	3.54E-10	8.65E-11	TNF/IL6/PPP3CA/MMP2/IL1B/IL2/IFNG/CRP/CXCL10	9
C0041316	Lymph Node Tuberculosis	9/245	33/21671	0.272727273	24.12356215	14.21494215	7.93E-11	3.54E-10	8.65E-11	TNF/VEGFA/EGF/IL1B/IL2/IFNG/IL10/IL1A/IL4	9
C0740304	COPD exacerbation	9/245	33/21671	0.272727273	24.12356215	14.21494215	7.93E-11	3.54E-10	8.65E-11	ADRB2/PPARG/TNF/MMP9/IL10/NFE2L2/CRP/BACE1/MUC1	9
C2976853	Immune reconstitution inflammatory syndrome [IRIS]	9/245	33/21671	0.272727273	24.12356215	14.21494215	7.93E-11	3.54E-10	8.65E-11	TNF/IL6/CXCL8/MPO/IL2/IFNG/IL10/CRP/CXCL10	9
C1881254	Inverted Squamous Cell Papilloma	10/245	46/21671	0.217391304	19.22892635	13.234389	8.10E-11	3.61E-10	8.83E-11	PIK3CG/CASP3/CASP8/TP53/VEGFA/CDK1/EGFR/ERBB2/SPP1/PCNA	10
C0238288	Muscular Dystrophy, Facioscapulohumeral	15/245	143/21671	0.104895105	9.278293135	10.62059687	8.68E-11	3.87E-10	9.46E-11	MAPK14/IL6/TP53/CDKN1A/AHSA1/FOSL1/ESR2/SLPI/MAPK1/IL2/IFNG/COL3A1/IL10/IRF1/IL4	15
C0013384	Dyskinetic syndrome	21/245	316/21671	0.066455696	5.878209765	9.341060226	9.01E-11	4.01E-10	9.81E-11	DRD1/HTR2A/OPRM1/PRKCA/SLC6A3/MAOB/MAOA/NOS3/TNF/VEGFA/FOSL2/KCNMA1/ACHE/PDE10A/GSTP1/PPP3CA/MAPK1/NQO1/PRKCB/GRM5/GRIN2D	21
C1541923	Infective endocarditis	11/245	62/21671	0.177419355	15.69328506	12.38908868	9.42E-11	4.19E-10	1.03E-10	CASP9/TNF/IL6/CCL2/F2/SELE/ICAM1/IL1B/IL10/ABCG2/CRP	11
C0013371	Shigella Infections	14/245	121/21671	0.115702479	10.23423849	10.89211159	9.95E-11	4.42E-10	1.08E-10	TNF/IL6/RELA/CXCL8/MPO/CCNB1/TOP2A/NR1I2/EGFR/IL1B/IFNG/IL10/CXCL2/CRP	14
C1850900	Familial primary gastric lymphoma	14/245	121/21671	0.115702479	10.23423849	10.89211159	9.95E-11	4.42E-10	1.08E-10	PTGS1/PTGS2/BCL2/TNF/TP53/CCND1/GSTP1/IL2/CD40LG/MYC/RASSF1/PCNA/IL4/VCP	14
C0029445	Bone necrosis	8/245	23/21671	0.347826087	30.76628217	15.27290218	1.01E-10	4.48E-10	1.10E-10	PON1/NOS3/PPARG/TP53/HIF1A/MMP2/SERPINE1/CTNNB1	8
C0158570	Vascular anomaly	10/245	47/21671	0.212765957	18.81980026	13.07752901	1.02E-10	4.51E-10	1.10E-10	PIK3CG/PON1/ADRB1/KDR/CCL2/AKT1/VEGFA/HIF1A/IL10/RASA1	10
C0279751	Adenoid cystic carcinoma of salivary gland	10/245	47/21671	0.212765957	18.81980026	13.07752901	1.02E-10	4.51E-10	1.10E-10	PIK3CG/BCL2/CCND1/VEGFA/EGFR/ERBB2/MYC/MET/CTNNB1/PIM1	10
C0340293	Anterior myocardial infarction	10/245	47/21671	0.212765957	18.81980026	13.07752901	1.02E-10	4.51E-10	1.10E-10	BAX/NOS3/TNF/IL6/VEGFA/MMP9/SLC2A4/SOD1/HSPA5/SERPINE1	10
C0521857	Increased drug resistance	10/245	47/21671	0.212765957	18.81980026	13.07752901	1.02E-10	4.51E-10	1.10E-10	HSP90AA1/PIK3CG/BCL2/GSK3B/AKT1/MCL1/IL1B/ERBB2/NFE2L2/CTNNB1	10
C0745130	Resistant hypertensive disorder	10/245	47/21671	0.212765957	18.81980026	13.07752901	1.02E-10	4.51E-10	1.10E-10	NR3C2/SLC6A2/NOS3/TNF/IL6/CCL2/MMP9/GSTM1/MMP2/CRP	10
C1510420	Cavitation	10/245	47/21671	0.212765957	18.81980026	13.07752901	1.02E-10	4.51E-10	1.10E-10	CHRM3/TNF/MMP1/VEGFA/MMP9/HIF1A/EGFR/EGF/CRP/GRM1	10
C0949541	Hurthle Cell Tumor	16/245	170/21671	0.094117647	8.324993998	10.25284405	1.04E-10	4.61E-10	1.13E-10	PTGS1/PTGS2/BCL2/CASP3/PRKCA/ESR1/TP53/CCND1/VEGFA/VCAM1/SLC2A4/EGFR/PRKCB/RASSF1/IGFBP3/NR3C1	16
C0023485	Precursor B-Cell Lymphoblastic Leukemia-Lymphoma	15/245	145/21671	0.103448276	9.150316678	10.52976707	1.06E-10	4.68E-10	1.15E-10	PIK3CG/BCL2/LTA4H/CDK2/TP53/AKT1/MPO/HIF1A/SELE/INSR/IL1B/MYC/IL1A/IL4/NR3C1	15
C1562585	Leprosy, Multibacillary	9/245	34/21671	0.264705882	23.41404562	13.98630952	1.07E-10	4.71E-10	1.15E-10	LTA4H/NOS2/CXCL8/SELE/VCAM1/ICAM1/IFNG/IL10/CXCL10	9
C1692886	Arthritis, Bacterial	9/245	34/21671	0.264705882	23.41404562	13.98630952	1.07E-10	4.71E-10	1.15E-10	TNF/IL6/PPP3CA/MMP2/IL1B/IL2/IFNG/CRP/CXCL10	9
C2939094	Skin sensitisation	9/245	34/21671	0.264705882	23.41404562	13.98630952	1.07E-10	4.71E-10	1.15E-10	ESR1/TNF/IL6/CXCL8/ICAM1/NR1I2/IL1B/IL1A/NFE2L2	9
C1318544	M5b Acute differentiated monocytic leukemia	14/245	122/21671	0.114754098	10.15035129	10.83792321	1.11E-10	4.90E-10	1.20E-10	PIK3CG/PPARG/CALM1/TNF/IL6/RELA/CXCL8/FOS/VCAM1/ICAM1/F3/IL1B/THBD/MUC1	14
C0231528	Myalgia	18/245	226/21671	0.079646018	7.04493408	9.768428703	1.11E-10	4.91E-10	1.20E-10	CHRM3/AKR1B1/PPARG/TNF/IL6/CXCL8/AHR/MMP9/IGF2/ACHE/MAPK1/IL1B/COL1A1/IL10/IL1A/CRP/CTNNB1/VCP	18
C0235480	Paroxysmal atrial fibrillation	18/245	226/21671	0.079646018	7.04493408	9.768428703	1.11E-10	4.91E-10	1.20E-10	SCN5A/KCNH2/SLC6A2/PLAU/NOS3/PPARG/IL6/CDKN1A/MCL1/MMP9/ESR2/SELE/VCAM1/SULT1E1/THBD/CAV1/CRP/NR3C1	18
C0014599	Epithelial hyperplasia	11/245	63/21671	0.174603175	15.44418529	12.27716203	1.13E-10	4.96E-10	1.21E-10	MAPK14/TP53/AHSA1/MAPK8/MAPK1/IL10/ERBB2/SPP1/RASSF1/MMP10/CTNNB1	11
C0085435	Arthritis, Reactive	11/245	63/21671	0.174603175	15.44418529	12.27716203	1.13E-10	4.96E-10	1.21E-10	PTGS2/BCL2/TNF/TP53/CXCL8/CYP1A1/MMP3/IFNG/IL10/CRP/IL4	11
C0149725	Lower respiratory tract infection	11/245	63/21671	0.174603175	15.44418529	12.27716203	1.13E-10	4.96E-10	1.21E-10	ADRB2/IGHG1/IL6/VEGFA/GSTM1/IL2/IFNG/IL10/CRP/CXCL10/IL4	11
C1384584	Generalized osteoarthritis	11/245	63/21671	0.174603175	15.44418529	12.27716203	1.13E-10	4.96E-10	1.21E-10	ESR1/MAPK14/MMP1/AHSA1/VEGFA/MMP3/MAPK1/IL1B/IL1A/SPP1/CTNNB1	11
C1519176	Salivary Gland Pleomorphic Adenoma	11/245	63/21671	0.174603175	15.44418529	12.27716203	1.13E-10	4.96E-10	1.21E-10	CHRM3/AR/TNF/HIF1A/IL2/IFNG/ERBB2/CRP/IGFBP3/NPEPPS/MDM2	11
C0338451	Frontotemporal dementia	21/245	320/21671	0.065625	5.804732143	9.259275533	1.14E-10	4.99E-10	1.22E-10	SLC6A4/CASP3/SLC6A3/MAOA/NOS2/GSK3B/TNF/CXCL8/VEGFA/CDK1/CYCS/MMP9/APOD/ACHE/MAPK8/MMP2/SOD1/CTSD/NPEPPS/APP/VCP	21
C0393706	Early infantile epileptic encephalopathy with suppression bursts	12/245	81/21671	0.148148148	13.10415722	11.67058677	1.18E-10	5.18E-10	1.27E-10	PIK3CG/TP53/AKT1/MMP9/IGF2/EGFR/MAPK1/F3/MYC/NFE2L2/NPEPPS/HK2	12
C2936349	Plaque, Amyloid	14/245	123/21671	0.113821138	10.06782811	10.78435806	1.24E-10	5.45E-10	1.33E-10	CHRM3/PIK3CG/BCL2/MAP2/CASP3/MAOB/MPO/IGF2/ACHE/ALOX5/CTSD/HSPB1/APP/BACE1	14
C0010246	Coxsackievirus Infections	10/245	48/21671	0.208333333	18.42772109	12.92543574	1.27E-10	5.57E-10	1.36E-10	MAPK14/TNF/IL6/TP53/AHSA1/HIF1A/STAT1/MAPK1/IL10/MUC1	10
C0040425	Tonsillitis	10/245	48/21671	0.208333333	18.42772109	12.92543574	1.27E-10	5.57E-10	1.36E-10	BCL2/IL6/CXCL8/CCNB1/HIF1A/EGFR/IL1B/IFNG/IL10/RXRB	10
C0345893	Juvenile polyposis syndrome	10/245	48/21671	0.208333333	18.42772109	12.92543574	1.27E-10	5.57E-10	1.36E-10	PTGS2/PIK3CG/TNF/IL6/TP53/SLPI/IL1B/CRP/CTNNB1/BMPR2	10
C0012546	Diphtheria	15/245	147/21671	0.102040816	9.025822574	10.44067742	1.29E-10	5.63E-10	1.38E-10	HSP90AA1/CASP3/CASP8/TNF/TP53/VEGFA/IGF2/NFATC1/EGFR/EGF/IL2/PARP1/APP/IL4/MUC1	15
C0029799	Other specified forms of pleural effusion, except tuberculous	7/245	15/21671	0.466666667	41.27809524	16.68658174	1.29E-10	5.64E-10	1.38E-10	PTGS2/ESR1/NOS2/TNF/ALOX5/IL1B/CXCL2	7
C0032226	Pleural Diseases	7/245	15/21671	0.466666667	41.27809524	16.68658174	1.29E-10	5.64E-10	1.38E-10	TNF/IL6/CCL2/VEGFA/IFNG/SERPINE1/IL4	7
C0023652	Lichen Sclerosus et Atrophicus	11/245	64/21671	0.171875	15.2028699	12.16776483	1.35E-10	5.89E-10	1.44E-10	PTGS1/AR/TNF/TP53/CCND1/MMP9/SOD1/IL1B/IL1A/CXCL10/PCNA	11
C2350236	Idiopathic Interstitial Pneumonias	11/245	64/21671	0.171875	15.2028699	12.16776483	1.35E-10	5.89E-10	1.44E-10	PPARG/CCL2/MPO/SELE/EGFR/THBD/IFNG/SERPINE1/CRP/IL4/MUC1	11
C0339901	Acute respiratory infections	9/245	35/21671	0.257142857	22.74507289	13.76728652	1.42E-10	6.20E-10	1.52E-10	DPP4/IL6/CCL2/CXCL8/MPO/IL10/CRP/CXCL10/IL4	9
C1704230	Grade I Astrocytoma	9/245	35/21671	0.257142857	22.74507289	13.76728652	1.42E-10	6.20E-10	1.52E-10	ESR1/AR/TP53/MMP9/HIF1A/ESR2/MMP3/EGFR/MET	9
C0019112	Hemorrhoids	8/245	24/21671	0.333333333	29.48435374	14.92983749	1.50E-10	6.49E-10	1.59E-10	BCL2/PON1/ADH1C/NOS2/NOS3/TP53/CYP1A1/CAV1	8
C0034189	Pyemia	8/245	24/21671	0.333333333	29.48435374	14.92983749	1.50E-10	6.49E-10	1.59E-10	CASP3/NOS2/NOS3/TNF/MMP9/MAPK1/IFNG/IL10	8
C0271429	Acute otitis media	8/245	24/21671	0.333333333	29.48435374	14.92983749	1.50E-10	6.49E-10	1.59E-10	TNF/IL6/VEGFA/MPO/IL1B/IFNG/IL10/SERPINE1	8
C0274294	Chronic mountain sickness	8/245	24/21671	0.333333333	29.48435374	14.92983749	1.50E-10	6.49E-10	1.59E-10	PIK3CG/BCL2/CASP9/CASP3/AR/VEGFA/EGLN1/HIF1A	8
C0406537	Morbilliform Drug Reaction	8/245	24/21671	0.333333333	29.48435374	14.92983749	1.50E-10	6.49E-10	1.59E-10	TNF/RELA/MPO/ALOX5/CYP1A1/IL2/IFNG/IL4	8
C0878552	Coronary artery ectasia	8/245	24/21671	0.333333333	29.48435374	14.92983749	1.50E-10	6.49E-10	1.59E-10	NOS3/IL6/SULT1E1/IL2/THBD/CD40LG/CRP/IL4	8
C0948343	Transfusion-Related Acute Lung Injury	8/245	24/21671	0.333333333	29.48435374	14.92983749	1.50E-10	6.49E-10	1.59E-10	SLC6A2/IL6/IL2/IL10/CD40LG/DUOX2/CXCL2/SPP1	8
C4733093	progesterone receptor-negative breast cancer	8/245	24/21671	0.333333333	29.48435374	14.92983749	1.50E-10	6.49E-10	1.59E-10	PGR/ESR1/AR/TP53/CCND1/ESR2/ERBB2/ABCG2	8
C0751265	Learning Disabilities	13/245	103/21671	0.126213592	11.1639786	11.05654313	1.56E-10	6.74E-10	1.65E-10	SLC6A4/BCL2/ADRA2A/CALM1/VEGFA/APOD/ACHE/INSR/POR/IL1B/COL1A1/APP/VCP	13
C2930619	Sex Differentiation Disorders	13/245	103/21671	0.126213592	11.1639786	11.05654313	1.56E-10	6.74E-10	1.65E-10	CASP8/AR/IL6/CCND1/CYP19A1/MMP9/APOD/ESR2/AKR1C3/MMP2/IL1B/IL1A/PCNA	13
[truncated: 3,858 more rows]
