# Supplementary material for: Integrated Network Pharmacology and Cross-Species Analysis Suggest a Potential Role of AKT1/HIF1A Axis in Shuanghuanglian for Pneumonia–Myocarditis Comorbidity
Source: Vet Sci. 2026 Jun 12;13(6):578. doi: 10.3390/vetsci13060578 (PMC13307895; doi:10.3390/vetsci13060578)
Supplement: Supplementary file 1 [file vetsci-13-00578-s001.zip › Table S3.xlsx]

## Sheet: gene_BP
ID

## Sheet: gene_MF
ID

## Sheet: gene_CC
ID

## Sheet: gene_KEGG
ID
