# Supplementary material for: Integrated Network Pharmacology and Cross-Species Analysis Suggest a Potential Role of AKT1/HIF1A Axis in Shuanghuanglian for Pneumonia–Myocarditis Comorbidity
Source: Vet Sci. 2026 Jun 12;13(6):578. doi: 10.3390/vetsci13060578 (PMC13307895; doi:10.3390/vetsci13060578)
Supplement: Supplementary file 1 [file vetsci-13-00578-s001.zip › Table S4.csv]

#node1	node2	node1_string_id	node2_string_id	neighborhood_on_chromosome	gene_fusion	phylogenetic_cooccurrence	homology	coexpression	experimentally_determined_interaction	database_annotated	automated_textmining	combined_score
AKT1	MAPK1	9606.ENSP00000451828	9606.ENSP00000215832	0	0	0	0.593	0.118	0.11	0.9	0.872	0.988
AKT1	MMP2	9606.ENSP00000451828	9606.ENSP00000219070	0	0	0	0	0.055	0	0	0.844	0.846
AKT1	MPO	9606.ENSP00000451828	9606.ENSP00000225275	0	0	0	0	0.057	0	0	0.538	0.546
AKT1	CCL2	9606.ENSP00000451828	9606.ENSP00000225831	0	0	0	0	0	0	0	0.72	0.72
AKT1	COL1A1	9606.ENSP00000451828	9606.ENSP00000225964	0	0	0	0	0	0.084	0	0.683	0.697
AKT1	IL2	9606.ENSP00000451828	9606.ENSP00000226730	0	0	0	0	0	0	0	0.692	0.692
AKT1	CCND1	9606.ENSP00000451828	9606.ENSP00000227507	0	0	0	0	0.088	0	0	0.919	0.923
AKT1	IFNG	9606.ENSP00000451828	9606.ENSP00000229135	0	0	0	0	0.049	0	0	0.816	0.817
AKT1	MAPK14	9606.ENSP00000451828	9606.ENSP00000229795	0	0	0.119	0.621	0.246	0.739	0.9	0.535	0.99
AKT1	IL4	9606.ENSP00000451828	9606.ENSP00000231449	0	0	0	0	0.057	0	0	0.694	0.699
AKT1	IRF1	9606.ENSP00000451828	9606.ENSP00000245414	0	0	0	0	0.074	0.094	0	0.45	0.499
AKT1	CRP	9606.ENSP00000451828	9606.ENSP00000255030	0	0	0	0	0	0	0	0.53	0.53
AKT1	IL1A	9606.ENSP00000451828	9606.ENSP00000263339	0	0	0	0	0	0	0	0.666	0.666
AKT1	IL1B	9606.ENSP00000451828	9606.ENSP00000263341	0	0	0	0	0	0	0	0.864	0.864
AKT1	ICAM1	9606.ENSP00000451828	9606.ENSP00000264832	0	0	0	0	0.074	0	0	0.693	0.704
AKT1	TP53	9606.ENSP00000451828	9606.ENSP00000269305	0	0	0	0	0.049	0.184	0.9	0.934	0.994
AKT1	SOD1	9606.ENSP00000451828	9606.ENSP00000270142	0	0.021	0	0	0.049	0.049	0	0.561	0.568
AKT1	GJA1	9606.ENSP00000451828	9606.ENSP00000282561	0	0	0	0	0	0.304	0	0.575	0.692
AKT1	PPARG	9606.ENSP00000451828	9606.ENSP00000287820	0	0	0	0	0.084	0.071	0	0.773	0.79
AKT1	BAX	9606.ENSP00000451828	9606.ENSP00000293288	0	0	0	0	0.16	0.292	0	0.631	0.761
AKT1	VCAM1	9606.ENSP00000451828	9606.ENSP00000294728	0	0	0	0	0	0.102	0	0.656	0.678
AKT1	MMP3	9606.ENSP00000451828	9606.ENSP00000299855	0	0	0	0	0.055	0	0	0.582	0.588
AKT1	CXCL10	9606.ENSP00000451828	9606.ENSP00000305651	0	0	0	0	0	0	0	0.54	0.54
AKT1	CXCL8	9606.ENSP00000451828	9606.ENSP00000306512	0	0	0	0	0	0	0	0.72	0.72
AKT1	CYCS	9606.ENSP00000451828	9606.ENSP00000307786	0	0	0	0	0.044	0.045	0	0.811	0.812
AKT1	CASP3	9606.ENSP00000451828	9606.ENSP00000311032	0	0	0	0	0.044	0.311	0	0.923	0.945
AKT1	GSK3B	9606.ENSP00000451828	9606.ENSP00000324806	0	0	0	0.579	0.138	0.929	0.9	0.428	0.996
AKT1	NOS2	9606.ENSP00000451828	9606.ENSP00000327251	0	0	0	0	0	0.045	0.9	0.775	0.976
AKT1	CASP9	9606.ENSP00000451828	9606.ENSP00000330237	0	0	0	0	0.085	0.067	0.9	0.887	0.989
AKT1	SELE	9606.ENSP00000451828	9606.ENSP00000331736	0	0	0	0	0.06	0.045	0	0.526	0.538
AKT1	F3	9606.ENSP00000451828	9606.ENSP00000334145	0	0	0	0	0	0	0	0.449	0.449
AKT1	CAV1	9606.ENSP00000451828	9606.ENSP00000339191	0	0	0	0	0.074	0.046	0.5	0.875	0.937
AKT1	STAT1	9606.ENSP00000451828	9606.ENSP00000354394	0	0	0	0	0.106	0.096	0.4	0.93	0.961
AKT1	PARP1	9606.ENSP00000451828	9606.ENSP00000355759	0	0	0	0	0.049	0	0	0.824	0.825
AKT1	FASLG	9606.ENSP00000451828	9606.ENSP00000356694	0	0	0	0	0	0.067	0	0.658	0.667
AKT1	CD40LG	9606.ENSP00000451828	9606.ENSP00000359663	0	0	0	0	0.087	0	0	0.48	0.504
AKT1	MMP9	9606.ENSP00000451828	9606.ENSP00000361405	0	0	0	0	0.086	0	0	0.819	0.827
AKT1	SPP1	9606.ENSP00000451828	9606.ENSP00000378517	0	0	0	0	0	0.052	0	0.622	0.626
AKT1	BCL2	9606.ENSP00000451828	9606.ENSP00000381185	0	0	0	0	0	0	0.9	0.934	0.993
AKT1	RELA	9606.ENSP00000451828	9606.ENSP00000384273	0	0	0	0	0.063	0.098	0	0.761	0.78
AKT1	PPARA	9606.ENSP00000451828	9606.ENSP00000385523	0	0	0	0	0.084	0.071	0	0.676	0.7
AKT1	IL6	9606.ENSP00000451828	9606.ENSP00000385675	0	0	0	0	0	0	0	0.872	0.872
AKT1	TNF	9606.ENSP00000451828	9606.ENSP00000398698	0	0	0	0	0.074	0.057	0	0.903	0.907
AKT1	IL10	9606.ENSP00000451828	9606.ENSP00000412237	0	0	0	0	0	0.052	0	0.728	0.731
AKT1	PIK3CG	9606.ENSP00000451828	9606.ENSP00000419260	0	0	0	0	0	0.098	0.9	0.947	0.994
AKT1	CXCL2	9606.ENSP00000451828	9606.ENSP00000427279	0	0	0	0	0.055	0	0	0.401	0.41
AKT1	HIF1A	9606.ENSP00000451828	9606.ENSP00000437955	0	0	0	0	0	0.229	0	0.916	0.932
AKT1	CTNNB1	9606.ENSP00000451828	9606.ENSP00000495360	0	0	0	0	0.074	0.539	0.4	0.93	0.979
BAX	CCND1	9606.ENSP00000293288	9606.ENSP00000227507	0	0	0	0	0.052	0	0	0.546	0.552
BAX	IL1B	9606.ENSP00000293288	9606.ENSP00000263341	0	0	0	0	0.055	0	0	0.543	0.55
BAX	TP53	9606.ENSP00000293288	9606.ENSP00000269305	0	0	0	0	0.08	0.782	0.9	0.774	0.994
BAX	CTNNB1	9606.ENSP00000293288	9606.ENSP00000495360	0	0	0	0	0.063	0	0	0.397	0.411
BAX	HIF1A	9606.ENSP00000293288	9606.ENSP00000437955	0	0	0	0	0	0	0	0.447	0.447
BAX	MMP9	9606.ENSP00000293288	9606.ENSP00000361405	0	0	0	0	0.042	0	0	0.448	0.448
BAX	FASLG	9606.ENSP00000293288	9606.ENSP00000356694	0	0	0	0	0	0	0	0.48	0.48
BAX	TNF	9606.ENSP00000293288	9606.ENSP00000398698	0	0	0	0	0.05	0.076	0	0.48	0.503
BAX	IL6	9606.ENSP00000293288	9606.ENSP00000385675	0	0	0	0	0.055	0	0	0.508	0.515
BAX	PARP1	9606.ENSP00000293288	9606.ENSP00000355759	0	0	0	0	0.042	0	0	0.559	0.56
BAX	GSK3B	9606.ENSP00000293288	9606.ENSP00000324806	0	0	0	0	0.062	0.292	0	0.414	0.576
BAX	CASP9	9606.ENSP00000293288	9606.ENSP00000330237	0	0	0	0	0.108	0.349	0	0.773	0.856
BAX	CASP3	9606.ENSP00000293288	9606.ENSP00000311032	0	0	0	0	0.049	0.349	0	0.828	0.884
BAX	CYCS	9606.ENSP00000293288	9606.ENSP00000307786	0	0	0	0	0.055	0.287	0.9	0.91	0.993
BAX	BCL2	9606.ENSP00000293288	9606.ENSP00000381185	0	0	0	0.641	0	0.991	0.9	0.972	0.999
BCL2	MAPK1	9606.ENSP00000381185	9606.ENSP00000215832	0	0	0	0	0.086	0.292	0.9	0.586	0.969
BCL2	MMP2	9606.ENSP00000381185	9606.ENSP00000219070	0	0	0	0	0	0	0	0.716	0.716
BCL2	MPO	9606.ENSP00000381185	9606.ENSP00000225275	0	0	0	0	0	0	0	0.583	0.583
BCL2	CCL2	9606.ENSP00000381185	9606.ENSP00000225831	0	0	0	0	0.047	0	0	0.605	0.607
BCL2	IL2	9606.ENSP00000381185	9606.ENSP00000226730	0	0	0	0	0.044	0	0	0.758	0.758
BCL2	CCND1	9606.ENSP00000381185	9606.ENSP00000227507	0	0	0	0	0.052	0	0	0.957	0.958
BCL2	IFNG	9606.ENSP00000381185	9606.ENSP00000229135	0	0	0	0	0.092	0	0	0.783	0.795
BCL2	MAPK14	9606.ENSP00000381185	9606.ENSP00000229795	0	0	0	0	0.062	0	0	0.694	0.701
BCL2	IL4	9606.ENSP00000381185	9606.ENSP00000231449	0	0	0	0	0.048	0	0	0.604	0.607
BCL2	IRF1	9606.ENSP00000381185	9606.ENSP00000245414	0	0	0	0	0.044	0	0	0.408	0.409
BCL2	CRP	9606.ENSP00000381185	9606.ENSP00000255030	0	0	0	0	0	0	0	0.431	0.431
BCL2	IL1A	9606.ENSP00000381185	9606.ENSP00000263339	0	0	0	0	0.055	0	0	0.619	0.625
BCL2	IL1B	9606.ENSP00000381185	9606.ENSP00000263341	0	0	0	0	0.055	0	0	0.805	0.808
BCL2	ICAM1	9606.ENSP00000381185	9606.ENSP00000264832	0	0	0	0	0	0	0	0.618	0.618
BCL2	TP53	9606.ENSP00000381185	9606.ENSP00000269305	0	0	0	0	0.103	0.869	0.9	0.999	0.999
BCL2	SOD1	9606.ENSP00000381185	9606.ENSP00000270142	0	0	0	0	0	0.329	0.9	0.976	0.998
BCL2	GJA1	9606.ENSP00000381185	9606.ENSP00000282561	0	0	0	0	0	0	0	0.478	0.478
BCL2	PPARG	9606.ENSP00000381185	9606.ENSP00000287820	0	0	0	0	0	0.045	0	0.647	0.649
BCL2	VCAM1	9606.ENSP00000381185	9606.ENSP00000294728	0	0	0	0	0.042	0.141	0	0.541	0.589
BCL2	MMP3	9606.ENSP00000381185	9606.ENSP00000299855	0	0	0	0	0	0	0	0.478	0.478
BCL2	CXCL10	9606.ENSP00000381185	9606.ENSP00000305651	0	0	0	0	0.044	0	0	0.42	0.421
BCL2	CXCL8	9606.ENSP00000381185	9606.ENSP00000306512	0	0	0	0	0	0	0	0.621	0.621
BCL2	CYCS	9606.ENSP00000381185	9606.ENSP00000307786	0	0	0	0	0	0	0.9	0.972	0.997
BCL2	CASP3	9606.ENSP00000381185	9606.ENSP00000311032	0	0	0	0	0.098	0.354	0	0.98	0.987
BCL2	GSK3B	9606.ENSP00000381185	9606.ENSP00000324806	0	0	0	0	0.049	0	0	0.729	0.731
BCL2	NOS2	9606.ENSP00000381185	9606.ENSP00000327251	0	0	0	0	0	0	0	0.466	0.466
BCL2	CASP9	9606.ENSP00000381185	9606.ENSP00000330237	0	0	0	0	0.091	0.125	0	0.938	0.946
BCL2	SELE	9606.ENSP00000381185	9606.ENSP00000331736	0	0	0	0	0.042	0	0	0.54	0.54
BCL2	CAV1	9606.ENSP00000381185	9606.ENSP00000339191	0	0	0	0	0	0	0	0.478	0.478
BCL2	STAT1	9606.ENSP00000381185	9606.ENSP00000354394	0	0	0	0	0	0.056	0	0.605	0.611
BCL2	PARP1	9606.ENSP00000381185	9606.ENSP00000355759	0	0	0	0	0.112	0.292	0	0.879	0.917
BCL2	FASLG	9606.ENSP00000381185	9606.ENSP00000356694	0	0	0	0	0.049	0	0	0.809	0.811
BCL2	CD40LG	9606.ENSP00000381185	9606.ENSP00000359663	0	0	0	0	0.076	0	0	0.512	0.53
BCL2	MMP9	9606.ENSP00000381185	9606.ENSP00000361405	0	0	0	0	0.087	0	0	0.794	0.804
BCL2	SPP1	9606.ENSP00000381185	9606.ENSP00000378517	0	0	0	0	0.055	0	0	0.469	0.476
BCL2	PIK3CG	9606.ENSP00000381185	9606.ENSP00000419260	0	0	0	0	0.08	0	0	0.449	0.472
BCL2	PPARA	9606.ENSP00000381185	9606.ENSP00000385523	0	0	0	0	0	0.294	0	0.523	0.649
BCL2	IL10	9606.ENSP00000381185	9606.ENSP00000412237	0	0	0	0	0	0	0	0.718	0.718
BCL2	CTNNB1	9606.ENSP00000381185	9606.ENSP00000495360	0	0	0	0	0.051	0	0	0.779	0.781
BCL2	IL6	9606.ENSP00000381185	9606.ENSP00000385675	0	0	0	0	0.057	0	0	0.866	0.868
BCL2	TNF	9606.ENSP00000381185	9606.ENSP00000398698	0	0	0	0	0.08	0.076	0	0.876	0.885
BCL2	RELA	9606.ENSP00000381185	9606.ENSP00000384273	0	0	0	0	0	0.292	0	0.862	0.898
BCL2	HIF1A	9606.ENSP00000381185	9606.ENSP00000437955	0	0	0	0	0	0.51	0	0.895	0.946
CASP3	MAPK1	9606.ENSP00000311032	9606.ENSP00000215832	0	0	0	0	0.1	0.045	0.9	0.599	0.961
CASP3	MMP2	9606.ENSP00000311032	9606.ENSP00000219070	0	0	0	0	0.09	0	0	0.698	0.713
CASP3	MPO	9606.ENSP00000311032	9606.ENSP00000225275	0	0	0	0	0	0	0	0.68	0.68
CASP3	CCL2	9606.ENSP00000311032	9606.ENSP00000225831	0	0	0	0	0.044	0	0	0.653	0.654
CASP3	COL1A1	9606.ENSP00000311032	9606.ENSP00000225964	0	0	0	0	0	0.091	0	0.425	0.455
CASP3	IL2	9606.ENSP00000311032	9606.ENSP00000226730	0	0	0	0	0.044	0	0	0.594	0.596
CASP3	CCND1	9606.ENSP00000311032	9606.ENSP00000227507	0	0	0	0	0.055	0	0	0.845	0.847
CASP3	IFNG	9606.ENSP00000311032	9606.ENSP00000229135	0	0	0	0	0.088	0	0	0.816	0.825
CASP3	MAPK14	9606.ENSP00000311032	9606.ENSP00000229795	0	0	0	0	0.105	0.294	0	0.733	0.817
CASP3	IL4	9606.ENSP00000311032	9606.ENSP00000231449	0	0	0	0	0.049	0	0	0.596	0.599
CASP3	IRF1	9606.ENSP00000311032	9606.ENSP00000245414	0	0	0	0	0.107	0	0	0.63	0.656
CASP3	CRP	9606.ENSP00000311032	9606.ENSP00000255030	0	0	0	0	0	0	0	0.418	0.418
CASP3	IL1A	9606.ENSP00000311032	9606.ENSP00000263339	0	0	0	0	0.045	0	0	0.724	0.725
CASP3	IL1B	9606.ENSP00000311032	9606.ENSP00000263341	0	0	0	0	0.045	0	0	0.898	0.899
CASP3	ICAM1	9606.ENSP00000311032	9606.ENSP00000264832	0	0	0	0	0.057	0	0	0.629	0.635
CASP3	TP53	9606.ENSP00000311032	9606.ENSP00000269305	0	0	0	0	0.093	0.292	0	0.937	0.956
CASP3	SOD1	9606.ENSP00000311032	9606.ENSP00000270142	0	0	0	0	0.044	0.07	0	0.611	0.624
CASP3	GJA1	9606.ENSP00000311032	9606.ENSP00000282561	0	0	0	0	0	0	0	0.513	0.513
CASP3	PPARG	9606.ENSP00000311032	9606.ENSP00000287820	0	0	0	0	0.046	0	0	0.692	0.694
CASP3	VCAM1	9606.ENSP00000311032	9606.ENSP00000294728	0	0	0	0	0.116	0	0	0.558	0.593
CASP3	MMP3	9606.ENSP00000311032	9606.ENSP00000299855	0	0	0	0	0.104	0	0	0.544	0.575
CASP3	CXCL10	9606.ENSP00000311032	9606.ENSP00000305651	0	0	0	0	0.072	0	0	0.545	0.56
CASP3	CXCL8	9606.ENSP00000311032	9606.ENSP00000306512	0	0	0	0	0.045	0	0	0.751	0.752
CASP3	CYCS	9606.ENSP00000311032	9606.ENSP00000307786	0	0	0	0	0.074	0	0.9	0.975	0.997
CASP3	CD40LG	9606.ENSP00000311032	9606.ENSP00000359663	0	0	0	0	0.051	0	0	0.415	0.421
CASP3	SELE	9606.ENSP00000311032	9606.ENSP00000331736	0	0	0	0	0.065	0.045	0	0.444	0.46
CASP3	CAV1	9606.ENSP00000311032	9606.ENSP00000339191	0	0	0	0	0.045	0	0	0.484	0.486
CASP3	NOS2	9606.ENSP00000311032	9606.ENSP00000327251	0	0	0	0	0	0	0	0.537	0.537
CASP3	PPARA	9606.ENSP00000311032	9606.ENSP00000385523	0	0	0	0	0.046	0	0	0.57	0.572
CASP3	SPP1	9606.ENSP00000311032	9606.ENSP00000378517	0	0	0	0	0	0.292	0	0.456	0.598
CASP3	RELA	9606.ENSP00000311032	9606.ENSP00000384273	0	0	0	0	0.068	0.061	0	0.587	0.607
CASP3	GSK3B	9606.ENSP00000311032	9606.ENSP00000324806	0	0	0	0	0.057	0.067	0	0.736	0.747
CASP3	HIF1A	9606.ENSP00000311032	9606.ENSP00000437955	0	0	0	0	0.094	0	0	0.752	0.766
CASP3	STAT1	9606.ENSP00000311032	9606.ENSP00000354394	0	0	0	0	0.106	0.421	0	0.61	0.78
CASP3	IL10	9606.ENSP00000311032	9606.ENSP00000412237	0	0	0	0	0	0	0	0.786	0.786
CASP3	MMP9	9606.ENSP00000311032	9606.ENSP00000361405	0	0	0	0	0.101	0	0	0.793	0.806
CASP3	IL6	9606.ENSP00000311032	9606.ENSP00000385675	0	0	0	0	0.103	0	0	0.873	0.881
CASP3	FASLG	9606.ENSP00000311032	9606.ENSP00000356694	0	0	0	0	0.074	0	0	0.888	0.892
CASP3	TNF	9606.ENSP00000311032	9606.ENSP00000398698	0	0	0	0	0.098	0.096	0	0.932	0.939
CASP3	CTNNB1	9606.ENSP00000311032	9606.ENSP00000495360	0	0	0	0	0.088	0.395	0.75	0.782	0.965
CASP3	PARP1	9606.ENSP00000311032	9606.ENSP00000355759	0	0	0	0	0.064	0.867	0.9	0.953	0.999
CASP3	CASP9	9606.ENSP00000311032	9606.ENSP00000330237	0	0	0	0.827	0.049	0.846	0.9	0.957	0.999
CASP9	MAPK1	9606.ENSP00000330237	9606.ENSP00000215832	0	0	0	0	0.076	0.294	0.4	0.642	0.841
CASP9	MMP2	9606.ENSP00000330237	9606.ENSP00000219070	0	0	0	0	0.074	0	0	0.574	0.589
CASP9	CCL2	9606.ENSP00000330237	9606.ENSP00000225831	0	0	0	0	0	0	0	0.401	0.401
CASP9	IL2	9606.ENSP00000330237	9606.ENSP00000226730	0	0	0	0	0	0	0	0.446	0.446
CASP9	CCND1	9606.ENSP00000330237	9606.ENSP00000227507	0	0	0	0	0.055	0	0	0.841	0.844
CASP9	IFNG	9606.ENSP00000330237	9606.ENSP00000229135	0	0	0	0	0.069	0	0	0.515	0.529
CASP9	MAPK14	9606.ENSP00000330237	9606.ENSP00000229795	0	0	0	0	0.104	0.045	0	0.605	0.633
CASP9	IL1A	9606.ENSP00000330237	9606.ENSP00000263339	0	0	0	0	0.045	0	0	0.433	0.435
CASP9	IL1B	9606.ENSP00000330237	9606.ENSP00000263341	0	0	0	0	0.045	0	0	0.825	0.826
CASP9	ICAM1	9606.ENSP00000330237	9606.ENSP00000264832	0	0	0	0	0.055	0	0	0.399	0.408
CASP9	TP53	9606.ENSP00000330237	9606.ENSP00000269305	0	0	0	0	0.067	0	0	0.952	0.953
CASP9	SOD1	9606.ENSP00000330237	9606.ENSP00000270142	0	0	0	0	0	0.07	0	0.431	0.448
CASP9	PPARG	9606.ENSP00000330237	9606.ENSP00000287820	0	0	0	0	0.046	0	0	0.482	0.484
CASP9	CXCL8	9606.ENSP00000330237	9606.ENSP00000306512	0	0	0	0	0	0	0	0.445	0.445
CASP9	CYCS	9606.ENSP00000330237	9606.ENSP00000307786	0	0	0	0	0.068	0.915	0.9	0.999	0.999
CASP9	GSK3B	9606.ENSP00000330237	9606.ENSP00000324806	0	0	0	0	0.059	0.067	0	0.614	0.631
CASP9	RELA	9606.ENSP00000330237	9606.ENSP00000384273	0	0	0	0	0.069	0.061	0	0.434	0.462
CASP9	PIK3CG	9606.ENSP00000330237	9606.ENSP00000419260	0	0	0	0	0	0.062	0	0.458	0.47
CASP9	IL10	9606.ENSP00000330237	9606.ENSP00000412237	0	0	0	0	0	0	0	0.506	0.506
CASP9	CTNNB1	9606.ENSP00000330237	9606.ENSP00000495360	0	0	0	0	0.067	0.045	0	0.609	0.621
CASP9	MMP9	9606.ENSP00000330237	9606.ENSP00000361405	0	0	0	0	0.067	0	0	0.645	0.654
CASP9	STAT1	9606.ENSP00000330237	9606.ENSP00000354394	0	0	0	0	0.052	0	0	0.657	0.662
CASP9	HIF1A	9606.ENSP00000330237	9606.ENSP00000437955	0	0	0	0	0.067	0	0	0.739	0.746
CASP9	IL6	9606.ENSP00000330237	9606.ENSP00000385675	0	0	0	0	0.087	0	0	0.774	0.785
CASP9	TNF	9606.ENSP00000330237	9606.ENSP00000398698	0	0	0	0	0.084	0.087	0	0.798	0.816
CASP9	FASLG	9606.ENSP00000330237	9606.ENSP00000356694	0	0	0	0	0	0	0	0.847	0.847
CASP9	PARP1	9606.ENSP00000330237	9606.ENSP00000355759	0	0	0	0	0.049	0.091	0.9	0.915	0.991
CAV1	MAPK1	9606.ENSP00000339191	9606.ENSP00000215832	0	0	0	0	0.056	0.292	0	0.322	0.507
CAV1	MMP2	9606.ENSP00000339191	9606.ENSP00000219070	0	0	0	0	0.188	0	0	0.635	0.69
CAV1	CCL2	9606.ENSP00000339191	9606.ENSP00000225831	0	0	0	0	0.074	0	0	0.638	0.65
CAV1	COL1A1	9606.ENSP00000339191	9606.ENSP00000225964	0	0	0	0	0.141	0	0	0.562	0.608
CAV1	CCND1	9606.ENSP00000339191	9606.ENSP00000227507	0	0	0	0	0.185	0	0	0.48	0.558
CAV1	IFNG	9606.ENSP00000339191	9606.ENSP00000229135	0	0	0	0	0	0	0	0.595	0.595
CAV1	KCNH2	9606.ENSP00000339191	9606.ENSP00000262186	0	0	0	0	0.049	0.239	0	0.596	0.682
CAV1	IL1A	9606.ENSP00000339191	9606.ENSP00000263339	0	0	0	0	0	0	0	0.552	0.552
CAV1	IL1B	9606.ENSP00000339191	9606.ENSP00000263341	0	0	0	0	0	0	0	0.633	0.633
CAV1	ICAM1	9606.ENSP00000339191	9606.ENSP00000264832	0	0	0	0	0.074	0	0	0.932	0.934
CAV1	TP53	9606.ENSP00000339191	9606.ENSP00000269305	0	0	0	0	0	0	0	0.574	0.574
CAV1	GJA1	9606.ENSP00000339191	9606.ENSP00000282561	0	0	0	0	0.165	0.329	0.4	0.908	0.965
CAV1	PPARG	9606.ENSP00000339191	9606.ENSP00000287820	0	0	0	0	0.085	0.516	0	0.512	0.765
CAV1	VCAM1	9606.ENSP00000339191	9606.ENSP00000294728	0	0	0	0	0.066	0	0	0.447	0.461
CAV1	CXCL8	9606.ENSP00000339191	9606.ENSP00000306512	0	0	0	0	0.042	0	0	0.4	0.4
CAV1	CYCS	9606.ENSP00000339191	9606.ENSP00000307786	0	0	0	0	0.056	0.16	0	0.37	0.456
CAV1	GSK3B	9606.ENSP00000339191	9606.ENSP00000324806	0	0	0	0	0	0.046	0.5	0.578	0.781
CAV1	NOS2	9606.ENSP00000339191	9606.ENSP00000327251	0	0	0	0	0	0.294	0	0.257	0.453
CAV1	STAT1	9606.ENSP00000339191	9606.ENSP00000354394	0	0	0	0	0	0	0	0.517	0.517
CAV1	THBD	9606.ENSP00000339191	9606.ENSP00000366307	0	0	0	0	0.106	0	0	0.491	0.525
CAV1	MMP9	9606.ENSP00000339191	9606.ENSP00000361405	0	0	0	0	0	0	0	0.641	0.641
CAV1	TNF	9606.ENSP00000339191	9606.ENSP00000398698	0	0	0	0	0	0.292	0	0.521	0.647
CAV1	IL6	9606.ENSP00000339191	9606.ENSP00000385675	0	0	0	0	0.084	0	0	0.701	0.714
CAV1	HIF1A	9606.ENSP00000339191	9606.ENSP00000437955	0	0	0	0	0.074	0	0	0.704	0.715
CAV1	CTNNB1	9606.ENSP00000339191	9606.ENSP00000495360	0	0	0	0	0.043	0.514	0	0.886	0.942
CCL2	MMP2	9606.ENSP00000225831	9606.ENSP00000219070	0	0	0	0	0.15	0	0	0.667	0.704
CCL2	MPO	9606.ENSP00000225831	9606.ENSP00000225275	0	0	0	0	0	0	0	0.692	0.692
CCL2	GJA1	9606.ENSP00000225831	9606.ENSP00000282561	0	0	0	0	0.084	0	0	0.401	0.428
CCL2	F2	9606.ENSP00000225831	9606.ENSP00000308541	0	0	0	0	0	0	0	0.433	0.433
CCL2	SOD1	9606.ENSP00000225831	9606.ENSP00000270142	0	0	0	0	0	0	0	0.433	0.433
CCL2	CYCS	9606.ENSP00000225831	9606.ENSP00000307786	0	0	0	0	0	0	0	0.447	0.447
CCL2	GSK3B	9606.ENSP00000225831	9606.ENSP00000324806	0	0	0	0	0	0	0	0.454	0.454
CCL2	CTNNB1	9606.ENSP00000225831	9606.ENSP00000495360	0	0	0	0	0	0	0	0.571	0.571
CCL2	TP53	9606.ENSP00000225831	9606.ENSP00000269305	0	0	0	0	0	0	0	0.6	0.6
CCL2	COL1A1	9606.ENSP00000225831	9606.ENSP00000225964	0	0	0	0	0.11	0	0	0.573	0.604
CCL2	PPARA	9606.ENSP00000225831	9606.ENSP00000385523	0	0	0	0	0.079	0	0	0.6	0.616
CCL2	NOS2	9606.ENSP00000225831	9606.ENSP00000327251	0	0	0	0	0.042	0	0	0.632	0.633
CCL2	MAPK14	9606.ENSP00000225831	9606.ENSP00000229795	0	0	0	0	0	0	0	0.635	0.635
CCL2	CCND1	9606.ENSP00000225831	9606.ENSP00000227507	0	0	0	0	0.063	0	0	0.64	0.648
CCL2	F3	9606.ENSP00000225831	9606.ENSP00000334145	0	0	0	0	0.083	0	0	0.649	0.664
CCL2	THBD	9606.ENSP00000225831	9606.ENSP00000366307	0	0	0	0	0.102	0	0	0.65	0.672
CCL2	HIF1A	9606.ENSP00000225831	9606.ENSP00000437955	0	0	0	0	0.14	0	0	0.657	0.692
CCL2	CD40LG	9606.ENSP00000225831	9606.ENSP00000359663	0	0	0	0	0.067	0	0	0.706	0.714
CCL2	SPP1	9606.ENSP00000225831	9606.ENSP00000378517	0	0	0	0	0.155	0	0	0.689	0.726
CCL2	PPARG	9606.ENSP00000225831	9606.ENSP00000287820	0	0	0	0	0.088	0	0	0.717	0.731
CCL2	FASLG	9606.ENSP00000225831	9606.ENSP00000356694	0	0	0	0	0.054	0	0	0.734	0.737
CCL2	IRF1	9606.ENSP00000225831	9606.ENSP00000245414	0	0	0	0	0.148	0.292	0	0.674	0.786
CCL2	MMP3	9606.ENSP00000225831	9606.ENSP00000299855	0	0	0	0	0.144	0	0	0.783	0.806
CCL2	MMP9	9606.ENSP00000225831	9606.ENSP00000361405	0	0	0	0	0.073	0	0	0.802	0.809
CCL2	SELE	9606.ENSP00000225831	9606.ENSP00000331736	0	0	0	0	0.18	0	0	0.777	0.81
CCL2	CRP	9606.ENSP00000225831	9606.ENSP00000255030	0	0	0	0	0.044	0	0	0.816	0.816
CCL2	STAT1	9606.ENSP00000225831	9606.ENSP00000354394	0	0	0	0	0.136	0	0	0.812	0.831
CCL2	IL2	9606.ENSP00000225831	9606.ENSP00000226730	0	0	0	0	0.049	0	0	0.852	0.853
CCL2	VCAM1	9606.ENSP00000225831	9606.ENSP00000294728	0	0	0	0	0.209	0.096	0	0.88	0.907
CCL2	IL4	9606.ENSP00000225831	9606.ENSP00000231449	0	0	0	0	0.045	0	0.4	0.873	0.921
CCL2	ICAM1	9606.ENSP00000225831	9606.ENSP00000264832	0	0	0	0	0.36	0	0	0.892	0.928
CCL2	CXCL2	9606.ENSP00000225831	9606.ENSP00000427279	0	0	0	0	0.451	0	0.4	0.803	0.929
CCL2	IL1A	9606.ENSP00000225831	9606.ENSP00000263339	0	0	0	0	0.144	0	0.4	0.882	0.934
CCL2	IFNG	9606.ENSP00000225831	9606.ENSP00000229135	0	0	0	0	0.195	0	0	0.926	0.938
CCL2	IL10	9606.ENSP00000225831	9606.ENSP00000412237	0	0	0	0	0.214	0	0.4	0.929	0.963
CCL2	CXCL10	9606.ENSP00000225831	9606.ENSP00000305651	0	0	0	0	0.373	0	0.4	0.915	0.965
CCL2	IL1B	9606.ENSP00000225831	9606.ENSP00000263341	0	0	0	0	0.239	0	0.4	0.94	0.97
CCL2	TNF	9606.ENSP00000225831	9606.ENSP00000398698	0	0	0	0	0.311	0	0.4	0.952	0.978
CCL2	IL6	9606.ENSP00000225831	9606.ENSP00000385675	0	0	0	0	0.517	0	0.4	0.953	0.985
CCL2	RELA	9606.ENSP00000225831	9606.ENSP00000384273	0	0	0	0	0.113	0.51	0.9	0.745	0.987
CCL2	CXCL8	9606.ENSP00000225831	9606.ENSP00000306512	0	0	0	0	0.487	0.994	0.4	0.948	0.999
CCND1	MAPK1	9606.ENSP00000227507	9606.ENSP00000215832	0	0	0	0	0.06	0.292	0	0.562	0.683
CCND1	MMP2	9606.ENSP00000227507	9606.ENSP00000219070	0	0	0	0	0.123	0	0	0.713	0.738
CCND1	COL1A1	9606.ENSP00000227507	9606.ENSP00000225964	0	0	0	0	0.121	0	0	0.4	0.451
CCND1	IL2	9606.ENSP00000227507	9606.ENSP00000226730	0	0	0	0	0	0	0	0.595	0.595
CCND1	SPP1	9606.ENSP00000227507	9606.ENSP00000378517	0	0	0	0	0.047	0	0	0.447	0.45
CCND1	PPARA	9606.ENSP00000227507	9606.ENSP00000385523	0	0	0	0	0.092	0	0	0.424	0.454
CCND1	IL1A	9606.ENSP00000227507	9606.ENSP00000263339	0	0	0	0	0.072	0	0	0.445	0.463
CCND1	MMP3	9606.ENSP00000227507	9606.ENSP00000299855	0	0	0	0	0.088	0	0	0.447	0.474
CCND1	IFNG	9606.ENSP00000227507	9606.ENSP00000229135	0	0	0	0	0	0	0	0.488	0.488
CCND1	ICAM1	9606.ENSP00000227507	9606.ENSP00000264832	0	0	0	0	0.087	0	0	0.473	0.499
CCND1	FASLG	9606.ENSP00000227507	9606.ENSP00000356694	0	0	0	0	0	0	0	0.506	0.506
CCND1	CXCL8	9606.ENSP00000227507	9606.ENSP00000306512	0	0	0	0	0.055	0	0	0.514	0.521
CCND1	IL10	9606.ENSP00000227507	9606.ENSP00000412237	0	0	0	0	0	0	0	0.563	0.563
CCND1	MAPK14	9606.ENSP00000227507	9606.ENSP00000229795	0	0	0	0	0.059	0	0	0.568	0.576
CCND1	GJA1	9606.ENSP00000227507	9606.ENSP00000282561	0	0	0	0	0.086	0	0	0.564	0.584
CCND1	IL1B	9606.ENSP00000227507	9606.ENSP00000263341	0	0	0	0	0.081	0	0	0.587	0.605
CCND1	PPARG	9606.ENSP00000227507	9606.ENSP00000287820	0	0	0	0	0.092	0	0	0.613	0.633
CCND1	TNF	9606.ENSP00000227507	9606.ENSP00000398698	0	0	0	0	0.101	0	0	0.633	0.656
CCND1	CYCS	9606.ENSP00000227507	9606.ENSP00000307786	0	0	0	0	0.042	0	0	0.673	0.674
CCND1	PARP1	9606.ENSP00000227507	9606.ENSP00000355759	0	0	0	0	0.045	0	0	0.722	0.724
CCND1	IL6	9606.ENSP00000227507	9606.ENSP00000385675	0	0	0	0	0.074	0	0	0.754	0.763
CCND1	STAT1	9606.ENSP00000227507	9606.ENSP00000354394	0	0	0	0	0.054	0.091	0	0.767	0.783
CCND1	RELA	9606.ENSP00000227507	9606.ENSP00000384273	0	0	0	0	0.066	0.51	0	0.579	0.791
CCND1	MMP9	9606.ENSP00000227507	9606.ENSP00000361405	0	0	0	0	0.074	0	0	0.792	0.799
CCND1	HIF1A	9606.ENSP00000227507	9606.ENSP00000437955	0	0	0	0	0.042	0	0.4	0.802	0.876
CCND1	TP53	9606.ENSP00000227507	9606.ENSP00000269305	0	0	0	0	0	0.292	0	0.928	0.946
CCND1	CTNNB1	9606.ENSP00000227507	9606.ENSP00000495360	0	0	0	0	0.073	0.3	0.5	0.926	0.972
CCND1	GSK3B	9606.ENSP00000227507	9606.ENSP00000324806	0	0	0	0	0	0.409	0.9	0.803	0.987
CD40LG	MPO	9606.ENSP00000359663	9606.ENSP00000225275	0	0	0	0	0	0	0	0.481	0.481
CD40LG	IL2	9606.ENSP00000359663	9606.ENSP00000226730	0	0	0	0	0.217	0	0	0.907	0.924
CD40LG	IFNG	9606.ENSP00000359663	9606.ENSP00000229135	0	0	0	0	0.14	0	0	0.909	0.919
CD40LG	IL4	9606.ENSP00000359663	9606.ENSP00000231449	0	0	0	0	0.088	0	0	0.91	0.914
CD40LG	IRF1	9606.ENSP00000359663	9606.ENSP00000245414	0	0	0	0	0.125	0	0	0.372	0.427
CD40LG	CRP	9606.ENSP00000359663	9606.ENSP00000255030	0	0	0	0	0	0	0	0.633	0.633
CD40LG	IL1A	9606.ENSP00000359663	9606.ENSP00000263339	0	0	0	0	0.067	0	0	0.794	0.8
CD40LG	IL1B	9606.ENSP00000359663	9606.ENSP00000263341	0	0	0	0	0.091	0	0	0.884	0.89
CD40LG	ICAM1	9606.ENSP00000359663	9606.ENSP00000264832	0	0	0	0	0.099	0	0	0.884	0.891
CD40LG	TP53	9606.ENSP00000359663	9606.ENSP00000269305	0	0	0	0	0.083	0	0	0.673	0.687
CD40LG	VCAM1	9606.ENSP00000359663	9606.ENSP00000294728	0	0	0	0	0.061	0.098	0	0.606	0.637
CD40LG	CXCL10	9606.ENSP00000359663	9606.ENSP00000305651	0	0	0	0	0.047	0	0	0.678	0.68
CD40LG	CXCL8	9606.ENSP00000359663	9606.ENSP00000306512	0	0	0	0	0	0	0	0.67	0.67
CD40LG	SELE	9606.ENSP00000359663	9606.ENSP00000331736	0	0	0	0	0.109	0	0	0.573	0.604
CD40LG	F3	9606.ENSP00000359663	9606.ENSP00000334145	0	0	0	0	0	0	0	0.597	0.597
CD40LG	STAT1	9606.ENSP00000359663	9606.ENSP00000354394	0	0	0	0	0.076	0	0	0.536	0.553
CD40LG	FASLG	9606.ENSP00000359663	9606.ENSP00000356694	0	0	0	0	0.333	0	0	0.784	0.85
CD40LG	RELA	9606.ENSP00000359663	9606.ENSP00000384273	0	0	0	0	0.061	0.049	0	0.494	0.509
CD40LG	MMP9	9606.ENSP00000359663	9606.ENSP00000361405	0	0	0	0	0.09	0	0	0.508	0.534
CD40LG	THBD	9606.ENSP00000359663	9606.ENSP00000366307	0	0	0	0	0	0.049	0	0.532	0.536
CD40LG	IL6	9606.ENSP00000359663	9606.ENSP00000385675	0	0	0	0	0	0	0	0.795	0.795
CD40LG	IL10	9606.ENSP00000359663	9606.ENSP00000412237	0	0	0	0	0.05	0	0	0.875	0.876
CD40LG	TNF	9606.ENSP00000359663	9606.ENSP00000398698	0	0	0	0	0.118	0	0.5	0.88	0.942
COL1A1	MMP2	9606.ENSP00000225964	9606.ENSP00000219070	0	0	0	0	0.403	0.298	0	0.623	0.828
COL1A1	MPO	9606.ENSP00000225964	9606.ENSP00000225275	0	0	0	0	0	0.056	0	0.463	0.472
COL1A1	IFNG	9606.ENSP00000225964	9606.ENSP00000229135	0	0	0	0	0.068	0	0	0.39	0.407
COL1A1	CXCL8	9606.ENSP00000225964	9606.ENSP00000306512	0	0	0	0	0.055	0	0	0.399	0.408
COL1A1	IL1A	9606.ENSP00000225964	9606.ENSP00000263339	0	0	0	0	0	0	0	0.417	0.416
COL1A1	IL10	9606.ENSP00000225964	9606.ENSP00000412237	0	0	0	0	0.069	0	0	0.406	0.424
COL1A1	VCAM1	9606.ENSP00000225964	9606.ENSP00000294728	0	0	0	0	0.113	0	0	0.396	0.441
COL1A1	GJA1	9606.ENSP00000225964	9606.ENSP00000282561	0	0	0	0	0.172	0	0	0.37	0.456
COL1A1	HIF1A	9606.ENSP00000225964	9606.ENSP00000437955	0	0	0	0	0.056	0	0	0.45	0.459
COL1A1	TP53	9606.ENSP00000225964	9606.ENSP00000269305	0	0	0	0	0	0	0	0.472	0.472
COL1A1	IL4	9606.ENSP00000225964	9606.ENSP00000231449	0	0	0	0	0	0	0	0.555	0.555
COL1A1	CXCL10	9606.ENSP00000225964	9606.ENSP00000305651	0	0	0	0	0.07	0	0	0.562	0.575
COL1A1	CTNNB1	9606.ENSP00000225964	9606.ENSP00000495360	0	0	0	0	0	0.045	0	0.587	0.589
COL1A1	IL1B	9606.ENSP00000225964	9606.ENSP00000263341	0	0	0	0	0	0	0	0.596	0.596
COL1A1	TNF	9606.ENSP00000225964	9606.ENSP00000398698	0	0	0	0	0	0.078	0	0.582	0.598
COL1A1	PPARG	9606.ENSP00000225964	9606.ENSP00000287820	0	0	0	0	0	0.077	0	0.588	0.604
COL1A1	IL6	9606.ENSP00000225964	9606.ENSP00000385675	0	0	0	0	0.063	0	0	0.621	0.63
COL1A1	MMP3	9606.ENSP00000225964	9606.ENSP00000299855	0	0	0	0	0.209	0.05	0	0.605	0.678
COL1A1	SPP1	9606.ENSP00000225964	9606.ENSP00000378517	0	0	0	0	0.061	0	0	0.742	0.747
COL1A1	MMP9	9606.ENSP00000225964	9606.ENSP00000361405	0	0	0	0	0.089	0.05	0	0.83	0.84
CRP	MMP2	9606.ENSP00000255030	9606.ENSP00000219070	0	0	0	0	0.059	0	0	0.658	0.664
CRP	MPO	9606.ENSP00000255030	9606.ENSP00000225275	0	0	0	0	0	0	0	0.817	0.817
CRP	IL2	9606.ENSP00000255030	9606.ENSP00000226730	0	0	0	0	0.1	0	0	0.764	0.778
CRP	IFNG	9606.ENSP00000255030	9606.ENSP00000229135	0	0	0	0	0.042	0	0	0.798	0.798
CRP	IL4	9606.ENSP00000255030	9606.ENSP00000231449	0	0	0	0	0.085	0	0	0.814	0.822
CRP	HIF1A	9606.ENSP00000255030	9606.ENSP00000437955	0	0	0	0	0	0	0	0.417	0.416
CRP	TP53	9606.ENSP00000255030	9606.ENSP00000269305	0	0	0	0	0	0	0	0.435	0.435
CRP	PPARA	9606.ENSP00000255030	9606.ENSP00000385523	0	0	0	0	0	0	0	0.479	0.479
CRP	SPP1	9606.ENSP00000255030	9606.ENSP00000378517	0	0	0	0	0.083	0	0	0.509	0.53
CRP	PPARG	9606.ENSP00000255030	9606.ENSP00000287820	0	0	0	0	0	0	0	0.578	0.578
CRP	MMP3	9606.ENSP00000255030	9606.ENSP00000299855	0	0	0	0	0.059	0	0	0.624	0.631
CRP	THBD	9606.ENSP00000255030	9606.ENSP00000366307	0	0	0	0	0	0	0	0.753	0.753
CRP	CXCL10	9606.ENSP00000255030	9606.ENSP00000305651	0	0	0	0	0	0	0	0.765	0.765
CRP	VCAM1	9606.ENSP00000255030	9606.ENSP00000294728	0	0	0	0	0.047	0	0	0.773	0.774
CRP	SELE	9606.ENSP00000255030	9606.ENSP00000331736	0	0	0	0	0.113	0	0	0.771	0.788
CRP	ICAM1	9606.ENSP00000255030	9606.ENSP00000264832	0	0	0	0	0	0	0	0.789	0.789
CRP	MMP9	9606.ENSP00000255030	9606.ENSP00000361405	0	0	0	0	0.059	0	0	0.803	0.806
CRP	IL1A	9606.ENSP00000255030	9606.ENSP00000263339	0	0	0	0	0.099	0	0	0.811	0.822
CRP	CXCL8	9606.ENSP00000255030	9606.ENSP00000306512	0	0	0	0	0.043	0	0	0.874	0.874
CRP	IL10	9606.ENSP00000255030	9606.ENSP00000412237	0	0	0	0	0.086	0	0	0.872	0.878
CRP	F3	9606.ENSP00000255030	9606.ENSP00000334145	0	0	0	0	0	0	0	0.881	0.881
CRP	IL1B	9606.ENSP00000255030	9606.ENSP00000263341	0	0	0	0	0.067	0	0	0.883	0.886
CRP	F2	9606.ENSP00000255030	9606.ENSP00000308541	0	0	0	0	0.208	0	0	0.887	0.906
CRP	TNF	9606.ENSP00000255030	9606.ENSP00000398698	0	0	0	0	0	0	0	0.938	0.938
CRP	IL6	9606.ENSP00000255030	9606.ENSP00000385675	0	0	0	0	0.047	0	0	0.968	0.968
CTNNB1	MAPK1	9606.ENSP00000495360	9606.ENSP00000215832	0	0	0	0	0.117	0	0	0.713	0.736
CTNNB1	MMP2	9606.ENSP00000495360	9606.ENSP00000219070	0	0	0	0	0.056	0.049	0	0.798	0.803
CTNNB1	IL2	9606.ENSP00000495360	9606.ENSP00000226730	0	0	0	0	0	0	0	0.527	0.527
CTNNB1	IFNG	9606.ENSP00000495360	9606.ENSP00000229135	0	0	0	0	0	0	0	0.713	0.713
CTNNB1	MAPK14	9606.ENSP00000495360	9606.ENSP00000229795	0	0	0	0	0.102	0	0.5	0.668	0.838
CTNNB1	IL4	9606.ENSP00000495360	9606.ENSP00000231449	0	0	0	0	0	0	0	0.486	0.486
CTNNB1	IL1A	9606.ENSP00000495360	9606.ENSP00000263339	0	0	0	0	0	0	0	0.552	0.552
CTNNB1	IL1B	9606.ENSP00000495360	9606.ENSP00000263341	0	0	0	0	0	0	0	0.745	0.745
CTNNB1	ICAM1	9606.ENSP00000495360	9606.ENSP00000264832	0	0	0	0	0.044	0	0	0.512	0.514
CTNNB1	TP53	9606.ENSP00000495360	9606.ENSP00000269305	0	0	0	0	0.049	0	0	0.927	0.927
CTNNB1	GJA1	9606.ENSP00000495360	9606.ENSP00000282561	0	0	0	0	0.062	0.126	0	0.855	0.87
CTNNB1	PPARG	9606.ENSP00000495360	9606.ENSP00000287820	0	0	0	0	0.052	0.735	0	0.98	0.994
CTNNB1	VCAM1	9606.ENSP00000495360	9606.ENSP00000294728	0	0	0	0	0	0.043	0	0.508	0.509
CTNNB1	MMP3	9606.ENSP00000495360	9606.ENSP00000299855	0	0	0	0	0.051	0.049	0	0.568	0.576
CTNNB1	CXCL10	9606.ENSP00000495360	9606.ENSP00000305651	0	0	0	0	0.055	0	0	0.392	0.4
CTNNB1	CXCL8	9606.ENSP00000495360	9606.ENSP00000306512	0	0	0	0	0.055	0	0	0.731	0.734
CTNNB1	CYCS	9606.ENSP00000495360	9606.ENSP00000307786	0	0	0	0	0.056	0	0	0.57	0.576
CTNNB1	GSK3B	9606.ENSP00000495360	9606.ENSP00000324806	0	0	0	0	0.054	0.991	0.9	0.999	0.999
CTNNB1	STAT1	9606.ENSP00000495360	9606.ENSP00000354394	0	0	0	0	0.087	0.13	0	0.682	0.725
CTNNB1	PARP1	9606.ENSP00000495360	9606.ENSP00000355759	0	0	0	0	0.049	0.36	0	0.621	0.749
CTNNB1	FASLG	9606.ENSP00000495360	9606.ENSP00000356694	0	0	0	0	0	0.292	0	0.448	0.593
CTNNB1	MMP9	9606.ENSP00000495360	9606.ENSP00000361405	0	0	0	0	0.086	0.066	0	0.784	0.799
CTNNB1	SPP1	9606.ENSP00000495360	9606.ENSP00000378517	0	0	0	0	0.044	0	0	0.66	0.661
CTNNB1	RELA	9606.ENSP00000495360	9606.ENSP00000384273	0	0	0	0	0.044	0.535	0	0.835	0.92
CTNNB1	PPARA	9606.ENSP00000495360	9606.ENSP00000385523	0	0	0	0	0.052	0	0	0.467	0.473
CTNNB1	IL6	9606.ENSP00000495360	9606.ENSP00000385675	0	0	0	0	0	0	0	0.813	0.813
CTNNB1	TNF	9606.ENSP00000495360	9606.ENSP00000398698	0	0	0	0	0	0	0	0.715	0.715
CTNNB1	IL10	9606.ENSP00000495360	9606.ENSP00000412237	0	0	0	0	0	0	0	0.591	0.591
CTNNB1	PIK3CG	9606.ENSP00000495360	9606.ENSP00000419260	0	0	0	0	0	0	0	0.4	0.4
CTNNB1	HIF1A	9606.ENSP00000495360	9606.ENSP00000437955	0	0	0	0	0.26	0.785	0	0.989	0.998
CXCL10	MMP2	9606.ENSP00000305651	9606.ENSP00000219070	0	0	0	0	0	0	0	0.446	0.446
CXCL10	MPO	9606.ENSP00000305651	9606.ENSP00000225275	0	0	0	0	0	0	0	0.661	0.661
CXCL10	IL2	9606.ENSP00000305651	9606.ENSP00000226730	0	0	0	0	0.072	0	0	0.852	0.857
CXCL10	IFNG	9606.ENSP00000305651	9606.ENSP00000229135	0	0	0	0	0.321	0	0	0.942	0.959
CXCL10	IL4	9606.ENSP00000305651	9606.ENSP00000231449	0	0	0	0	0.044	0	0	0.882	0.882
CXCL10	IRF1	9606.ENSP00000305651	9606.ENSP00000245414	0	0	0	0	0.457	0	0	0.78	0.875
CXCL10	IL1A	9606.ENSP00000305651	9606.ENSP00000263339	0	0	0	0	0.146	0	0.4	0.925	0.958
CXCL10	IL1B	9606.ENSP00000305651	9606.ENSP00000263341	0	0	0	0	0.229	0	0.4	0.925	0.962
CXCL10	ICAM1	9606.ENSP00000305651	9606.ENSP00000264832	0	0	0	0	0.257	0	0	0.817	0.858
CXCL10	TP53	9606.ENSP00000305651	9606.ENSP00000269305	0	0	0	0	0	0	0	0.472	0.472
CXCL10	PPARG	9606.ENSP00000305651	9606.ENSP00000287820	0	0	0	0	0	0	0	0.447	0.447
CXCL10	VCAM1	9606.ENSP00000305651	9606.ENSP00000294728	0	0	0	0	0.231	0	0	0.666	0.732
CXCL10	MMP3	9606.ENSP00000305651	9606.ENSP00000299855	0	0	0	0	0.047	0	0	0.701	0.702
CXCL10	F3	9606.ENSP00000305651	9606.ENSP00000334145	0	0	0	0	0.043	0	0	0.418	0.419
CXCL10	THBD	9606.ENSP00000305651	9606.ENSP00000366307	0	0	0	0	0.072	0	0	0.419	0.437
CXCL10	HIF1A	9606.ENSP00000305651	9606.ENSP00000437955	0	0	0	0	0.059	0	0	0.447	0.457
CXCL10	SPP1	9606.ENSP00000305651	9606.ENSP00000378517	0	0	0	0	0.045	0	0	0.478	0.48
CXCL10	NOS2	9606.ENSP00000305651	9606.ENSP00000327251	0	0	0	0	0.049	0	0	0.516	0.52
CXCL10	SELE	9606.ENSP00000305651	9606.ENSP00000331736	0	0	0	0	0.085	0	0	0.571	0.59
CXCL10	FASLG	9606.ENSP00000305651	9606.ENSP00000356694	0	0	0	0	0.148	0	0	0.574	0.621
CXCL10	RELA	9606.ENSP00000305651	9606.ENSP00000384273	0	0	0	0	0.083	0	0	0.65	0.666
CXCL10	MMP9	9606.ENSP00000305651	9606.ENSP00000361405	0	0	0	0	0.11	0	0	0.858	0.868
CXCL10	STAT1	9606.ENSP00000305651	9606.ENSP00000354394	0	0	0	0	0.557	0	0	0.89	0.949
CXCL10	IL6	9606.ENSP00000305651	9606.ENSP00000385675	0	0	0	0	0.203	0	0.4	0.923	0.96
CXCL10	IL10	9606.ENSP00000305651	9606.ENSP00000412237	0	0	0	0	0.225	0	0.4	0.925	0.962
CXCL10	CXCL2	9606.ENSP00000305651	9606.ENSP00000427279	0	0	0	0	0.172	0	0.5	0.922	0.965
CXCL10	TNF	9606.ENSP00000305651	9606.ENSP00000398698	0	0	0	0	0.265	0	0.4	0.93	0.966
CXCL10	CXCL8	9606.ENSP00000305651	9606.ENSP00000306512	0	0	0	0	0.124	0	0.5	0.948	0.975
CXCL2	MMP2	9606.ENSP00000427279	9606.ENSP00000219070	0	0	0	0	0.087	0	0	0.37	0.4
CXCL2	MPO	9606.ENSP00000427279	9606.ENSP00000225275	0	0	0	0	0.055	0	0	0.54	0.546
CXCL2	IL2	9606.ENSP00000427279	9606.ENSP00000226730	0	0	0	0	0.067	0	0	0.532	0.545
CXCL2	IFNG	9606.ENSP00000427279	9606.ENSP00000229135	0	0	0	0	0.126	0	0	0.805	0.823
CXCL2	IL4	9606.ENSP00000427279	9606.ENSP00000231449	0	0	0	0	0.055	0	0	0.593	0.599
CXCL2	IRF1	9606.ENSP00000427279	9606.ENSP00000245414	0	0	0	0	0.167	0	0	0.376	0.459
CXCL2	IL1A	9606.ENSP00000427279	9606.ENSP00000263339	0	0	0	0	0.328	0	0.4	0.87	0.943
CXCL2	IL1B	9606.ENSP00000427279	9606.ENSP00000263341	0	0	0	0	0.522	0	0.4	0.898	0.968
CXCL2	ICAM1	9606.ENSP00000427279	9606.ENSP00000264832	0	0	0	0	0.303	0	0	0.593	0.704
CXCL2	VCAM1	9606.ENSP00000427279	9606.ENSP00000294728	0	0	0	0	0.112	0.114	0	0.5	0.572
CXCL2	MMP3	9606.ENSP00000427279	9606.ENSP00000299855	0	0	0	0	0.088	0	0	0.395	0.424
CXCL2	CXCL8	9606.ENSP00000427279	9606.ENSP00000306512	0	0	0.062	0.87	0.794	0	0.4	0.866	0.982
CXCL2	NOS2	9606.ENSP00000427279	9606.ENSP00000327251	0	0	0	0	0.087	0	0	0.37	0.4
CXCL2	SELE	9606.ENSP00000427279	9606.ENSP00000331736	0	0	0	0	0.17	0	0	0.439	0.515
CXCL2	STAT1	9606.ENSP00000427279	9606.ENSP00000354394	0	0	0	0	0.055	0	0	0.447	0.455
CXCL2	MMP9	9606.ENSP00000427279	9606.ENSP00000361405	0	0	0	0	0.098	0	0	0.539	0.566
CXCL2	RELA	9606.ENSP00000427279	9606.ENSP00000384273	0	0	0	0	0.055	0.292	0.9	0.38	0.953
CXCL2	IL6	9606.ENSP00000427279	9606.ENSP00000385675	0	0	0	0	0.639	0	0.4	0.855	0.966
CXCL2	TNF	9606.ENSP00000427279	9606.ENSP00000398698	0	0	0	0	0.292	0	0.4	0.844	0.928
CXCL2	IL10	9606.ENSP00000427279	9606.ENSP00000412237	0	0	0	0	0.118	0	0.4	0.797	0.883
CXCL2	HIF1A	9606.ENSP00000427279	9606.ENSP00000437955	0	0	0	0	0.104	0	0	0.384	0.425
CXCL8	MAPK1	9606.ENSP00000306512	9606.ENSP00000215832	0	0	0	0	0.044	0	0	0.735	0.735
CXCL8	MMP2	9606.ENSP00000306512	9606.ENSP00000219070	0	0	0	0	0.042	0	0	0.814	0.814
CXCL8	MPO	9606.ENSP00000306512	9606.ENSP00000225275	0	0	0	0	0.062	0	0	0.728	0.733
CXCL8	IL2	9606.ENSP00000306512	9606.ENSP00000226730	0	0	0	0	0.048	0	0	0.985	0.985
CXCL8	IFNG	9606.ENSP00000306512	9606.ENSP00000229135	0	0	0.281	0	0.152	0	0	0.942	0.961
CXCL8	MAPK14	9606.ENSP00000306512	9606.ENSP00000229795	0	0	0	0	0	0	0	0.645	0.645
CXCL8	IL4	9606.ENSP00000306512	9606.ENSP00000231449	0	0	0	0	0.049	0	0.4	0.996	0.997
CXCL8	IRF1	9606.ENSP00000306512	9606.ENSP00000245414	0	0	0	0	0.143	0	0	0.523	0.575
CXCL8	IL1A	9606.ENSP00000306512	9606.ENSP00000263339	0	0	0	0	0.451	0	0.4	0.928	0.974
CXCL8	IL1B	9606.ENSP00000306512	9606.ENSP00000263341	0	0	0	0	0.776	0	0.4	0.962	0.994
CXCL8	ICAM1	9606.ENSP00000306512	9606.ENSP00000264832	0	0	0	0	0.259	0	0	0.927	0.943
CXCL8	TP53	9606.ENSP00000306512	9606.ENSP00000269305	0	0	0	0	0	0.161	0	0.777	0.804
CXCL8	PPARG	9606.ENSP00000306512	9606.ENSP00000287820	0	0	0	0	0	0	0	0.583	0.583
CXCL8	VCAM1	9606.ENSP00000306512	9606.ENSP00000294728	0	0	0	0	0.074	0	0	0.852	0.857
CXCL8	MMP3	9606.ENSP00000306512	9606.ENSP00000299855	0	0	0	0	0.127	0	0	0.804	0.821
CXCL8	PPARA	9606.ENSP00000306512	9606.ENSP00000385523	0	0	0	0	0	0	0	0.431	0.431
CXCL8	CYCS	9606.ENSP00000306512	9606.ENSP00000307786	0	0	0	0	0	0	0	0.447	0.447
CXCL8	F2	9606.ENSP00000306512	9606.ENSP00000308541	0	0	0	0	0.042	0	0	0.505	0.505
CXCL8	NOS2	9606.ENSP00000306512	9606.ENSP00000327251	0	0	0	0	0	0	0	0.506	0.506
CXCL8	THBD	9606.ENSP00000306512	9606.ENSP00000366307	0	0	0	0	0.123	0	0	0.542	0.581
CXCL8	FASLG	9606.ENSP00000306512	9606.ENSP00000356694	0	0	0	0	0	0	0	0.583	0.583
CXCL8	GSK3B	9606.ENSP00000306512	9606.ENSP00000324806	0	0	0	0	0	0	0	0.62	0.62
CXCL8	HIF1A	9606.ENSP00000306512	9606.ENSP00000437955	0	0	0	0	0.184	0	0	0.667	0.716
CXCL8	F3	9606.ENSP00000306512	9606.ENSP00000334145	0	0	0.24	0	0.083	0	0	0.658	0.74
CXCL8	SPP1	9606.ENSP00000306512	9606.ENSP00000378517	0	0	0	0	0.124	0	0	0.732	0.755
CXCL8	STAT1	9606.ENSP00000306512	9606.ENSP00000354394	0	0	0	0	0.068	0	0	0.758	0.765
CXCL8	SELE	9606.ENSP00000306512	9606.ENSP00000331736	0	0	0	0	0.084	0	0	0.845	0.851
CXCL8	MMP9	9606.ENSP00000306512	9606.ENSP00000361405	0	0	0	0	0.14	0	0	0.867	0.88
CXCL8	IL10	9606.ENSP00000306512	9606.ENSP00000412237	0	0	0	0	0.147	0	0.4	0.946	0.97
CXCL8	TNF	9606.ENSP00000306512	9606.ENSP00000398698	0	0	0	0	0.294	0	0.4	0.965	0.983
CXCL8	IL6	9606.ENSP00000306512	9606.ENSP00000385675	0	0	0	0	0.445	0	0.4	0.976	0.991
CXCL8	RELA	9606.ENSP00000306512	9606.ENSP00000384273	0	0	0	0	0.062	0.785	0.9	0.82	0.995
CYCS	MAPK1	9606.ENSP00000307786	9606.ENSP00000215832	0	0	0	0	0.054	0	0.4	0.636	0.775
CYCS	MMP2	9606.ENSP00000307786	9606.ENSP00000219070	0	0	0	0	0	0	0	0.494	0.494
CYCS	MPO	9606.ENSP00000307786	9606.ENSP00000225275	0	0	0	0	0	0	0	0.459	0.459
CYCS	IL2	9606.ENSP00000307786	9606.ENSP00000226730	0	0	0	0	0.067	0	0	0.474	0.488
CYCS	IFNG	9606.ENSP00000307786	9606.ENSP00000229135	0	0	0	0	0	0	0	0.57	0.57
CYCS	MAPK14	9606.ENSP00000307786	9606.ENSP00000229795	0	0	0	0	0.052	0	0	0.478	0.485
CYCS	IL4	9606.ENSP00000307786	9606.ENSP00000231449	0	0	0	0	0.056	0	0	0.404	0.413
CYCS	IL1A	9606.ENSP00000307786	9606.ENSP00000263339	0	0	0	0	0	0	0	0.479	0.479
CYCS	IL1B	9606.ENSP00000307786	9606.ENSP00000263341	0	0	0	0	0	0	0	0.67	0.67
CYCS	ICAM1	9606.ENSP00000307786	9606.ENSP00000264832	0	0	0	0	0.047	0	0	0.68	0.682
CYCS	TP53	9606.ENSP00000307786	9606.ENSP00000269305	0	0	0	0	0	0	0	0.911	0.911
CYCS	SOD1	9606.ENSP00000307786	9606.ENSP00000270142	0	0	0	0	0.074	0	0	0.663	0.675
CYCS	PPARG	9606.ENSP00000307786	9606.ENSP00000287820	0	0	0	0	0.051	0	0	0.592	0.596
CYCS	STAT1	9606.ENSP00000307786	9606.ENSP00000354394	0	0	0	0	0.042	0	0	0.427	0.427
CYCS	NOS2	9606.ENSP00000307786	9606.ENSP00000327251	0	0	0	0	0.055	0	0	0.462	0.47
CYCS	IL10	9606.ENSP00000307786	9606.ENSP00000412237	0	0	0	0	0	0	0	0.511	0.511
CYCS	PPARA	9606.ENSP00000307786	9606.ENSP00000385523	0	0	0	0	0.051	0	0	0.524	0.529
CYCS	SPP1	9606.ENSP00000307786	9606.ENSP00000378517	0	0	0	0	0	0	0	0.549	0.549
CYCS	SELE	9606.ENSP00000307786	9606.ENSP00000331736	0	0	0	0	0	0	0	0.551	0.551
CYCS	HIF1A	9606.ENSP00000307786	9606.ENSP00000437955	0	0	0	0	0	0	0	0.648	0.648
CYCS	GSK3B	9606.ENSP00000307786	9606.ENSP00000324806	0	0	0	0	0.076	0.045	0	0.68	0.693
CYCS	MMP9	9606.ENSP00000307786	9606.ENSP00000361405	0	0	0	0	0	0	0	0.731	0.731
CYCS	IL6	9606.ENSP00000307786	9606.ENSP00000385675	0	0	0	0	0	0	0	0.776	0.776
CYCS	TNF	9606.ENSP00000307786	9606.ENSP00000398698	0	0	0	0	0	0	0	0.81	0.81
CYCS	FASLG	9606.ENSP00000307786	9606.ENSP00000356694	0	0	0	0	0.054	0	0	0.838	0.84
CYCS	PARP1	9606.ENSP00000307786	9606.ENSP00000355759	0	0	0	0	0.062	0	0	0.89	0.892
F2	MPO	9606.ENSP00000308541	9606.ENSP00000225275	0	0	0	0	0	0.044	0	0.521	0.522
F2	IL2	9606.ENSP00000308541	9606.ENSP00000226730	0	0	0	0	0.049	0	0	0.438	0.442
F2	IFNG	9606.ENSP00000308541	9606.ENSP00000229135	0	0	0	0	0	0	0	0.468	0.468
F2	IL1B	9606.ENSP00000308541	9606.ENSP00000263341	0	0	0	0	0	0	0	0.545	0.545
F2	ICAM1	9606.ENSP00000308541	9606.ENSP00000264832	0	0	0	0	0.049	0	0	0.428	0.433
F2	VCAM1	9606.ENSP00000308541	9606.ENSP00000294728	0	0	0	0	0.042	0.125	0	0.394	0.447
F2	SELE	9606.ENSP00000308541	9606.ENSP00000331736	0	0	0	0	0	0.046	0	0.466	0.469
F2	IL10	9606.ENSP00000308541	9606.ENSP00000412237	0	0	0	0	0	0	0	0.5	0.5
F2	SPP1	9606.ENSP00000308541	9606.ENSP00000378517	0	0	0	0	0.062	0.396	0	0.442	0.656
F2	IL6	9606.ENSP00000308541	9606.ENSP00000385675	0	0	0	0	0	0	0	0.703	0.703
F2	TNF	9606.ENSP00000308541	9606.ENSP00000398698	0	0	0	0	0	0.066	0	0.753	0.76
F2	F3	9606.ENSP00000308541	9606.ENSP00000334145	0	0	0	0	0	0	0.54	0.993	0.996
F2	THBD	9606.ENSP00000308541	9606.ENSP00000366307	0	0	0	0	0	0.967	0.9	0.927	0.999
F3	MPO	9606.ENSP00000334145	9606.ENSP00000225275	0	0	0	0	0.074	0	0	0.752	0.76
F3	IL2	9606.ENSP00000334145	9606.ENSP00000226730	0	0	0	0	0	0	0	0.478	0.478
F3	IFNG	9606.ENSP00000334145	9606.ENSP00000229135	0	0	0	0	0.042	0	0	0.575	0.575
F3	IL4	9606.ENSP00000334145	9606.ENSP00000231449	0	0	0	0	0	0	0	0.418	0.418
F3	IL1A	9606.ENSP00000334145	9606.ENSP00000263339	0	0	0	0	0.127	0	0	0.594	0.631
F3	IL1B	9606.ENSP00000334145	9606.ENSP00000263341	0	0	0	0	0.109	0	0	0.698	0.719
F3	ICAM1	9606.ENSP00000334145	9606.ENSP00000264832	0	0	0	0	0.107	0	0	0.705	0.726
F3	VCAM1	9606.ENSP00000334145	9606.ENSP00000294728	0	0	0	0	0.06	0	0	0.8	0.803
F3	SELE	9606.ENSP00000334145	9606.ENSP00000331736	0	0	0	0	0.049	0	0	0.72	0.723
F3	HIF1A	9606.ENSP00000334145	9606.ENSP00000437955	0	0	0	0	0.084	0	0	0.376	0.403
F3	IL10	9606.ENSP00000334145	9606.ENSP00000412237	0	0	0	0	0.048	0	0	0.583	0.586
F3	MMP9	9606.ENSP00000334145	9606.ENSP00000361405	0	0	0	0	0	0	0	0.632	0.632
F3	TNF	9606.ENSP00000334145	9606.ENSP00000398698	0	0	0	0	0.056	0	0	0.716	0.72
F3	IL6	9606.ENSP00000334145	9606.ENSP00000385675	0	0	0	0	0.246	0	0	0.77	0.819
F3	THBD	9606.ENSP00000334145	9606.ENSP00000366307	0	0	0	0	0.075	0	0.54	0.963	0.982
FASLG	MMP2	9606.ENSP00000356694	9606.ENSP00000219070	0	0	0	0	0	0	0	0.459	0.459
FASLG	MPO	9606.ENSP00000356694	9606.ENSP00000225275	0	0	0	0	0.049	0	0	0.399	0.404
FASLG	IL2	9606.ENSP00000356694	9606.ENSP00000226730	0	0	0	0	0.13	0	0	0.806	0.824
FASLG	IFNG	9606.ENSP00000356694	9606.ENSP00000229135	0	0	0	0	0.555	0	0	0.856	0.933
FASLG	IL4	9606.ENSP00000356694	9606.ENSP00000231449	0	0	0	0	0.082	0.048	0	0.663	0.679
FASLG	IRF1	9606.ENSP00000356694	9606.ENSP00000245414	0	0	0	0	0.068	0.068	0	0.373	0.408
FASLG	IL1A	9606.ENSP00000356694	9606.ENSP00000263339	0	0	0	0	0.045	0	0	0.583	0.584
FASLG	IL1B	9606.ENSP00000356694	9606.ENSP00000263341	0	0	0	0	0.049	0	0	0.799	0.8
FASLG	ICAM1	9606.ENSP00000356694	9606.ENSP00000264832	0	0	0	0	0.088	0	0	0.766	0.777
FASLG	TP53	9606.ENSP00000356694	9606.ENSP00000269305	0	0	0	0	0.087	0	0	0.703	0.718
FASLG	SOD1	9606.ENSP00000356694	9606.ENSP00000270142	0	0	0	0	0	0	0	0.519	0.519
FASLG	VCAM1	9606.ENSP00000356694	9606.ENSP00000294728	0	0	0	0	0.062	0	0	0.478	0.489
FASLG	STAT1	9606.ENSP00000356694	9606.ENSP00000354394	0	0	0	0	0.069	0	0	0.515	0.529
FASLG	PARP1	9606.ENSP00000356694	9606.ENSP00000355759	0	0	0	0	0	0	0	0.58	0.58
FASLG	RELA	9606.ENSP00000356694	9606.ENSP00000384273	0	0	0	0	0	0.091	0	0.377	0.409
FASLG	HIF1A	9606.ENSP00000356694	9606.ENSP00000437955	0	0	0	0	0.047	0	0	0.489	0.492
FASLG	MMP9	9606.ENSP00000356694	9606.ENSP00000361405	0	0	0	0	0.059	0	0	0.554	0.562
FASLG	IL6	9606.ENSP00000356694	9606.ENSP00000385675	0	0	0	0	0.044	0	0	0.697	0.697
FASLG	IL10	9606.ENSP00000356694	9606.ENSP00000412237	0	0	0	0	0.129	0	0	0.873	0.885
FASLG	TNF	9606.ENSP00000356694	9606.ENSP00000398698	0	0	0	0.663	0.085	0.053	0	0.983	0.984
GJA1	MAPK1	9606.ENSP00000282561	9606.ENSP00000215832	0	0	0	0	0	0.292	0.9	0.269	0.943
GJA1	MMP2	9606.ENSP00000282561	9606.ENSP00000219070	0	0	0	0	0.172	0	0	0.418	0.498
GJA1	KCNH2	9606.ENSP00000282561	9606.ENSP00000262186	0	0	0	0	0	0	0	0.528	0.528
GJA1	IL1B	9606.ENSP00000282561	9606.ENSP00000263341	0	0	0	0	0.044	0	0	0.532	0.533
GJA1	TP53	9606.ENSP00000282561	9606.ENSP00000269305	0	0	0	0	0	0	0	0.418	0.418
GJA1	VCAM1	9606.ENSP00000282561	9606.ENSP00000294728	0	0	0	0	0.102	0	0	0.374	0.413
GJA1	SPP1	9606.ENSP00000282561	9606.ENSP00000378517	0	0	0	0	0.083	0	0	0.396	0.422
GJA1	GSK3B	9606.ENSP00000282561	9606.ENSP00000324806	0	0	0	0	0	0.058	0	0.422	0.432
GJA1	MMP9	9606.ENSP00000282561	9606.ENSP00000361405	0	0	0	0	0.043	0	0	0.488	0.489
GJA1	HIF1A	9606.ENSP00000282561	9606.ENSP00000437955	0	0	0	0	0.161	0	0	0.425	0.497
GJA1	TNF	9606.ENSP00000282561	9606.ENSP00000398698	0	0	0	0	0.055	0	0	0.507	0.514
GJA1	IL6	9606.ENSP00000282561	9606.ENSP00000385675	0	0	0	0	0.062	0	0	0.514	0.524
GSK3B	MAPK1	9606.ENSP00000324806	9606.ENSP00000215832	0	0	0	0.766	0.327	0.342	0	0.464	0.742
GSK3B	MMP2	9606.ENSP00000324806	9606.ENSP00000219070	0	0	0	0	0	0	0	0.571	0.571
GSK3B	IFNG	9606.ENSP00000324806	9606.ENSP00000229135	0	0	0	0	0.049	0	0	0.488	0.492
GSK3B	MAPK14	9606.ENSP00000324806	9606.ENSP00000229795	0	0	0	0.739	0.113	0.11	0	0.564	0.626
GSK3B	IRF1	9606.ENSP00000324806	9606.ENSP00000245414	0	0	0	0	0.044	0.331	0	0.23	0.465
GSK3B	IL1A	9606.ENSP00000324806	9606.ENSP00000263339	0	0	0	0	0	0	0	0.417	0.416
GSK3B	IL1B	9606.ENSP00000324806	9606.ENSP00000263341	0	0	0	0	0.042	0	0	0.636	0.636
GSK3B	ICAM1	9606.ENSP00000324806	9606.ENSP00000264832	0	0	0	0	0.042	0	0	0.416	0.417
GSK3B	TP53	9606.ENSP00000324806	9606.ENSP00000269305	0	0	0	0	0	0.633	0	0.981	0.992
GSK3B	SOD1	9606.ENSP00000324806	9606.ENSP00000270142	0	0	0	0	0.049	0.071	0	0.455	0.477
GSK3B	PPARG	9606.ENSP00000324806	9606.ENSP00000287820	0	0	0	0	0	0.071	0	0.622	0.634
GSK3B	VCAM1	9606.ENSP00000324806	9606.ENSP00000294728	0	0	0	0	0	0.102	0	0.415	0.452
GSK3B	SPP1	9606.ENSP00000324806	9606.ENSP00000378517	0	0	0	0	0	0.052	0	0.434	0.441
GSK3B	PIK3CG	9606.ENSP00000324806	9606.ENSP00000419260	0	0	0	0	0	0.069	0	0.452	0.468
GSK3B	PPARA	9606.ENSP00000324806	9606.ENSP00000385523	0	0	0	0	0	0.071	0	0.481	0.498
GSK3B	IL10	9606.ENSP00000324806	9606.ENSP00000412237	0	0	0	0	0	0.052	0	0.52	0.526
GSK3B	RELA	9606.ENSP00000324806	9606.ENSP00000384273	0	0	0	0	0.05	0.334	0	0.423	0.603
GSK3B	MMP9	9606.ENSP00000324806	9606.ENSP00000361405	0	0	0	0	0	0	0	0.612	0.612
GSK3B	PARP1	9606.ENSP00000324806	9606.ENSP00000355759	0	0	0	0	0.049	0.163	0	0.588	0.643
GSK3B	TNF	9606.ENSP00000324806	9606.ENSP00000398698	0	0	0	0	0	0.057	0	0.643	0.649
GSK3B	HIF1A	9606.ENSP00000324806	9606.ENSP00000437955	0	0	0	0	0.044	0.071	0	0.64	0.653
GSK3B	IL6	9606.ENSP00000324806	9606.ENSP00000385675	0	0	0	0	0	0	0	0.682	0.682
GSK3B	STAT1	9606.ENSP00000324806	9606.ENSP00000354394	0	0	0	0	0.047	0.096	0.5	0.413	0.713
HIF1A	MAPK1	9606.ENSP00000437955	9606.ENSP00000215832	0	0	0	0	0.049	0.626	0.9	0.648	0.985
HIF1A	MMP2	9606.ENSP00000437955	9606.ENSP00000219070	0	0	0	0	0.104	0	0	0.712	0.731
HIF1A	MPO	9606.ENSP00000437955	9606.ENSP00000225275	0	0	0	0	0.057	0	0	0.425	0.434
HIF1A	IL2	9606.ENSP00000437955	9606.ENSP00000226730	0	0	0	0	0	0	0	0.583	0.583
HIF1A	IFNG	9606.ENSP00000437955	9606.ENSP00000229135	0	0	0	0	0	0	0	0.665	0.665
HIF1A	MAPK14	9606.ENSP00000437955	9606.ENSP00000229795	0	0	0	0	0.042	0.045	0	0.691	0.693
HIF1A	IL4	9606.ENSP00000437955	9606.ENSP00000231449	0	0	0	0	0	0	0	0.585	0.585
HIF1A	IRF1	9606.ENSP00000437955	9606.ENSP00000245414	0	0	0	0	0.062	0.068	0	0.676	0.692
HIF1A	IL1A	9606.ENSP00000437955	9606.ENSP00000263339	0	0	0	0	0.103	0	0	0.599	0.625
HIF1A	IL1B	9606.ENSP00000437955	9606.ENSP00000263341	0	0	0	0	0.12	0	0	0.751	0.771
HIF1A	ICAM1	9606.ENSP00000437955	9606.ENSP00000264832	0	0	0	0	0.083	0.226	0	0.591	0.684
HIF1A	TP53	9606.ENSP00000437955	9606.ENSP00000269305	0	0	0	0	0	0.847	0	0.994	0.999
HIF1A	SOD1	9606.ENSP00000437955	9606.ENSP00000270142	0	0	0	0	0.089	0	0	0.485	0.511
HIF1A	PPARG	9606.ENSP00000437955	9606.ENSP00000287820	0	0	0	0	0.067	0.071	0	0.845	0.854
HIF1A	VCAM1	9606.ENSP00000437955	9606.ENSP00000294728	0	0	0	0	0.112	0.052	0	0.568	0.604
HIF1A	MMP3	9606.ENSP00000437955	9606.ENSP00000299855	0	0	0	0	0.106	0	0	0.526	0.558
HIF1A	NOS2	9606.ENSP00000437955	9606.ENSP00000327251	0	0	0	0	0	0	0	0.523	0.523
HIF1A	SELE	9606.ENSP00000437955	9606.ENSP00000331736	0	0	0	0	0.042	0	0	0.451	0.451
HIF1A	STAT1	9606.ENSP00000437955	9606.ENSP00000354394	0	0	0	0	0.072	0.045	0	0.738	0.748
HIF1A	PARP1	9606.ENSP00000437955	9606.ENSP00000355759	0	0	0	0	0.057	0.292	0	0.596	0.707
HIF1A	MMP9	9606.ENSP00000437955	9606.ENSP00000361405	0	0	0	0	0.088	0	0	0.815	0.824
HIF1A	SPP1	9606.ENSP00000437955	9606.ENSP00000378517	0	0	0	0	0.06	0	0	0.588	0.596
HIF1A	RELA	9606.ENSP00000437955	9606.ENSP00000384273	0	0	0	0	0.079	0.292	0	0.985	0.989
HIF1A	PPARA	9606.ENSP00000437955	9606.ENSP00000385523	0	0	0	0	0.067	0.071	0	0.746	0.761
HIF1A	IL6	9606.ENSP00000437955	9606.ENSP00000385675	0	0	0	0	0.139	0	0	0.777	0.8
HIF1A	TNF	9606.ENSP00000437955	9606.ENSP00000398698	0	0	0	0	0.044	0	0	0.818	0.818
HIF1A	IL10	9606.ENSP00000437955	9606.ENSP00000412237	0	0	0	0	0.048	0	0	0.749	0.751
HIF1A	PIK3CG	9606.ENSP00000437955	9606.ENSP00000419260	0	0	0	0	0.052	0	0	0.45	0.457
ICAM1	MAPK1	9606.ENSP00000264832	9606.ENSP00000215832	0	0	0	0	0.042	0	0	0.579	0.579
ICAM1	MMP2	9606.ENSP00000264832	9606.ENSP00000219070	0	0	0	0	0.049	0	0	0.749	0.751
ICAM1	MPO	9606.ENSP00000264832	9606.ENSP00000225275	0	0	0	0	0.066	0	0	0.763	0.769
ICAM1	IL2	9606.ENSP00000264832	9606.ENSP00000226730	0	0	0	0	0.049	0	0	0.799	0.8
ICAM1	IFNG	9606.ENSP00000264832	9606.ENSP00000229135	0	0	0	0	0.061	0.164	0	0.885	0.902
ICAM1	MAPK14	9606.ENSP00000264832	9606.ENSP00000229795	0	0	0	0	0	0	0	0.436	0.436
ICAM1	IL4	9606.ENSP00000264832	9606.ENSP00000231449	0	0	0	0	0	0	0	0.811	0.811
ICAM1	IRF1	9606.ENSP00000264832	9606.ENSP00000245414	0	0	0	0	0.372	0	0	0.483	0.662
ICAM1	IL1A	9606.ENSP00000264832	9606.ENSP00000263339	0	0	0	0	0.155	0	0	0.781	0.807
ICAM1	IL1B	9606.ENSP00000264832	9606.ENSP00000263341	0	0	0	0	0.271	0	0	0.885	0.912
ICAM1	PARP1	9606.ENSP00000264832	9606.ENSP00000355759	0	0	0	0	0.042	0	0	0.481	0.481
ICAM1	PPARA	9606.ENSP00000264832	9606.ENSP00000385523	0	0	0	0	0.104	0	0	0.487	0.521
ICAM1	SPP1	9606.ENSP00000264832	9606.ENSP00000378517	0	0	0	0	0.049	0	0	0.542	0.545
ICAM1	MMP3	9606.ENSP00000264832	9606.ENSP00000299855	0	0	0	0	0.06	0	0	0.571	0.579
ICAM1	NOS2	9606.ENSP00000264832	9606.ENSP00000327251	0	0	0	0	0.074	0.166	0	0.533	0.608
ICAM1	PPARG	9606.ENSP00000264832	9606.ENSP00000287820	0	0	0	0	0.106	0	0	0.609	0.636
ICAM1	THBD	9606.ENSP00000264832	9606.ENSP00000366307	0	0	0	0	0.086	0	0	0.65	0.666
ICAM1	TP53	9606.ENSP00000264832	9606.ENSP00000269305	0	0	0	0	0	0	0	0.722	0.722
ICAM1	MMP9	9606.ENSP00000264832	9606.ENSP00000361405	0	0	0	0	0.094	0	0	0.779	0.791
ICAM1	STAT1	9606.ENSP00000264832	9606.ENSP00000354394	0	0	0	0	0.116	0	0.5	0.594	0.805
ICAM1	RELA	9606.ENSP00000264832	9606.ENSP00000384273	0	0	0	0	0.173	0.626	0	0.57	0.855
ICAM1	IL10	9606.ENSP00000264832	9606.ENSP00000412237	0	0	0	0	0.056	0	0.4	0.794	0.873
ICAM1	TNF	9606.ENSP00000264832	9606.ENSP00000398698	0	0	0	0	0.255	0	0	0.929	0.944
ICAM1	IL6	9606.ENSP00000264832	9606.ENSP00000385675	0	0	0	0	0.27	0	0	0.931	0.947
ICAM1	SELE	9606.ENSP00000264832	9606.ENSP00000331736	0	0	0	0	0.17	0	0	0.941	0.949
ICAM1	VCAM1	9606.ENSP00000264832	9606.ENSP00000294728	0	0	0	0	0.146	0	0	0.999	0.999
IFNG	MAPK1	9606.ENSP00000229135	9606.ENSP00000215832	0	0	0	0	0	0	0	0.627	0.627
IFNG	MMP2	9606.ENSP00000229135	9606.ENSP00000219070	0	0	0	0	0.055	0	0	0.581	0.587
IFNG	MPO	9606.ENSP00000229135	9606.ENSP00000225275	0	0	0	0	0.101	0	0	0.775	0.789
IFNG	IL2	9606.ENSP00000229135	9606.ENSP00000226730	0	0	0	0	0.295	0	0	0.987	0.99
IFNG	SOD1	9606.ENSP00000229135	9606.ENSP00000270142	0	0	0	0	0	0	0	0.424	0.424
IFNG	PARP1	9606.ENSP00000229135	9606.ENSP00000355759	0	0	0	0	0.057	0	0	0.473	0.481
IFNG	THBD	9606.ENSP00000229135	9606.ENSP00000366307	0	0	0	0	0	0	0	0.546	0.546
IFNG	PPARA	9606.ENSP00000229135	9606.ENSP00000385523	0	0	0	0	0	0	0	0.574	0.574
IFNG	PIK3CG	9606.ENSP00000229135	9606.ENSP00000419260	0	0	0	0	0.067	0	0	0.566	0.577
IFNG	RELA	9606.ENSP00000229135	9606.ENSP00000384273	0	0	0	0	0	0	0	0.585	0.585
IFNG	PPARG	9606.ENSP00000229135	9606.ENSP00000287820	0	0	0	0	0	0	0	0.671	0.671
IFNG	SELE	9606.ENSP00000229135	9606.ENSP00000331736	0	0	0	0	0.106	0	0	0.671	0.693
IFNG	MMP3	9606.ENSP00000229135	9606.ENSP00000299855	0	0	0	0	0.055	0	0	0.721	0.725
IFNG	VCAM1	9606.ENSP00000229135	9606.ENSP00000294728	0	0	0	0	0.082	0	0	0.736	0.748
IFNG	MMP9	9606.ENSP00000229135	9606.ENSP00000361405	0	0	0	0	0.091	0	0	0.737	0.751
IFNG	SPP1	9606.ENSP00000229135	9606.ENSP00000378517	0	0	0	0	0.083	0	0	0.741	0.752
IFNG	MAPK14	9606.ENSP00000229135	9606.ENSP00000229795	0	0	0	0	0	0	0	0.769	0.769
IFNG	TP53	9606.ENSP00000229135	9606.ENSP00000269305	0	0	0	0	0.086	0	0	0.826	0.834
IFNG	NOS2	9606.ENSP00000229135	9606.ENSP00000327251	0	0	0	0	0.05	0	0	0.861	0.862
IFNG	IRF1	9606.ENSP00000229135	9606.ENSP00000245414	0	0	0	0	0.142	0	0	0.908	0.917
IFNG	IL1A	9606.ENSP00000229135	9606.ENSP00000263339	0	0	0	0	0.166	0	0	0.966	0.971
IFNG	IL6	9606.ENSP00000229135	9606.ENSP00000385675	0	0	0	0	0.128	0	0	0.981	0.983
IFNG	STAT1	9606.ENSP00000229135	9606.ENSP00000354394	0	0	0	0	0.131	0	0.5	0.971	0.986
IFNG	IL4	9606.ENSP00000229135	9606.ENSP00000231449	0	0	0	0	0.11	0	0	0.99	0.99
IFNG	TNF	9606.ENSP00000229135	9606.ENSP00000398698	0	0	0	0	0.202	0	0	0.99	0.991
IFNG	IL10	9606.ENSP00000229135	9606.ENSP00000412237	0	0	0	0	0.566	0	0	0.989	0.995
IFNG	IL1B	9606.ENSP00000229135	9606.ENSP00000263341	0	0	0	0	0.273	0	0	0.997	0.998
IL10	MMP2	9606.ENSP00000412237	9606.ENSP00000219070	0	0	0	0	0	0	0.4	0.619	0.761
IL10	MPO	9606.ENSP00000412237	9606.ENSP00000225275	0	0	0	0	0	0	0	0.771	0.771
IL10	IL2	9606.ENSP00000412237	9606.ENSP00000226730	0	0	0	0	0.056	0	0	0.963	0.964
IL10	MAPK14	9606.ENSP00000412237	9606.ENSP00000229795	0	0	0	0	0	0	0	0.602	0.602
IL10	IL4	9606.ENSP00000412237	9606.ENSP00000231449	0	0	0	0	0.043	0	0	0.986	0.986
IL10	IRF1	9606.ENSP00000412237	9606.ENSP00000245414	0	0	0	0	0.13	0.095	0	0.595	0.653
IL10	IL1A	9606.ENSP00000412237	9606.ENSP00000263339	0	0	0	0	0.209	0	0.4	0.944	0.971
IL10	IL1B	9606.ENSP00000412237	9606.ENSP00000263341	0	0	0	0	0.409	0	0.4	0.978	0.991
IL10	TP53	9606.ENSP00000412237	9606.ENSP00000269305	0	0	0	0	0.082	0	0	0.746	0.756
IL10	SOD1	9606.ENSP00000412237	9606.ENSP00000270142	0	0	0	0	0	0	0	0.467	0.467
IL10	PPARG	9606.ENSP00000412237	9606.ENSP00000287820	0	0	0	0	0.047	0	0	0.731	0.733
IL10	VCAM1	9606.ENSP00000412237	9606.ENSP00000294728	0	0	0	0	0.056	0	0	0.721	0.726
IL10	MMP3	9606.ENSP00000412237	9606.ENSP00000299855	0	0	0	0	0	0	0.4	0.74	0.837
IL10	NOS2	9606.ENSP00000412237	9606.ENSP00000327251	0	0	0	0	0	0	0	0.718	0.718
IL10	SELE	9606.ENSP00000412237	9606.ENSP00000331736	0	0	0	0	0.11	0	0	0.649	0.675
IL10	STAT1	9606.ENSP00000412237	9606.ENSP00000354394	0	0	0	0	0.059	0.046	0	0.862	0.865
IL10	PARP1	9606.ENSP00000412237	9606.ENSP00000355759	0	0	0	0	0	0.292	0	0.37	0.534
IL10	MMP9	9606.ENSP00000412237	9606.ENSP00000361405	0	0	0	0	0.053	0	0.4	0.808	0.881
IL10	THBD	9606.ENSP00000412237	9606.ENSP00000366307	0	0	0	0	0.049	0	0	0.543	0.546
IL10	SPP1	9606.ENSP00000412237	9606.ENSP00000378517	0	0	0	0	0.043	0	0	0.589	0.59
IL10	RELA	9606.ENSP00000412237	9606.ENSP00000384273	0	0	0	0	0	0	0	0.701	0.701
IL10	PPARA	9606.ENSP00000412237	9606.ENSP00000385523	0	0	0	0	0	0	0	0.634	0.634
IL10	IL6	9606.ENSP00000412237	9606.ENSP00000385675	0	0	0	0	0.13	0	0.8	0.988	0.997
IL10	TNF	9606.ENSP00000412237	9606.ENSP00000398698	0	0	0	0	0.234	0	0.4	0.984	0.992
IL10	PIK3CG	9606.ENSP00000412237	9606.ENSP00000419260	0	0	0	0	0.078	0	0	0.393	0.416
IL1A	MMP2	9606.ENSP00000263339	9606.ENSP00000219070	0	0	0	0	0.055	0.051	0	0.598	0.607
IL1A	MPO	9606.ENSP00000263339	9606.ENSP00000225275	0	0	0	0	0.054	0	0	0.711	0.715
IL1A	IL2	9606.ENSP00000263339	9606.ENSP00000226730	0	0	0	0	0.111	0	0	0.997	0.997
IL1A	MAPK14	9606.ENSP00000263339	9606.ENSP00000229795	0	0	0	0	0.077	0	0	0.643	0.656
IL1A	IL4	9606.ENSP00000263339	9606.ENSP00000231449	0	0	0	0	0.111	0	0.4	0.992	0.995
IL1A	IRF1	9606.ENSP00000263339	9606.ENSP00000245414	0	0	0	0	0.113	0	0	0.507	0.544
IL1A	SOD1	9606.ENSP00000263339	9606.ENSP00000270142	0	0	0	0	0	0	0	0.42	0.42
IL1A	PPARA	9606.ENSP00000263339	9606.ENSP00000385523	0	0	0	0	0.051	0	0	0.468	0.473
IL1A	THBD	9606.ENSP00000263339	9606.ENSP00000366307	0	0	0	0	0.073	0	0	0.474	0.491
IL1A	SPP1	9606.ENSP00000263339	9606.ENSP00000378517	0	0	0	0	0.1	0	0	0.55	0.578
IL1A	PPARG	9606.ENSP00000263339	9606.ENSP00000287820	0	0	0	0	0.051	0	0	0.584	0.588
IL1A	NOS2	9606.ENSP00000263339	9606.ENSP00000327251	0	0	0	0	0.1	0	0	0.595	0.62
IL1A	TP53	9606.ENSP00000263339	9606.ENSP00000269305	0	0	0	0	0	0.161	0	0.608	0.657
IL1A	VCAM1	9606.ENSP00000263339	9606.ENSP00000294728	0	0	0	0	0	0	0	0.72	0.72
IL1A	SELE	9606.ENSP00000263339	9606.ENSP00000331736	0	0	0	0	0.109	0	0	0.701	0.722
IL1A	MMP9	9606.ENSP00000263339	9606.ENSP00000361405	0	0	0	0	0.08	0.051	0	0.72	0.734
IL1A	STAT1	9606.ENSP00000263339	9606.ENSP00000354394	0	0	0	0	0.083	0	0	0.73	0.741
IL1A	MMP3	9606.ENSP00000263339	9606.ENSP00000299855	0	0	0	0	0.08	0.051	0	0.797	0.807
IL1A	RELA	9606.ENSP00000263339	9606.ENSP00000384273	0	0	0	0	0.059	0	0.4	0.827	0.893
IL1A	IL6	9606.ENSP00000263339	9606.ENSP00000385675	0	0	0	0	0.376	0	0.4	0.974	0.989
IL1A	TNF	9606.ENSP00000263339	9606.ENSP00000398698	0	0	0	0	0.619	0	0.4	0.976	0.994
IL1A	IL1B	9606.ENSP00000263339	9606.ENSP00000263341	0	0	0	0	0.961	0	0.9	0.983	0.999
IL1B	MAPK1	9606.ENSP00000263341	9606.ENSP00000215832	0	0	0	0	0.052	0	0	0.649	0.653
IL1B	MMP2	9606.ENSP00000263341	9606.ENSP00000219070	0	0	0	0	0.079	0.087	0	0.721	0.745
IL1B	MPO	9606.ENSP00000263341	9606.ENSP00000225275	0	0	0	0	0.098	0	0	0.851	0.86
IL1B	IL2	9606.ENSP00000263341	9606.ENSP00000226730	0	0	0	0	0.073	0	0	0.999	0.999
IL1B	MAPK14	9606.ENSP00000263341	9606.ENSP00000229795	0	0	0	0	0.052	0	0	0.779	0.782
IL1B	IL4	9606.ENSP00000263341	9606.ENSP00000231449	0	0	0	0	0.072	0	0.4	0.998	0.998
IL1B	IRF1	9606.ENSP00000263341	9606.ENSP00000245414	0	0	0	0	0.214	0	0	0.647	0.711
IL1B	PIK3CG	9606.ENSP00000263341	9606.ENSP00000419260	0	0	0	0	0.083	0	0	0.582	0.6
IL1B	THBD	9606.ENSP00000263341	9606.ENSP00000366307	0	0	0	0	0.149	0	0	0.582	0.629
IL1B	SOD1	9606.ENSP00000263341	9606.ENSP00000270142	0	0	0	0	0	0	0	0.645	0.645
IL1B	PARP1	9606.ENSP00000263341	9606.ENSP00000355759	0	0	0	0	0	0	0	0.678	0.678
IL1B	SPP1	9606.ENSP00000263341	9606.ENSP00000378517	0	0	0	0	0.074	0	0	0.674	0.685
IL1B	PPARA	9606.ENSP00000263341	9606.ENSP00000385523	0	0	0	0	0.102	0	0	0.691	0.711
IL1B	TP53	9606.ENSP00000263341	9606.ENSP00000269305	0	0	0	0	0	0	0	0.718	0.718
IL1B	NOS2	9606.ENSP00000263341	9606.ENSP00000327251	0	0	0	0	0.073	0	0	0.796	0.803
IL1B	SELE	9606.ENSP00000263341	9606.ENSP00000331736	0	0	0	0	0.126	0	0	0.785	0.804
IL1B	VCAM1	9606.ENSP00000263341	9606.ENSP00000294728	0	0	0	0	0.089	0	0	0.821	0.83
IL1B	MMP3	9606.ENSP00000263341	9606.ENSP00000299855	0	0	0	0	0.117	0.071	0	0.812	0.832
IL1B	STAT1	9606.ENSP00000263341	9606.ENSP00000354394	0	0	0	0	0.107	0	0	0.834	0.846
IL1B	PPARG	9606.ENSP00000263341	9606.ENSP00000287820	0	0	0	0	0.104	0	0	0.848	0.858
IL1B	MMP9	9606.ENSP00000263341	9606.ENSP00000361405	0	0	0	0	0.275	0.051	0	0.932	0.949
IL1B	RELA	9606.ENSP00000263341	9606.ENSP00000384273	0	0	0	0	0.118	0	0.9	0.903	0.99
IL1B	IL6	9606.ENSP00000263341	9606.ENSP00000385675	0	0	0	0	0.515	0	0.4	0.989	0.996
IL1B	TNF	9606.ENSP00000263341	9606.ENSP00000398698	0	0	0	0	0.616	0	0.4	0.993	0.998
IL2	MAPK1	9606.ENSP00000226730	9606.ENSP00000215832	0	0	0	0	0.058	0.045	0	0.398	0.411
IL2	MMP2	9606.ENSP00000226730	9606.ENSP00000219070	0	0	0	0	0.053	0	0	0.465	0.472
IL2	MPO	9606.ENSP00000226730	9606.ENSP00000225275	0	0	0	0	0	0	0	0.514	0.514
IL2	THBD	9606.ENSP00000226730	9606.ENSP00000366307	0	0	0	0	0	0.053	0	0.404	0.411
IL2	MAPK14	9606.ENSP00000226730	9606.ENSP00000229795	0	0	0	0	0.068	0.045	0	0.418	0.436
IL2	SPP1	9606.ENSP00000226730	9606.ENSP00000378517	0	0	0	0	0.099	0	0	0.42	0.455
IL2	MMP3	9606.ENSP00000226730	9606.ENSP00000299855	0	0	0	0	0.053	0	0	0.464	0.471
IL2	PPARG	9606.ENSP00000226730	9606.ENSP00000287820	0	0	0	0	0	0	0	0.484	0.484
IL2	IRF1	9606.ENSP00000226730	9606.ENSP00000245414	0	0	0	0	0.052	0	0	0.506	0.512
IL2	NOS2	9606.ENSP00000226730	9606.ENSP00000327251	0	0	0	0	0.086	0	0.119	0.463	0.53
IL2	SELE	9606.ENSP00000226730	9606.ENSP00000331736	0	0	0	0	0.122	0	0	0.541	0.579
IL2	MMP9	9606.ENSP00000226730	9606.ENSP00000361405	0	0	0	0	0.053	0	0	0.596	0.601
IL2	VCAM1	9606.ENSP00000226730	9606.ENSP00000294728	0	0	0	0	0.056	0.069	0	0.607	0.624
IL2	TP53	9606.ENSP00000226730	9606.ENSP00000269305	0	0	0	0	0	0	0	0.741	0.741
IL2	STAT1	9606.ENSP00000226730	9606.ENSP00000354394	0	0	0	0	0.062	0	0	0.793	0.797
IL2	RELA	9606.ENSP00000226730	9606.ENSP00000384273	0	0	0	0	0	0.516	0	0.681	0.839
IL2	TNF	9606.ENSP00000226730	9606.ENSP00000398698	0	0	0	0	0.072	0	0	0.955	0.957
IL2	IL4	9606.ENSP00000226730	9606.ENSP00000231449	0	0	0	0	0.432	0	0	0.999	0.999
IL2	IL6	9606.ENSP00000226730	9606.ENSP00000385675	0	0	0	0	0.055	0	0	0.999	0.999
IL4	MAPK1	9606.ENSP00000231449	9606.ENSP00000215832	0	0	0	0	0.06	0.06	0	0.509	0.528
IL4	MMP2	9606.ENSP00000231449	9606.ENSP00000219070	0	0	0	0	0.052	0	0	0.505	0.51
IL4	MPO	9606.ENSP00000231449	9606.ENSP00000225275	0	0	0	0	0.042	0	0	0.6	0.601
IL4	MAPK14	9606.ENSP00000231449	9606.ENSP00000229795	0	0	0	0	0.078	0.06	0	0.566	0.591
IL4	PPARA	9606.ENSP00000231449	9606.ENSP00000385523	0	0	0	0	0	0	0	0.442	0.442
IL4	THBD	9606.ENSP00000231449	9606.ENSP00000366307	0	0	0	0	0	0.045	0	0.447	0.449
IL4	SPP1	9606.ENSP00000231449	9606.ENSP00000378517	0	0	0	0	0.087	0	0	0.506	0.529
IL4	SELE	9606.ENSP00000231449	9606.ENSP00000331736	0	0	0	0	0.092	0	0	0.58	0.602
IL4	RELA	9606.ENSP00000231449	9606.ENSP00000384273	0	0	0	0	0	0.045	0	0.643	0.644
IL4	MMP3	9606.ENSP00000231449	9606.ENSP00000299855	0	0	0	0	0.052	0	0	0.651	0.655
IL4	VCAM1	9606.ENSP00000231449	9606.ENSP00000294728	0	0	0	0	0	0	0	0.666	0.666
IL4	NOS2	9606.ENSP00000231449	9606.ENSP00000327251	0	0	0	0	0.128	0	0	0.642	0.674
IL4	PPARG	9606.ENSP00000231449	9606.ENSP00000287820	0	0	0	0	0	0	0	0.681	0.681
IL4	MMP9	9606.ENSP00000231449	9606.ENSP00000361405	0	0	0	0	0.052	0	0	0.684	0.687
IL4	TP53	9606.ENSP00000231449	9606.ENSP00000269305	0	0	0	0	0	0	0	0.718	0.718
IL4	IRF1	9606.ENSP00000231449	9606.ENSP00000245414	0	0	0	0	0.054	0.078	0	0.727	0.741
IL4	STAT1	9606.ENSP00000231449	9606.ENSP00000354394	0	0	0	0	0	0	0	0.891	0.891
IL4	TNF	9606.ENSP00000231449	9606.ENSP00000398698	0	0	0	0	0.055	0	0.4	0.963	0.977
IL4	IL6	9606.ENSP00000231449	9606.ENSP00000385675	0	0	0	0	0.044	0	0.4	0.978	0.986
IL6	MAPK1	9606.ENSP00000385675	9606.ENSP00000215832	0	0	0	0	0.055	0	0.4	0.897	0.936
IL6	MMP2	9606.ENSP00000385675	9606.ENSP00000219070	0	0	0	0	0.116	0	0.4	0.734	0.847
IL6	MPO	9606.ENSP00000385675	9606.ENSP00000225275	0	0	0	0	0.087	0	0	0.865	0.872
IL6	MAPK14	9606.ENSP00000385675	9606.ENSP00000229795	0	0	0	0	0.083	0	0	0.842	0.848
IL6	IRF1	9606.ENSP00000385675	9606.ENSP00000245414	0	0	0	0	0.151	0	0	0.65	0.691
IL6	TP53	9606.ENSP00000385675	9606.ENSP00000269305	0	0	0	0	0	0	0	0.777	0.777
IL6	SOD1	9606.ENSP00000385675	9606.ENSP00000270142	0	0	0	0	0	0	0	0.584	0.584
IL6	PPARG	9606.ENSP00000385675	9606.ENSP00000287820	0	0	0	0	0.082	0	0	0.812	0.82
IL6	VCAM1	9606.ENSP00000385675	9606.ENSP00000294728	0	0	0	0	0.171	0	0	0.909	0.921
IL6	MMP3	9606.ENSP00000385675	9606.ENSP00000299855	0	0	0	0	0.16	0	0.4	0.795	0.887
IL6	NOS2	9606.ENSP00000385675	9606.ENSP00000327251	0	0	0	0	0.042	0	0	0.781	0.781
IL6	SELE	9606.ENSP00000385675	9606.ENSP00000331736	0	0	0	0	0.272	0	0	0.848	0.884
IL6	STAT1	9606.ENSP00000385675	9606.ENSP00000354394	0	0	0	0	0.11	0.087	0.5	0.941	0.972
IL6	PARP1	9606.ENSP00000385675	9606.ENSP00000355759	0	0	0	0	0	0	0	0.571	0.571
IL6	MMP9	9606.ENSP00000385675	9606.ENSP00000361405	0	0	0	0	0.106	0	0.4	0.93	0.959
IL6	THBD	9606.ENSP00000385675	9606.ENSP00000366307	0	0	0	0	0.098	0	0	0.629	0.651
IL6	SPP1	9606.ENSP00000385675	9606.ENSP00000378517	0	0	0	0	0.048	0	0	0.747	0.748
IL6	RELA	9606.ENSP00000385675	9606.ENSP00000384273	0	0	0	0	0.108	0.292	0.9	0.816	0.986
IL6	PPARA	9606.ENSP00000385675	9606.ENSP00000385523	0	0	0	0	0.074	0	0	0.712	0.722
IL6	PIK3CG	9606.ENSP00000385675	9606.ENSP00000419260	0	0	0	0	0	0	0	0.565	0.565
IL6	TNF	9606.ENSP00000385675	9606.ENSP00000398698	0	0	0	0	0.261	0	0.4	0.989	0.994
IRF1	VCAM1	9606.ENSP00000245414	9606.ENSP00000294728	0	0	0	0	0.083	0	0	0.38	0.407
IRF1	MMP9	9606.ENSP00000245414	9606.ENSP00000361405	0	0	0	0	0.158	0	0	0.324	0.407
IRF1	NOS2	9606.ENSP00000245414	9606.ENSP00000327251	0	0	0	0	0.049	0.045	0	0.446	0.452
IRF1	TP53	9606.ENSP00000245414	9606.ENSP00000269305	0	0	0	0	0	0	0	0.519	0.519
IRF1	PPARG	9606.ENSP00000245414	9606.ENSP00000287820	0	0	0	0	0.092	0.054	0	0.577	0.605
IRF1	RELA	9606.ENSP00000245414	9606.ENSP00000384273	0	0	0	0	0.13	0.091	0	0.595	0.651
IRF1	TNF	9606.ENSP00000245414	9606.ENSP00000398698	0	0	0	0	0.294	0	0	0.662	0.751
IRF1	STAT1	9606.ENSP00000245414	9606.ENSP00000354394	0	0	0	0	0.44	0.805	0.5	0.997	0.999
KCNH2	TNF	9606.ENSP00000262186	9606.ENSP00000398698	0	0	0	0	0	0	0	0.515	0.515
MAPK1	MMP2	9606.ENSP00000215832	9606.ENSP00000219070	0	0	0	0	0.047	0	0	0.404	0.408
MAPK1	PIK3CG	9606.ENSP00000215832	9606.ENSP00000419260	0	0	0	0	0.056	0	0	0.43	0.439
MAPK1	MMP3	9606.ENSP00000215832	9606.ENSP00000299855	0	0	0	0	0.047	0	0	0.497	0.5
MAPK1	PARP1	9606.ENSP00000215832	9606.ENSP00000355759	0	0	0	0	0.095	0.292	0	0.438	0.609
MAPK1	VCAM1	9606.ENSP00000215832	9606.ENSP00000294728	0	0	0	0	0	0.046	0	0.67	0.671
MAPK1	MMP9	9606.ENSP00000215832	9606.ENSP00000361405	0	0	0	0	0.104	0	0	0.661	0.684
MAPK1	RELA	9606.ENSP00000215832	9606.ENSP00000384273	0	0	0	0	0.049	0.189	0	0.662	0.717
MAPK1	PPARG	9606.ENSP00000215832	9606.ENSP00000287820	0	0	0	0	0	0.51	0	0.483	0.736
MAPK1	TNF	9606.ENSP00000215832	9606.ENSP00000398698	0	0	0	0	0.083	0	0	0.746	0.757
MAPK1	STAT1	9606.ENSP00000215832	9606.ENSP00000354394	0	0	0	0	0.09	0.091	0.9	0.471	0.95
MAPK1	MAPK14	9606.ENSP00000215832	9606.ENSP00000229795	0	0	0.067	0.924	0.342	0.816	0.9	0.677	0.995
MAPK1	TP53	9606.ENSP00000215832	9606.ENSP00000269305	0	0	0	0	0.045	0.806	0.9	0.912	0.998
MAPK14	NOS2	9606.ENSP00000229795	9606.ENSP00000327251	0	0	0	0	0.087	0	0	0.379	0.409
MAPK14	PARP1	9606.ENSP00000229795	9606.ENSP00000355759	0	0	0	0	0.062	0	0	0.409	0.422
MAPK14	PPARG	9606.ENSP00000229795	9606.ENSP00000287820	0	0	0	0	0.042	0	0	0.484	0.484
MAPK14	MMP9	9606.ENSP00000229795	9606.ENSP00000361405	0	0	0	0	0.105	0	0	0.498	0.532
MAPK14	SELE	9606.ENSP00000229795	9606.ENSP00000331736	0	0	0	0	0.06	0.067	0	0.531	0.553
MAPK14	SOD1	9606.ENSP00000229795	9606.ENSP00000270142	0	0	0	0	0.042	0.091	0	0.56	0.584
MAPK14	STAT1	9606.ENSP00000229795	9606.ENSP00000354394	0	0	0	0	0.1	0	0	0.768	0.783
MAPK14	RELA	9606.ENSP00000229795	9606.ENSP00000384273	0	0	0	0	0.081	0.165	0	0.758	0.798
MAPK14	TNF	9606.ENSP00000229795	9606.ENSP00000398698	0	0	0	0	0.087	0	0	0.83	0.839
MAPK14	TP53	9606.ENSP00000229795	9606.ENSP00000269305	0	0	0	0	0.046	0.818	0.9	0.744	0.994
MMP2	RELA	9606.ENSP00000219070	9606.ENSP00000384273	0	0	0	0	0.061	0.071	0	0.367	0.4
MMP2	STAT1	9606.ENSP00000219070	9606.ENSP00000354394	0	0	0	0	0.085	0	0	0.384	0.412
MMP2	MPO	9606.ENSP00000219070	9606.ENSP00000225275	0	0	0	0	0.048	0	0	0.471	0.474
MMP2	PARP1	9606.ENSP00000219070	9606.ENSP00000355759	0	0	0	0	0	0	0	0.479	0.479
MMP2	SELE	9606.ENSP00000219070	9606.ENSP00000331736	0	0	0	0	0.067	0	0	0.478	0.492
MMP2	PPARG	9606.ENSP00000219070	9606.ENSP00000287820	0	0	0	0	0	0	0	0.511	0.511
MMP2	MMP3	9606.ENSP00000219070	9606.ENSP00000299855	0	0	0.061	0.875	0.128	0	0.4	0.152	0.527
MMP2	PPARA	9606.ENSP00000219070	9606.ENSP00000385523	0	0	0	0	0	0	0	0.531	0.531
MMP2	VCAM1	9606.ENSP00000219070	9606.ENSP00000294728	0	0	0	0	0.138	0.045	0	0.598	0.64
MMP2	TP53	9606.ENSP00000219070	9606.ENSP00000269305	0	0	0	0	0	0	0	0.669	0.669
MMP2	TNF	9606.ENSP00000219070	9606.ENSP00000398698	0	0	0	0	0.074	0	0	0.72	0.729
MMP2	SPP1	9606.ENSP00000219070	9606.ENSP00000378517	0	0	0	0	0.087	0	0	0.836	0.843
MMP2	MMP9	9606.ENSP00000219070	9606.ENSP00000361405	0	0	0.061	0.927	0.128	0	0.9	0.116	0.918
MMP3	MPO	9606.ENSP00000299855	9606.ENSP00000225275	0	0	0	0	0.048	0	0	0.614	0.616
MMP3	TP53	9606.ENSP00000299855	9606.ENSP00000269305	0	0	0	0	0	0	0	0.507	0.507
MMP3	PPARG	9606.ENSP00000299855	9606.ENSP00000287820	0	0	0	0	0	0	0	0.423	0.423
MMP3	VCAM1	9606.ENSP00000299855	9606.ENSP00000294728	0	0	0	0	0.105	0.045	0	0.531	0.565
MMP3	STAT1	9606.ENSP00000299855	9606.ENSP00000354394	0	0	0	0	0.098	0	0	0.372	0.409
MMP3	SELE	9606.ENSP00000299855	9606.ENSP00000331736	0	0	0	0	0.121	0	0	0.444	0.49
MMP3	NOS2	9606.ENSP00000299855	9606.ENSP00000327251	0	0	0	0	0.056	0	0	0.52	0.527
MMP3	TNF	9606.ENSP00000299855	9606.ENSP00000398698	0	0	0	0	0.086	0	0	0.846	0.853
MMP3	MMP9	9606.ENSP00000299855	9606.ENSP00000361405	0	0	0.075	0.784	0.145	0	0.9	0.514	0.956
MMP3	SPP1	9606.ENSP00000299855	9606.ENSP00000378517	0	0	0	0	0.07	0	0.75	0.992	0.997
MMP9	MPO	9606.ENSP00000361405	9606.ENSP00000225275	0	0	0	0	0.085	0	0	0.967	0.969
MMP9	TP53	9606.ENSP00000361405	9606.ENSP00000269305	0	0	0	0	0	0	0	0.838	0.838
MMP9	SOD1	9606.ENSP00000361405	9606.ENSP00000270142	0	0	0	0	0.053	0	0	0.423	0.43
MMP9	PPARG	9606.ENSP00000361405	9606.ENSP00000287820	0	0	0	0	0	0	0	0.765	0.765
MMP9	VCAM1	9606.ENSP00000361405	9606.ENSP00000294728	0	0	0	0	0.06	0.045	0	0.742	0.748
MMP9	NOS2	9606.ENSP00000361405	9606.ENSP00000327251	0	0	0	0	0.049	0	0	0.679	0.681
MMP9	SELE	9606.ENSP00000361405	9606.ENSP00000331736	0	0	0	0	0.083	0	0	0.633	0.65
MMP9	STAT1	9606.ENSP00000361405	9606.ENSP00000354394	0	0	0	0	0.106	0	0	0.707	0.727
MMP9	PARP1	9606.ENSP00000361405	9606.ENSP00000355759	0	0	0	0	0	0	0	0.553	0.553
MMP9	THBD	9606.ENSP00000361405	9606.ENSP00000366307	0	0	0	0	0.109	0	0	0.385	0.428
MMP9	PPARA	9606.ENSP00000361405	9606.ENSP00000385523	0	0	0	0	0	0	0	0.47	0.47
MMP9	RELA	9606.ENSP00000361405	9606.ENSP00000384273	0	0	0	0	0.067	0.292	0	0.524	0.658
MMP9	TNF	9606.ENSP00000361405	9606.ENSP00000398698	0	0	0	0	0.207	0	0	0.915	0.93
MMP9	SPP1	9606.ENSP00000361405	9606.ENSP00000378517	0	0	0	0	0.138	0	0	0.941	0.947
MPO	THBD	9606.ENSP00000225275	9606.ENSP00000366307	0	0	0	0	0	0	0	0.422	0.422
MPO	TP53	9606.ENSP00000225275	9606.ENSP00000269305	0	0	0	0	0.057	0	0	0.451	0.46
MPO	PPARG	9606.ENSP00000225275	9606.ENSP00000287820	0	0	0	0	0.047	0	0	0.483	0.486
MPO	NOS2	9606.ENSP00000225275	9606.ENSP00000327251	0	0	0	0	0	0.068	0	0.501	0.515
MPO	VCAM1	9606.ENSP00000225275	9606.ENSP00000294728	0	0	0	0	0	0	0	0.621	0.621
MPO	SELE	9606.ENSP00000225275	9606.ENSP00000331736	0	0	0	0	0	0	0	0.743	0.743
MPO	TNF	9606.ENSP00000225275	9606.ENSP00000398698	0	0	0	0	0.097	0	0	0.822	0.832
NOS2	TP53	9606.ENSP00000327251	9606.ENSP00000269305	0	0	0	0	0	0	0	0.418	0.418
NOS2	SOD1	9606.ENSP00000327251	9606.ENSP00000270142	0	0	0	0	0	0.162	0	0.391	0.468
NOS2	PPARG	9606.ENSP00000327251	9606.ENSP00000287820	0	0	0	0	0.1	0.049	0	0.677	0.699
NOS2	VCAM1	9606.ENSP00000327251	9606.ENSP00000294728	0	0	0	0	0	0	0	0.472	0.472
NOS2	RELA	9606.ENSP00000327251	9606.ENSP00000384273	0	0	0	0	0	0.181	0	0.373	0.464
NOS2	SELE	9606.ENSP00000327251	9606.ENSP00000331736	0	0	0	0	0.08	0	0	0.453	0.476
NOS2	PARP1	9606.ENSP00000327251	9606.ENSP00000355759	0	0	0	0	0	0	0	0.48	0.48
NOS2	STAT1	9606.ENSP00000327251	9606.ENSP00000354394	0	0	0	0	0	0	0.4	0.581	0.738
NOS2	TNF	9606.ENSP00000327251	9606.ENSP00000398698	0	0	0	0	0.042	0	0	0.858	0.858
PARP1	TP53	9606.ENSP00000355759	9606.ENSP00000269305	0	0	0	0	0.067	0.794	0	0.87	0.972
PARP1	SOD1	9606.ENSP00000355759	9606.ENSP00000270142	0	0	0	0	0.074	0	0	0.611	0.624
PARP1	PPARG	9606.ENSP00000355759	9606.ENSP00000287820	0	0	0	0	0.067	0	0	0.623	0.633
PARP1	STAT1	9606.ENSP00000355759	9606.ENSP00000354394	0	0	0	0	0.064	0	0	0.439	0.452
PARP1	SPP1	9606.ENSP00000355759	9606.ENSP00000378517	0	0	0	0	0.054	0.292	0	0.223	0.434
PARP1	TNF	9606.ENSP00000355759	9606.ENSP00000398698	0	0	0	0	0	0	0	0.735	0.735
PARP1	RELA	9606.ENSP00000355759	9606.ENSP00000384273	0	0	0	0	0.049	0.697	0	0.655	0.891
PIK3CG	TP53	9606.ENSP00000419260	9606.ENSP00000269305	0	0	0	0	0	0	0	0.532	0.532
PIK3CG	PPARG	9606.ENSP00000419260	9606.ENSP00000287820	0	0	0	0	0.057	0	0	0.526	0.533
PIK3CG	STAT1	9606.ENSP00000419260	9606.ENSP00000354394	0	0	0	0	0.06	0	0.5	0.291	0.637
PIK3CG	TNF	9606.ENSP00000419260	9606.ENSP00000398698	0	0	0	0	0.098	0	0	0.596	0.62
PPARA	TP53	9606.ENSP00000385523	9606.ENSP00000269305	0	0	0	0	0	0	0	0.541	0.541
PPARA	SOD1	9606.ENSP00000385523	9606.ENSP00000270142	0	0	0	0	0.089	0	0	0.451	0.479
PPARA	PPARG	9606.ENSP00000385523	9606.ENSP00000287820	0	0	0	0.952	0.055	0	0	0.642	0.647
PPARA	VCAM1	9606.ENSP00000385523	9606.ENSP00000294728	0	0	0	0	0	0	0	0.567	0.567
PPARA	STAT1	9606.ENSP00000385523	9606.ENSP00000354394	0	0	0	0	0.055	0.294	0	0.4	0.565
PPARA	RELA	9606.ENSP00000385523	9606.ENSP00000384273	0	0	0	0	0.064	0.298	0	0.348	0.535
PPARA	TNF	9606.ENSP00000385523	9606.ENSP00000398698	0	0	0	0	0.088	0	0	0.8	0.81
PPARG	TP53	9606.ENSP00000287820	9606.ENSP00000269305	0	0	0	0	0	0.305	0.5	0.866	0.949
PPARG	SOD1	9606.ENSP00000287820	9606.ENSP00000270142	0	0	0	0	0.1	0	0	0.479	0.511
PPARG	SELE	9606.ENSP00000287820	9606.ENSP00000331736	0	0	0	0	0.074	0.053	0	0.453	0.478
PPARG	SPP1	9606.ENSP00000287820	9606.ENSP00000378517	0	0	0	0	0.042	0	0	0.609	0.609
PPARG	VCAM1	9606.ENSP00000287820	9606.ENSP00000294728	0	0	0	0	0.042	0	0	0.635	0.635
PPARG	TNF	9606.ENSP00000287820	9606.ENSP00000398698	0	0	0	0	0.099	0	0	0.795	0.807
PPARG	STAT1	9606.ENSP00000287820	9606.ENSP00000354394	0	0	0	0	0.083	0.294	0	0.74	0.817
PPARG	RELA	9606.ENSP00000287820	9606.ENSP00000384273	0	0	0	0	0.087	0.834	0.75	0.976	0.998
RELA	TP53	9606.ENSP00000384273	9606.ENSP00000269305	0	0	0	0	0.126	0.45	0	0.914	0.955
RELA	VCAM1	9606.ENSP00000384273	9606.ENSP00000294728	0	0	0	0	0.067	0.113	0	0.476	0.528
RELA	SELE	9606.ENSP00000384273	9606.ENSP00000331736	0	0	0	0	0.059	0.336	0	0.445	0.623
RELA	STAT1	9606.ENSP00000384273	9606.ENSP00000354394	0	0	0	0	0.118	0.411	0	0.76	0.864
RELA	TNF	9606.ENSP00000384273	9606.ENSP00000398698	0	0	0	0	0.118	0.516	0.9	0.944	0.997
SELE	VCAM1	9606.ENSP00000331736	9606.ENSP00000294728	0	0	0	0	0.179	0	0	0.976	0.979
SELE	SPP1	9606.ENSP00000331736	9606.ENSP00000378517	0	0	0	0	0.098	0	0	0.651	0.671
SELE	THBD	9606.ENSP00000331736	9606.ENSP00000366307	0	0	0	0	0.081	0.101	0	0.704	0.734
SELE	TNF	9606.ENSP00000331736	9606.ENSP00000398698	0	0	0	0	0.128	0	0	0.86	0.872
SOD1	TP53	9606.ENSP00000270142	9606.ENSP00000269305	0	0	0	0	0	0	0	0.514	0.514
SOD1	TNF	9606.ENSP00000270142	9606.ENSP00000398698	0	0	0	0	0	0	0	0.574	0.574
SPP1	TP53	9606.ENSP00000378517	9606.ENSP00000269305	0	0	0	0	0	0	0	0.626	0.626
SPP1	VCAM1	9606.ENSP00000378517	9606.ENSP00000294728	0	0	0	0	0.067	0	0	0.739	0.746
SPP1	STAT1	9606.ENSP00000378517	9606.ENSP00000354394	0	0	0	0	0.044	0	0	0.523	0.525
SPP1	TNF	9606.ENSP00000378517	9606.ENSP00000398698	0	0	0	0	0	0	0	0.667	0.667
STAT1	TP53	9606.ENSP00000354394	9606.ENSP00000269305	0	0	0	0	0.058	0	0	0.777	0.781
STAT1	VCAM1	9606.ENSP00000354394	9606.ENSP00000294728	0	0	0	0	0.126	0	0.5	0.492	0.758
STAT1	TNF	9606.ENSP00000354394	9606.ENSP00000398698	0	0	0	0	0.121	0	0	0.864	0.875
THBD	VCAM1	9606.ENSP00000366307	9606.ENSP00000294728	0	0	0	0	0.047	0.113	0	0.646	0.674
THBD	TNF	9606.ENSP00000366307	9606.ENSP00000398698	0	0	0	0	0.06	0.045	0	0.62	0.629
TNF	TP53	9606.ENSP00000398698	9606.ENSP00000269305	0	0	0	0	0	0	0	0.865	0.865
TNF	VCAM1	9606.ENSP00000398698	9606.ENSP00000294728	0	0	0	0	0.1	0	0	0.918	0.923
TP53	VCAM1	9606.ENSP00000269305	9606.ENSP00000294728	0	0	0	0	0.086	0	0	0.479	0.503
