# Supplementary material for: Integrated Network Pharmacology and Cross-Species Analysis Suggest a Potential Role of AKT1/HIF1A Axis in Shuanghuanglian for Pneumonia–Myocarditis Comorbidity
Source: Vet Sci. 2026 Jun 12;13(6):578. doi: 10.3390/vetsci13060578 (PMC13307895; doi:10.3390/vetsci13060578)
Supplement: Supplementary file 1 [file vetsci-13-00578-s001.zip › Table S5.csv]

taskId	smiles	MW	Vol	Dense	nHA	nHD	TPSA	nRot	nRing	MaxRing	nHet	fChar	nRig	Flex	nStereo	gasa	QED	Synth	Fsp3	MCE-18	Natural Product-likeness	Alarm_NMR	BMS	Chelating	PAINS	Lipinski	Pfizer	GSK	GoldenTriangle	logS	logD	logP	mp	bp	pka_acidic	pka_basic	caco2	MDCK	logVDss	Fu	PPB	cl-int	t0.5	cl-plasma	BCF	IGC50	LC50FM	LC50DM	f20
luteolin	O=c1cc(-c2ccc(O)c(O)c2)oc2cc(O)cc(O)c12	286.05	273.9765506	1.044067455	6	4	111.13	1	3	10	6	0	18	0.055555556	0	0	0.511	2	0	18	1.499	[(8, 7, 6, 5, 4, 11, 9, 10), (16, 15, 14, 13, 12, 3, 2, 1, 20, 18, 17), (8, 7, 6, 5, 4, 11, 9)]	['-']	[(4, 5, 6, 7, 9, 11, 10, 8)]	[(4, 5, 6, 7, 9, 11, 10, 8)]	0	0	0	0	-4.017440081	2.013149928	2.247147235	333.6906319	417.5376338	7.946428199	3.196731128	-5.191599672	-4.798960464	-0.613758165	2.286002685	97.6416846		1.373487644	8.48193586	1.287748253	3.837745486	4.200996823	4.52211817	0.925495617
baicalein	O=c1cc(-c2ccccc2)oc2cc(O)c(O)c(O)c12	270.05	265.1863236	1.0183406	5	3	90.9	1	3	10	5	0	18	0.055555556	0	0	0.591	2	0	17	1.265	[(14, 13, 12, 11, 19, 17, 15, 16), (14, 13, 12, 11, 10, 3, 2, 1, 19, 17, 15)]	['-']	[(11, 12, 13, 15, 17, 19, 18, 16)]	[(11, 12, 13, 15, 17, 19, 18, 16)]	0	0	0	0	-4.036610714	2.53874242	2.632106896	251.2438667	379.3683556	7.060300765	2.758311417	-4.773967435	-4.748392326	-0.541670161	0.564639863	98.81487287		1.230123352	9.403964455	1.132845013	3.859429647	4.46861638	4.801427992	0.436735809
quercetin	O=c1c(O)c(-c2ccc(O)c(O)c2)oc2cc(O)cc(O)c12	302.04	282.7667775	1.06815943	7	5	131.36	1	3	10	7	0	18	0.055555556	0	0	0.434	2	0	19	1.701	[(9, 8, 7, 6, 5, 12, 10, 11), (17, 16, 15, 14, 13, 4, 2, 1, 21, 19, 18), (9, 8, 7, 6, 5, 12, 10)]	[(2, 3, 8, 9, 10, 11, 16, 17, 19, 20)]	[(0, 1, 2, 3, 4, 13, 14, 21), (5, 6, 7, 8, 10, 12, 11, 9)]	[(5, 6, 7, 8, 10, 12, 11, 9)]	0	0	0	0	-3.721593523	1.423100166	1.447711747	336.8897358	387.3099299	6.404078238	2.080124437	-6.176813125	-4.922717235	-0.879125247	1.131221286	98.65996544		1.585750416	8.288988032	1.210035448	3.758565791	4.112000207	4.485007743	0.503800422
wogonin	COc1c(O)cc(O)c2c(=O)cc(-c3ccccc3)oc12	284.07	282.4823089	1.005620498	5	2	79.9	2	3	10	5	0	18	0.111111111	0	0	0.756	2	0.062	17	1.401	[(7, 6, 5, 3, 2, 1, 20, 8), (4, 3, 5, 6, 8, 20, 2, 1), (4, 3, 2, 20, 19, 12, 11, 9, 8, 6, 5)]	['-']	[(6, 8, 20, 2, 3, 5, 4, 1, 0)]	['-']	0	0	0	0	-4.319443035	2.791582189	3.266403309	212.4050726	353.590273	7.046684283	3.584413976	-4.933052311	-4.756920924	-0.310577367	0.720530922	98.59021091		1.335480051	3.300223261	1.189930391	3.98253399	4.326598375	4.79080414	0.058812737
kaempferol	O=c1c(O)c(-c2ccc(O)cc2)oc2cc(O)cc(O)c12	286.05	273.9765506	1.044067455	6	4	111.13	1	3	10	6	0	18	0.055555556	0	0	0.546	2	0	18	1.546	[(16, 15, 14, 13, 12, 4, 2, 1, 20, 18, 17), (9, 8, 7, 6, 5, 11, 10)]	['-']	[(0, 1, 2, 3, 4, 12, 13, 20)]	['-']	0	0	0	0	-3.647961578	1.931084897	1.965316659	302.0808919	383.6664991	6.810472686	3.644042172	-5.96933598	-4.909024279	-0.811648339	1.36018829	97.88078637		1.387590152	5.694431132	1.241837212	3.653071404	4.006640456	4.376440065	0.084482431
[truncated: 75 more columns]
